# Supplementary material for: Mass Spectrometry-Based Proteomic Discovery of Prognostic Biomarkers in Adrenal Cortical Carcinoma
Source: Cancers (Basel). 2021 Aug 2;13(15):3890. doi: 10.3390/cancers13153890 (PMC8345732; doi:10.3390/cancers13153890)
Supplement: Supplementary file 1 [file cancers-13-03890-s001.zip]

Archive with 3 entries (2 files):
- cancers-1283746-supplementary/
- cancers-1283746-supplementary/cancers-1283746-supplementary--final.pdf
- cancers-1283746-supplementary/Supplementary Table S1.xlsx
