# Supplementary material for: Mass Spectrometry-Based Proteomic Discovery of Prognostic Biomarkers in Adrenal Cortical Carcinoma
Source: Cancers (Basel). 2021 Aug 2;13(15):3890. doi: 10.3390/cancers13153890 (PMC8345732; doi:10.3390/cancers13153890)
Supplement: Supplementary file 1 [file cancers-13-03890-s001.zip › cancers-1283746-supplementary/Supplementary Table S1.xlsx]

## Sheet: Sheet1
No.	Protein IDs	Majority protein IDs	Peptide counts (all)	Peptide counts (razor+unique)	Peptide counts (unique)	Protein names	Gene names	Fasta headers	Number of proteins	Peptides	Razor + unique peptides	Unique peptides	Peptides ACC_frozen_library	Peptides ACC_LIB	Peptides ACC01	Peptides ACC02	Peptides ACC03	Peptides ACC04	Peptides ACC05	Peptides ACC06	Peptides ACC07	Peptides ACC08	Peptides ACC09	Peptides ACC10	Peptides ACC11	Peptides ACC12	Peptides ACC13	Peptides ACC14	Peptides ACC15	Peptides ACC16	Peptides ACC17	Peptides ACC18	Peptides ACC19	Peptides ACC20	Peptides ACC21	Peptides ACC22	Peptides ACC23	Peptides ACC24	Peptides ACC25	Peptides ACC26	Peptides ACC27	Peptides ACC28	Peptides ACC29	Peptides ACC30	Peptides ACC31	Peptides ACC32	Peptides ACC33	Peptides ACC34	Sequence coverage [%]
1	A0A024QZX5;A0A087X1N8	A0A024QZX5;A0A087X1N8	20;20	1;1	1;1		SERPINB6	tr|A0A024QZX5|A0A024QZX5_HUMAN Serpin B6 OS=Homo sapiens GN=SERPINB6 PE=1 SV=1;tr|A0A087X1N8|A0A087X1N8_HUMAN Serpin B6 OS=Homo sapiens GN=SERPINB6 PE=1 SV=1	2	20	1	1	19	13	10	8	10	8	9	10	8	10	6	10	9	6	10	9	8	9	1	9	7	9	6	5	7	6	8	5	5	4	11	8	10	6	6	12	68.7
2	A0A087WZA9;A0A024R4K9;A0A087X266;Q9BXJ8-2;Q9BXJ8;A0A087WZF4;A0A087WV11	A0A087WZA9;A0A024R4K9;A0A087X266;Q9BXJ8-2;Q9BXJ8	8;8;8;8;8;1;1	8;8;8;8;8;1;1	8;8;8;8;8;1;1	Transmembrane protein 120A	TMEM120A;TMPIT	tr|A0A087WZA9|A0A087WZA9_HUMAN Transmembrane protein 120A (Fragment) OS=Homo sapiens GN=TMEM120A PE=4 SV=1;tr|A0A024R4K9|A0A024R4K9_HUMAN Transmembrane protein 120A OS=Homo sapiens GN=TMPIT PE=4 SV=1;tr|A0A087X266|A0A087X266_HUMAN Transmembrane protein 120	7	8	8	8	7	5	3	3	2	3	3	2	2	2	3	1	3	1	2	0	2	2	1	3	2	3	1	0	3	2	2	2	2	3	3	2	2	3	4	1	55.2
3	A0A067XG54;Q8NB49-2;Q8NB49-3;Q8NB49-4;Q8NB49	A0A067XG54;Q8NB49-2;Q8NB49-3;Q8NB49-4;Q8NB49	10;10;10;10;10	9;9;9;9;9	7;7;7;7;7	Phospholipid-transporting ATPase;Phospholipid-transporting ATPase IG	ATP11C	tr|A0A067XG54|A0A067XG54_HUMAN Phospholipid-transporting ATPase IG OS=Homo sapiens GN=ATP11C PE=1 SV=1;sp|Q8NB49-2|AT11C_HUMAN Isoform 2 of Phospholipid-transporting ATPase IG OS=Homo sapiens GN=ATP11C;sp|Q8NB49-3|AT11C_HUMAN Isoform 3 of Phospholipid-tran	5	10	9	7	9	6	1	0	0	0	2	0	2	0	1	1	1	0	4	0	1	1	1	1	1	0	0	1	1	2	1	0	2	2	1	0	0	0	0	1	9.2
4	A0A075B6F9;Q9Y314;M0R3B2;M0R1K2;M0QX85;A0A075B797;M0R1T7	A0A075B6F9;Q9Y314;M0R3B2;M0R1K2	5;5;4;3;2;2;1	5;5;4;3;2;2;1	5;5;4;3;2;2;1	Nitric oxide synthase-interacting protein	NOSIP	tr|A0A075B6F9|A0A075B6F9_HUMAN Nitric oxide synthase-interacting protein OS=Homo sapiens GN=NOSIP PE=1 SV=1;sp|Q9Y314|NOSIP_HUMAN Nitric oxide synthase-interacting protein OS=Homo sapiens GN=NOSIP PE=1 SV=1;tr|M0R3B2|M0R3B2_HUMAN Nitric oxide synthase-inte	7	5	5	5	2	4	1	1	1	1	1	1	1	1	1	2	0	2	1	2	1	2	2	1	1	1	1	0	1	1	0	0	1	0	2	1	3	1	0	2	20.1
5	A0A075B6H3;Q5TGY1-2;Q5TGY1	A0A075B6H3;Q5TGY1-2;Q5TGY1	4;4;4	4;4;4	4;4;4	Transmembrane and coiled-coil domain-containing protein 4	TMCO4	tr|A0A075B6H3|A0A075B6H3_HUMAN Transmembrane and coiled-coil domain-containing protein 4 OS=Homo sapiens GN=TMCO4 PE=4 SV=1;sp|Q5TGY1-2|TMCO4_HUMAN Isoform 2 of Transmembrane and coiled-coil domain-containing protein 4 OS=Homo sapiens GN=TMCO4;sp|Q5TGY1|TM	3	4	4	4	4	2	0	0	0	0	0	0	0	0	0	0	0	0	0	0	0	0	0	0	0	0	0	0	0	0	0	0	0	0	0	0	0	0	0	0	10.3
6	A0A075B6H9	A0A075B6H9	1	1	1		IGLV4-69	tr|A0A075B6H9|A0A075B6H9_HUMAN Protein IGLV4-69 (Fragment) OS=Homo sapiens GN=IGLV4-69 PE=4 SV=1	1	1	1	1	1	1	0	0	1	0	0	0	0	0	0	0	0	0	0	1	1	0	0	1	0	1	1	0	1	0	0	0	0	1	0	0	0	0	1	0	8.4
7	A0A075B6I2	A0A075B6I2	3	2	2		IGLV6-57	tr|A0A075B6I2|A0A075B6I2_HUMAN Protein IGLV6-57 OS=Homo sapiens GN=IGLV6-57 PE=4 SV=2	1	3	2	2	3	2	1	1	1	1	1	1	1	1	0	0	1	1	0	1	1	0	1	1	1	1	1	1	1	1	1	1	1	1	1	1	0	1	1	1	14.9
8	A0A075B6I4	A0A075B6I4	1	1	1		IGLV10-54	tr|A0A075B6I4|A0A075B6I4_HUMAN Protein IGLV10-54 (Fragment) OS=Homo sapiens GN=IGLV10-54 PE=4 SV=1	1	1	1	1	1	0	0	0	0	0	0	0	0	0	0	0	0	0	0	0	0	0	0	0	0	0	0	0	0	0	0	0	0	0	0	0	0	0	0	0	9.4
9	A0A075B6I8	A0A075B6I8	3	1	1		IGLV1-47	tr|A0A075B6I8|A0A075B6I8_HUMAN Protein IGLV1-47 (Fragment) OS=Homo sapiens GN=IGLV1-47 PE=4 SV=1	1	3	1	1	3	2	1	1	1	0	1	1	1	1	2	1	1	0	1	1	1	0	1	1	1	1	1	1	0	0	0	0	1	1	1	1	0	1	1	1	24.8
10	A0A075B6J0	A0A075B6J0	3	2	2		IGLV1-40	tr|A0A075B6J0|A0A075B6J0_HUMAN Protein IGLV1-40 (Fragment) OS=Homo sapiens GN=IGLV1-40 PE=4 SV=2	1	3	2	2	3	1	0	0	0	0	0	0	0	0	0	0	0	0	0	0	0	0	0	0	0	0	0	0	0	0	0	0	0	0	0	0	0	0	0	0	38.7
11	A0A075B6J4;A0A075B6J3	A0A075B6J4;A0A075B6J3	3;2	2;2	1;1		IGLV3-25;IGLV3-27	tr|A0A075B6J4|A0A075B6J4_HUMAN Protein IGLV3-25 (Fragment) OS=Homo sapiens GN=IGLV3-25 PE=4 SV=2;tr|A0A075B6J3|A0A075B6J3_HUMAN Protein IGLV3-27 (Fragment) OS=Homo sapiens GN=IGLV3-27 PE=4 SV=1	2	3	2	1	3	1	0	0	1	1	0	0	2	1	0	1	0	1	0	2	1	0	0	1	0	1	1	1	0	1	0	0	1	2	1	1	0	1	2	0	28.6
12	A0A075B6J7;A0A075B6K2;P01719;P01720	A0A075B6J7	4;1;1;1	2;0;1;1	2;0;1;1		IGLV3-21	tr|A0A075B6J7|A0A075B6J7_HUMAN Protein IGLV3-21 (Fragment) OS=Homo sapiens GN=IGLV3-21 PE=4 SV=1	4	4	2	2	4	2	0	0	1	1	0	1	2	1	0	0	1	1	1	2	0	0	0	1	0	1	1	2	1	1	1	0	2	2	1	2	2	1	2	1	48.7
13	A0A075B6J8	A0A075B6J8	2	1	1		IGLV3-19	tr|A0A075B6J8|A0A075B6J8_HUMAN Protein IGLV3-19 (Fragment) OS=Homo sapiens GN=IGLV3-19 PE=4 SV=1	1	2	1	1	2	2	0	0	0	0	0	0	0	0	0	0	0	0	0	0	0	0	0	0	0	0	0	0	0	0	0	0	0	0	0	0	0	1	0	0	18.8
14	A0A075B6J9	A0A075B6J9	2	1	1		IGLV2-18	tr|A0A075B6J9|A0A075B6J9_HUMAN HCG1782423 (Fragment) OS=Homo sapiens GN=IGLV2-18 PE=4 SV=1	1	2	1	1	2	1	0	0	0	0	0	0	0	0	0	0	0	0	0	0	0	0	0	0	0	0	0	0	0	0	0	0	0	1	0	0	0	0	0	0	16.7
15	A0A075B6K4	A0A075B6K4	4	4	1		IGLV3-10	tr|A0A075B6K4|A0A075B6K4_HUMAN HCG2043238 (Fragment) OS=Homo sapiens GN=IGLV3-10 PE=4 SV=1	1	4	4	1	4	1	1	0	1	1	0	1	1	1	1	1	1	1	1	1	1	0	0	1	0	1	1	0	0	1	1	1	0	1	0	1	0	0	0	1	34.2
16	A0A075B6K5	A0A075B6K5	4	3	2		IGLV3-9	tr|A0A075B6K5|A0A075B6K5_HUMAN HCG2043239 (Fragment) OS=Homo sapiens GN=IGLV3-9 PE=4 SV=1	1	4	3	2	4	1	0	0	0	0	0	0	0	0	0	0	0	0	0	0	0	0	0	0	0	0	0	0	0	0	0	0	0	0	0	0	0	0	0	0	40
17	A0A075B6L0;A0A075B6K9;P0CG06;P0CG05;P0CF74	A0A075B6L0;A0A075B6K9;P0CG06;P0CG05;P0CF74	6;6;6;6;3	3;3;3;3;1	2;2;2;2;0	Ig lambda-3 chain C regions;Ig lambda-2 chain C regions;Ig lambda-6 chain C region	IGLC3;IGLC2;IGLC6	tr|A0A075B6L0|A0A075B6L0_HUMAN Ig lambda-3 chain C regions (Fragment) OS=Homo sapiens GN=IGLC3 PE=4 SV=2;tr|A0A075B6K9|A0A075B6K9_HUMAN Ig lambda-2 chain C regions (Fragment) OS=Homo sapiens GN=IGLC2 PE=4 SV=1;sp|P0CG06|LAC3_HUMAN Ig lambda-3 chain C regio	5	6	3	2	6	4	3	3	4	3	4	3	3	4	3	3	3	4	3	4	4	3	4	4	3	4	3	3	3	3	3	3	3	4	3	4	3	4	4	4	79.2
18	A0A075B6L1;A0M8Q6	A0A075B6L1;A0M8Q6	3;3	1;1	1;1	Ig lambda-7 chain C region	IGLC7	tr|A0A075B6L1|A0A075B6L1_HUMAN Ig lambda-7 chain C region (Fragment) OS=Homo sapiens GN=IGLC7 PE=4 SV=2;sp|A0M8Q6|LAC7_HUMAN Ig lambda-7 chain C region OS=Homo sapiens GN=IGLC7 PE=1 SV=2	2	3	1	1	3	2	2	2	2	2	2	2	2	2	2	2	2	2	2	2	2	2	2	2	2	2	2	2	2	2	2	2	2	2	2	2	2	2	2	2	41.5
19	A0A075B6N7	A0A075B6N7	11	2	2		IGHA2	tr|A0A075B6N7|A0A075B6N7_HUMAN Ig alpha-2 chain C region (Fragment) OS=Homo sapiens GN=IGHA2 PE=4 SV=1	1	11	2	2	10	9	5	5	5	5	7	6	6	6	7	5	5	7	5	5	6	4	6	5	5	7	5	6	6	6	4	6	7	9	6	6	6	6	4	5	45.3
20	A0A087X1V9;A0A075B6P5;A0A087X0Q4;A0A087WW87;A0A075B6R1;A0A075B6S6;P01617;P01614;P06309	A0A087X1V9;A0A075B6P5;A0A087X0Q4;A0A087WW87;A0A075B6R1;A0A075B6S6;P01617;P01614;P06309	2;2;1;1;1;1;1;1;1	1;1;0;0;0;0;0;0;0	1;1;0;0;0;0;0;0;0	Ig kappa chain V-II region TEW;Ig kappa chain V-II region Cum;Ig kappa chain V-II region GM607	IGKC;IGKV2D-28;IGKV2-40;IGKV2D-40;IGKV2D-30	tr|A0A087X1V9|A0A087X1V9_HUMAN Protein IGKV2-28 OS=Homo sapiens GN=IGKV2-28 PE=4 SV=1;tr|A0A075B6P5|A0A075B6P5_HUMAN Protein IGKV2D-28 (Fragment) OS=Homo sapiens GN=IGKV2D-28 PE=4 SV=1;tr|A0A087X0Q4|A0A087X0Q4_HUMAN Protein IGKV2-40 OS=Homo sapiens GN=IGKV	9	2	1	1	2	1	1	1	1	1	1	1	1	1	1	1	1	1	1	1	1	1	1	1	1	1	1	1	1	1	1	1	1	1	1	1	1	1	1	1	27.5
21	A0A075B6R9	A0A075B6R9	2	1	1		IGKV2D-24	tr|A0A075B6R9|A0A075B6R9_HUMAN Protein IGKV2D-24 (Fragment) OS=Homo sapiens GN=IGKV2D-24 PE=4 SV=1	1	2	1	1	2	2	2	1	2	2	2	2	2	1	1	2	1	1	1	2	1	1	2	1	2	2	1	2	1	1	1	1	2	2	1	1	1	2	2	2	16.7
22	A0A087X0P6;A0A075B6S2	A0A087X0P6;A0A075B6S2	3;3	3;3	1;1		IGKV2D-29	tr|A0A087X0P6|A0A087X0P6_HUMAN Protein IGKV2D-29 OS=Homo sapiens GN=IGKV2D-29 PE=4 SV=1;tr|A0A075B6S2|A0A075B6S2_HUMAN Protein IGKV2D-29 (Fragment) OS=Homo sapiens GN=IGKV2D-29 PE=4 SV=1	2	3	3	1	3	2	2	2	2	2	2	2	2	2	2	2	2	2	2	2	2	2	2	2	2	2	2	2	3	2	2	2	2	2	2	2	2	2	2	2	30.4
23	A0A075B6S3;P06310	A0A075B6S3;P06310	2;2	1;1	1;1	Ig kappa chain V-II region RPMI 6410	IGKV2-30	tr|A0A075B6S3|A0A075B6S3_HUMAN Protein IGKV2-30 (Fragment) OS=Homo sapiens GN=IGKV2-30 PE=4 SV=1;sp|P06310|KV206_HUMAN Ig kappa chain V-II region RPMI 6410 OS=Homo sapiens PE=4 SV=1	2	2	1	1	2	1	1	1	1	1	1	1	1	1	1	1	1	1	1	1	1	1	1	1	1	1	1	1	1	1	1	1	1	1	1	1	1	1	1	1	20
24	A0A075B6T1;Q9C0C7-4;Q9C0C7-2;Q9C0C7-3;Q9C0C7;Q9C0C7-5;Q9C0C7-6	A0A075B6T1;Q9C0C7-4;Q9C0C7-2;Q9C0C7-3;Q9C0C7;Q9C0C7-5;Q9C0C7-6	2;2;2;2;2;2;1	2;2;2;2;2;2;1	2;2;2;2;2;2;1	Activating molecule in BECN1-regulated autophagy protein 1	AMBRA1	tr|A0A075B6T1|A0A075B6T1_HUMAN Activating molecule in BECN1-regulated autophagy protein 1 OS=Homo sapiens GN=AMBRA1 PE=1 SV=1;sp|Q9C0C7-4|AMRA1_HUMAN Isoform 4 of Activating molecule in BECN1-regulated autophagy protein 1 OS=Homo sapiens GN=AMBRA1;sp|Q9C0C	7	2	2	2	2	0	0	0	0	0	0	0	0	0	0	0	0	0	0	0	0	0	0	0	0	0	0	0	0	0	0	0	0	0	0	0	0	0	0	0	2.1
25	A0A075B6T4;Q9NVX7;Q9NVX7-2;E9PL18;E9PQ38;E9PJ66;E9PJY1	A0A075B6T4;Q9NVX7;Q9NVX7-2;E9PL18;E9PQ38	4;4;4;2;2;1;1	4;4;4;2;2;1;1	4;4;4;2;2;1;1	Kelch repeat and BTB domain-containing protein 4	KBTBD4	tr|A0A075B6T4|A0A075B6T4_HUMAN Kelch repeat and BTB domain-containing protein 4 OS=Homo sapiens GN=KBTBD4 PE=4 SV=1;sp|Q9NVX7|KBTB4_HUMAN Kelch repeat and BTB domain-containing protein 4 OS=Homo sapiens GN=KBTBD4 PE=1 SV=3;sp|Q9NVX7-2|KBTB4_HUMAN Isoform 2	7	4	4	4	3	3	0	1	0	0	0	0	0	0	0	0	0	0	0	0	0	0	0	0	1	0	0	0	0	0	0	0	0	0	0	0	0	0	0	0	9.2
26	A0A075B730;A0A087X1U6;P58107	A0A075B730;A0A087X1U6;P58107	12;12;11	5;5;5	5;5;5	Epiplakin	EPPK1	tr|A0A075B730|A0A075B730_HUMAN Epiplakin OS=Homo sapiens GN=EPPK1 PE=1 SV=2;tr|A0A087X1U6|A0A087X1U6_HUMAN Epiplakin OS=Homo sapiens GN=EPPK1 PE=1 SV=1;sp|P58107|EPIPL_HUMAN Epiplakin OS=Homo sapiens GN=EPPK1 PE=1 SV=2	3	12	5	5	10	8	6	6	7	7	7	6	8	7	6	8	6	7	8	6	8	6	7	6	7	7	6	7	5	5	6	5	7	9	6	6	6	5	7	7	9.7
27	A0A075B738;A0A075B727;A0A075B728;A0A075B737	A0A075B738	15;5;4;2	15;5;4;2	1;1;1;1		PECAM1	tr|A0A075B738|A0A075B738_HUMAN Platelet endothelial cell adhesion molecule OS=Homo sapiens GN=PECAM1 PE=1 SV=1	4	15	15	1	15	10	1	1	1	2	3	3	6	1	3	3	2	4	2	4	2	2	1	4	2	2	4	3	1	2	1	2	4	3	3	2	3	2	4	2	28.9
28	A0A075B773;O00623;K7ELY8	A0A075B773;O00623;K7ELY8	5;5;4	5;5;4	5;5;4	Peroxisome assembly protein 12	PEX12	tr|A0A075B773|A0A075B773_HUMAN Peroxisome assembly protein 12 OS=Homo sapiens GN=PEX12 PE=4 SV=1;sp|O00623|PEX12_HUMAN Peroxisome assembly protein 12 OS=Homo sapiens GN=PEX12 PE=1 SV=1;tr|K7ELY8|K7ELY8_HUMAN Peroxisome assembly protein 12 (Fragment) OS=Hom	3	5	5	5	5	2	1	1	1	1	1	1	1	1	1	1	1	0	1	1	1	1	1	1	1	1	1	0	1	1	1	1	1	1	1	1	2	1	1	1	13.4
29	A0A075B7B8	A0A075B7B8	2	1	1		IGHV3OR16-12	tr|A0A075B7B8|A0A075B7B8_HUMAN Protein IGHV3OR16-12 (Fragment) OS=Homo sapiens GN=IGHV3OR16-12 PE=4 SV=1	1	2	1	1	2	2	1	0	1	0	1	0	1	0	0	1	0	1	1	1	1	0	1	1	0	1	1	0	0	0	0	0	1	1	1	2	0	2	1	2	18.8
30	A0A075B7D8	A0A075B7D8	2	2	2		IGHV3OR15-7	tr|A0A075B7D8|A0A075B7D8_HUMAN Protein IGHV3OR15-7 (Fragment) OS=Homo sapiens GN=IGHV3OR15-7 PE=4 SV=1	1	2	2	2	1	1	1	1	1	1	1	1	1	1	1	1	1	1	1	1	1	1	0	1	1	1	1	1	1	2	1	1	1	1	1	2	1	1	1	1	16.8
31	A0A087WX64;A0A075B7F3;Q8NHU0;Q8N7B7;Q6NSH3;Q5HYN5;Q5DJT8	A0A087WX64;A0A075B7F3;Q8NHU0;Q8N7B7;Q6NSH3;Q5HYN5;Q5DJT8	2;2;2;2;2;2;2	2;2;2;2;2;2;2	2;2;2;2;2;2;2	Cancer/testis antigen family 45 member A3;Cancer/testis antigen family 45 member A4;Cancer/testis antigen family 45 member A10;Cancer/testis antigen family 45 member A1;Cancer/testis antigen family 45 member A2	CT45A7;CT45A9;CT45A3;CT45A4;CT45A10;CT45A1;CT45A2	tr|A0A087WX64|A0A087WX64_HUMAN Cancer/testis antigen family 45 member A4/A6 OS=Homo sapiens GN=LOC101060211 PE=4 SV=1;tr|A0A075B7F3|A0A075B7F3_HUMAN Cancer/testis antigen family 45 member A2 OS=Homo sapiens GN=CT45A2 PE=4 SV=1;sp|Q8NHU0|CT453_HUMAN Cancer/	7	2	2	2	2	2	1	0	0	0	0	1	0	0	1	0	0	0	0	0	1	0	0	0	0	0	0	0	1	0	1	0	0	0	1	1	1	2	1	0	13.2
32	V9GY97;A0A087X0V7;A0A087WYH9;A0A075B7G8;J3KPL8;O00213-4;O00213-6;O00213-3;O00213-5;O00213-2;O00213	V9GY97;A0A087X0V7;A0A087WYH9;A0A075B7G8;J3KPL8;O00213-4;O00213-6;O00213-3;O00213-5;O00213-2;O00213	1;1;1;1;1;1;1;1;1;1;1	1;1;1;1;1;1;1;1;1;1;1	1;1;1;1;1;1;1;1;1;1;1	Amyloid beta A4 precursor protein-binding family B member 1	APBB1	tr|V9GY97|V9GY97_HUMAN Amyloid beta A4 precursor protein-binding family B member 1 (Fragment) OS=Homo sapiens GN=APBB1 PE=4 SV=3;tr|A0A087X0V7|A0A087X0V7_HUMAN Amyloid beta A4 precursor protein-binding family B member 1 OS=Homo sapiens GN=APBB1 PE=4 SV=1;t	11	1	1	1	1	1	0	0	0	0	0	0	0	0	0	0	0	0	0	0	0	0	0	0	0	0	0	0	0	0	0	0	0	0	0	0	0	0	0	0	7.3
33	A0A087WSV0;I6LJZ7;Q9HB09;M0R1Z8;M0QZM6;I6LJZ9;Q9HB09-3	A0A087WSV0;I6LJZ7;Q9HB09;M0R1Z8;M0QZM6;I6LJZ9;Q9HB09-3	2;2;2;1;1;1;1	2;2;2;1;1;1;1	2;2;2;1;1;1;1	Bcl-2-like protein 12	BCL2L12	tr|A0A087WSV0|A0A087WSV0_HUMAN Bcl-2-like protein 12 OS=Homo sapiens GN=BCL2L12 PE=4 SV=1;tr|I6LJZ7|I6LJZ7_HUMAN BCL2L12 protein isoform 5 OS=Homo sapiens GN=BCL2L12 PE=2 SV=1;sp|Q9HB09|B2L12_HUMAN Bcl-2-like protein 12 OS=Homo sapiens GN=BCL2L12 PE=1 SV=1	7	2	2	2	1	1	0	0	0	0	0	0	0	0	0	0	0	0	0	0	0	0	0	0	0	0	0	0	0	0	0	0	0	0	0	0	0	0	0	0	11.2
34	A8MVE2;D9IDM5;A0A087WSX8;A0A087WSV6;F6TER3;Q8NHL6;Q8NHL6-4;Q8NHL6-2;Q8NHL6-3;F6RVM3;Q8NHL6-5;I3L0E5;A0A096P6K9	A8MVE2;D9IDM5;A0A087WSX8;A0A087WSV6;F6TER3;Q8NHL6;Q8NHL6-4;Q8NHL6-2;Q8NHL6-3;F6RVM3;Q8NHL6-5;I3L0E5;A0A096P6K9	4;4;4;4;4;4;4;4;4;3;3;2;2	3;3;3;3;3;3;3;3;3;3;3;2;2	2;2;2;2;2;2;2;2;2;2;2;1;1	Leukocyte immunoglobulin-like receptor subfamily B member 1	LILRB1	tr|A8MVE2|A8MVE2_HUMAN Leukocyte immunoglobulin-like receptor subfamily B member 1 OS=Homo sapiens GN=LILRB1 PE=4 SV=2;tr|D9IDM5|D9IDM5_HUMAN LIR-1 OS=Homo sapiens GN=LILRB1 PE=4 SV=1;tr|A0A087WSX8|A0A087WSX8_HUMAN Leukocyte immunoglobulin-like receptor su	13	4	3	2	4	1	1	1	1	1	1	0	0	1	0	0	0	0	0	0	1	0	0	0	1	1	0	0	0	0	1	0	0	0	0	0	1	1	1	1	8.5
35	V9HW75;A0A087WSV8;P80303-2;P80303;E9PKG6;Q2L696;E9PLR0;E9PLE9;H0YD18;E9PM22;H0YEG8;E9PJP3	V9HW75;A0A087WSV8;P80303-2;P80303;E9PKG6;Q2L696;E9PLR0;E9PLE9	15;15;13;13;12;12;8;8;4;4;4;3	15;15;13;13;12;12;8;8;4;4;4;3	15;15;13;13;12;12;8;8;4;4;4;3	Nucleobindin-2;Nesfatin-1	HEL-S-109;NUCB2;Nucb2	tr|V9HW75|V9HW75_HUMAN Epididymis secretory protein Li 109 OS=Homo sapiens GN=HEL-S-109 PE=2 SV=1;tr|A0A087WSV8|A0A087WSV8_HUMAN Nucleobindin 2, isoform CRA_b OS=Homo sapiens GN=NUCB2 PE=4 SV=1;sp|P80303-2|NUCB2_HUMAN Isoform 2 of Nucleobindin-2 OS=Homo sa	12	15	15	15	15	9	3	3	3	4	3	3	4	3	4	3	3	3	3	2	4	3	3	3	3	3	0	2	3	2	3	4	3	3	4	4	5	2	5	5	40
36	A0A087WSX0	A0A087WSX0	1	1	1		IGLV5-45	tr|A0A087WSX0|A0A087WSX0_HUMAN Protein IGLV5-45 (Fragment) OS=Homo sapiens GN=IGLV5-45 PE=4 SV=1	1	1	1	1	1	1	0	0	0	0	0	0	1	1	0	0	0	1	1	1	1	0	1	0	0	0	1	1	1	0	0	0	0	0	0	0	0	0	1	1	8.1
37	A0A087WSX4	A0A087WSX4	2	1	0		IGHV3-53	tr|A0A087WSX4|A0A087WSX4_HUMAN Protein IGHV3-53 (Fragment) OS=Homo sapiens GN=IGHV3-53 PE=4 SV=1	1	2	1	0	2	2	1	1	1	1	1	1	1	0	0	1	0	1	1	1	1	0	1	1	1	1	1	1	1	0	0	0	1	1	2	2	0	2	1	2	19
38	A0A087WSY5;Q96IY4;Q96IY4-2	A0A087WSY5;Q96IY4;Q96IY4-2	10;10;7	10;10;7	9;9;6	Carboxypeptidase B2	CPB2	tr|A0A087WSY5|A0A087WSY5_HUMAN Carboxypeptidase B2 OS=Homo sapiens GN=CPB2 PE=4 SV=1;sp|Q96IY4|CBPB2_HUMAN Carboxypeptidase B2 OS=Homo sapiens GN=CPB2 PE=1 SV=2;sp|Q96IY4-2|CBPB2_HUMAN Isoform 2 of Carboxypeptidase B2 OS=Homo sapiens GN=CPB2	3	10	10	9	7	6	3	3	3	3	3	3	3	3	1	4	2	4	4	4	5	1	3	3	4	3	5	5	6	4	2	3	5	7	3	2	1	5	6	3	29.8
39	A0A087WSY6	A0A087WSY6	2	1	1		IGKV3D-15	tr|A0A087WSY6|A0A087WSY6_HUMAN Protein IGKV3D-15 (Fragment) OS=Homo sapiens GN=IGKV3D-15 PE=4 SV=1	1	2	1	1	2	2	2	2	2	2	2	2	2	2	2	2	2	2	2	2	2	2	2	2	2	2	2	2	2	2	1	2	2	2	2	2	2	2	2	2	13.8
40	A0A087WSY9;Q16881;A0A087WSW9;Q16881-4;Q16881-3;E9PIR7;F8W809;E9PNQ6;Q16881-5;Q16881-2;Q16881-6;E9PKD3;E9PIZ5;E9PLT3;E9PKI4;E9PRI8;E9PQI3	A0A087WSY9;Q16881;A0A087WSW9;Q16881-4;Q16881-3;E9PIR7;F8W809;E9PNQ6;Q16881-5;Q16881-2;Q16881-6	21;21;19;19;19;18;18;18;18;18;18;8;3;2;2;1;1	20;20;18;18;18;17;17;17;17;17;17;7;2;1;1;1;1	4;4;2;2;2;1;1;1;1;1;1;1;1;1;1;0;1	Thioredoxin reductase 1, cytoplasmic	TXNRD1	tr|A0A087WSY9|A0A087WSY9_HUMAN Thioredoxin reductase 1, cytoplasmic OS=Homo sapiens GN=TXNRD1 PE=4 SV=1;sp|Q16881|TRXR1_HUMAN Thioredoxin reductase 1, cytoplasmic OS=Homo sapiens GN=TXNRD1 PE=1 SV=3;tr|A0A087WSW9|A0A087WSW9_HUMAN Thioredoxin reductase 1, c	17	21	20	4	21	17	9	11	10	11	10	10	9	8	9	8	10	8	10	9	9	10	5	8	8	12	7	7	12	7	10	6	11	10	11	11	11	9	9	12	42.7
41	A0A087X2I2;A0A087WT12;P36969-2;P36969;K7ERP4;K7ENB4;K7EKX7;K7EJ20;R4GNE4;A0A087X247	A0A087X2I2;A0A087WT12;P36969-2;P36969;K7ERP4;K7ENB4;K7EKX7;K7EJ20;R4GNE4	9;9;9;9;8;7;7;7;6;3	9;9;9;9;8;7;7;7;6;3	9;9;9;9;8;7;7;7;6;3	Glutathione peroxidase;Phospholipid hydroperoxide glutathione peroxidase, mitochondrial	GPX4	tr|A0A087X2I2|A0A087X2I2_HUMAN Phospholipid hydroperoxide glutathione peroxidase, mitochondrial OS=Homo sapiens GN=GPX4 PE=1 SV=1;tr|A0A087WT12|A0A087WT12_HUMAN Phospholipid hydroperoxide glutathione peroxidase, mitochondrial OS=Homo sapiens GN=GPX4 PE=1 S	10	9	9	9	9	6	2	1	2	1	1	1	3	1	2	1	2	1	1	1	3	2	0	4	2	2	1	3	1	1	1	2	1	2	4	1	2	3	4	4	45.4
42	A0A087WT44;P30519-2;P30519;I3L159;I3L1F5;I3L276;I3L4P8;I3L463;I3L1Y2	A0A087WT44;P30519-2;P30519;I3L159;I3L1F5	12;12;12;8;8;4;4;4;3	12;12;12;8;8;4;4;4;3	12;12;12;8;8;4;4;4;3	Heme oxygenase 2	HMOX2	tr|A0A087WT44|A0A087WT44_HUMAN Heme oxygenase 2 OS=Homo sapiens GN=HMOX2 PE=1 SV=1;sp|P30519-2|HMOX2_HUMAN Isoform 2 of Heme oxygenase 2 OS=Homo sapiens GN=HMOX2;sp|P30519|HMOX2_HUMAN Heme oxygenase 2 OS=Homo sapiens GN=HMOX2 PE=1 SV=2;tr|I3L159|I3L159_HUM	9	12	12	12	12	6	2	2	4	3	5	3	4	2	3	2	4	3	2	5	4	3	2	4	4	5	1	2	4	1	5	2	2	2	3	2	5	4	3	4	37.6
43	A0A087WT47;P19237;G3V489;G3V4F8;G3V3L5	A0A087WT47;P19237;G3V489;G3V4F8	9;9;7;7;4	9;9;7;7;4	9;9;7;7;4	Troponin I, slow skeletal muscle	TNNI1	tr|A0A087WT47|A0A087WT47_HUMAN Troponin I, slow skeletal muscle OS=Homo sapiens GN=TNNI1 PE=4 SV=1;sp|P19237|TNNI1_HUMAN Troponin I, slow skeletal muscle OS=Homo sapiens GN=TNNI1 PE=1 SV=3;tr|G3V489|G3V489_HUMAN Troponin I, slow skeletal muscle (Fragment)	5	9	9	9	6	6	0	1	2	1	2	2	1	1	1	1	1	1	1	1	1	2	1	2	0	1	0	1	0	0	1	1	1	0	2	0	1	1	1	1	39.6
44	A0A087WW73;A0A087WT80;Q9NQ66-2;Q9NQ66;H0YCJ2;Q8IV91;Q8IV92;B1AK73	A0A087WW73;A0A087WT80;Q9NQ66-2;Q9NQ66;H0YCJ2	9;9;9;9;7;1;1;1	9;9;9;9;7;1;1;1	9;9;9;9;7;1;1;1	Phosphoinositide phospholipase C;1-phosphatidylinositol 4,5-bisphosphate phosphodiesterase beta-1	PLCB1	tr|A0A087WW73|A0A087WW73_HUMAN 1-phosphatidylinositol 4,5-bisphosphate phosphodiesterase beta-1 OS=Homo sapiens GN=PLCB1 PE=4 SV=1;tr|A0A087WT80|A0A087WT80_HUMAN 1-phosphatidylinositol 4,5-bisphosphate phosphodiesterase beta-1 OS=Homo sapiens GN=PLCB1 PE=4	8	9	9	9	7	4	0	1	2	2	1	2	1	1	1	0	1	1	0	1	0	1	1	1	0	0	0	0	0	0	2	0	0	0	1	0	1	1	1	1	9
45	A0A087X0U3;A0A087WT87;P43003-2;P43003	A0A087X0U3;A0A087WT87;P43003-2;P43003	2;2;2;2	2;2;2;2	2;2;2;2	Amino acid transporter;Excitatory amino acid transporter 1	SLC1A3	tr|A0A087X0U3|A0A087X0U3_HUMAN Excitatory amino acid transporter 1 OS=Homo sapiens GN=SLC1A3 PE=1 SV=1;tr|A0A087WT87|A0A087WT87_HUMAN Excitatory amino acid transporter 1 OS=Homo sapiens GN=SLC1A3 PE=1 SV=1;sp|P43003-2|EAA1_HUMAN Isoform 2 of Excitatory ami	4	2	2	2	2	2	1	1	0	1	1	1	1	2	2	1	1	2	0	2	2	1	1	2	1	1	1	0	2	2	1	2	0	2	1	2	2	2	1	2	7.4
46	A0A087WT99;Q9H0W9-2;Q9H0W9;E9PJU8;Q9H0W9-4;E9PQS1;Q9H0W9-3;E9PPB5;E9PR95;E9PSC3;E9PLC5;E9PLB3;E9PIP1	A0A087WT99;Q9H0W9-2;Q9H0W9;E9PJU8;Q9H0W9-4;E9PQS1;Q9H0W9-3;E9PPB5	6;6;6;5;5;4;4;3;1;1;1;1;1	6;6;6;5;5;4;4;3;1;1;1;1;1	6;6;6;5;5;4;4;3;1;1;1;1;1	Ester hydrolase C11orf54	C11orf54	tr|A0A087WT99|A0A087WT99_HUMAN Ester hydrolase C11orf54 OS=Homo sapiens GN=C11orf54 PE=1 SV=1;sp|Q9H0W9-2|CK054_HUMAN Isoform 2 of Ester hydrolase C11orf54 OS=Homo sapiens GN=C11orf54;sp|Q9H0W9|CK054_HUMAN Ester hydrolase C11orf54 OS=Homo sapiens GN=C11orf	13	6	6	6	5	4	3	2	3	4	4	4	3	3	2	3	3	1	4	2	0	1	2	2	4	1	2	3	2	3	3	2	2	0	3	2	3	3	1	2	30.1
47	A0A087WTA5;Q9UI10-3;Q9UI10-2;H7C2L8	A0A087WTA5;Q9UI10-3;Q9UI10-2	11;11;11;3	11;11;11;3	1;1;1;0	Translation initiation factor eIF-2B subunit delta	EIF2B4	tr|A0A087WTA5|A0A087WTA5_HUMAN Translation initiation factor eIF-2B subunit delta OS=Homo sapiens GN=EIF2B4 PE=1 SV=1;sp|Q9UI10-3|EI2BD_HUMAN Isoform 3 of Translation initiation factor eIF-2B subunit delta OS=Homo sapiens GN=EIF2B4;sp|Q9UI10-2|EI2BD_HUMAN	4	11	11	1	11	9	4	5	5	4	6	6	6	5	3	4	5	5	5	5	6	7	2	7	5	6	3	2	4	5	3	7	5	3	5	6	6	5	5	5	29.4
48	A0A087WTA8;P08123	A0A087WTA8;P08123	33;33	33;33	33;33	Collagen alpha-2(I) chain	COL1A2	tr|A0A087WTA8|A0A087WTA8_HUMAN Collagen alpha-2(I) chain OS=Homo sapiens GN=COL1A2 PE=4 SV=1;sp|P08123|CO1A2_HUMAN Collagen alpha-2(I) chain OS=Homo sapiens GN=COL1A2 PE=1 SV=7	2	33	33	33	28	28	15	17	16	16	17	17	17	17	13	17	15	18	16	16	20	12	16	16	21	18	16	20	15	19	16	13	20	19	20	17	17	16	14	15	25.6
49	Q5T985;A0A087WTE1;P19823;Q5T987;CON__Q9TRI1	Q5T985;A0A087WTE1;P19823	26;26;26;12;7	26;26;26;12;7	26;26;26;12;7	Inter-alpha-trypsin inhibitor heavy chain H2	ITIH2	tr|Q5T985|Q5T985_HUMAN Inter-alpha-trypsin inhibitor heavy chain H2 OS=Homo sapiens GN=ITIH2 PE=1 SV=1;tr|A0A087WTE1|A0A087WTE1_HUMAN Inter-alpha-trypsin inhibitor heavy chain H2 OS=Homo sapiens GN=ITIH2 PE=1 SV=1;sp|P19823|ITIH2_HUMAN Inter-alpha-trypsin	5	26	26	26	25	20	16	13	17	15	15	13	15	12	7	15	15	16	16	17	17	10	12	13	17	15	17	18	17	15	13	15	16	20	14	17	11	17	20	12	34
50	A0A087WTH0;Q9UHY7;D6RA00;Q9UHY7-2	A0A087WTH0;Q9UHY7;D6RA00	7;7;4;2	7;7;4;2	7;7;4;2	Enolase-phosphatase E1	ENOPH1	tr|A0A087WTH0|A0A087WTH0_HUMAN Enolase-phosphatase E1 OS=Homo sapiens GN=ENOPH1 PE=1 SV=1;sp|Q9UHY7|ENOPH_HUMAN Enolase-phosphatase E1 OS=Homo sapiens GN=ENOPH1 PE=1 SV=1;tr|D6RA00|D6RA00_HUMAN Enolase-phosphatase E1 OS=Homo sapiens GN=ENOPH1 PE=1 SV=1	4	7	7	7	6	4	1	1	1	2	1	3	3	4	2	3	1	2	1	2	2	2	2	2	2	2	2	1	2	2	1	2	2	3	2	1	2	2	1	2	51.6
51	A0A087WTI7;P11509;Q16696	A0A087WTI7;P11509;Q16696	18;17;12	18;17;12	9;8;6	Cytochrome P450 2A6;Cytochrome P450 2A13	CYP2A6;CYP2A13	tr|A0A087WTI7|A0A087WTI7_HUMAN Cytochrome P450 2A6 OS=Homo sapiens GN=CYP2A6 PE=4 SV=1;sp|P11509|CP2A6_HUMAN Cytochrome P450 2A6 OS=Homo sapiens GN=CYP2A6 PE=1 SV=3;sp|Q16696|CP2AD_HUMAN Cytochrome P450 2A13 OS=Homo sapiens GN=CYP2A13 PE=1 SV=3	3	18	18	9	12	13	0	1	1	2	1	3	1	0	1	2	2	2	4	2	1	3	3	2	3	3	2	3	3	2	2	1	1	1	2	2	0	2	1	1	38.3
52	A0A087WTJ2;Q96F15;Q96F15-2	A0A087WTJ2;Q96F15;Q96F15-2	12;7;6	7;7;6	7;7;6	GTPase IMAP family member 5	GIMAP1-GIMAP5;GIMAP5	tr|A0A087WTJ2|A0A087WTJ2_HUMAN GTPase IMAP family member 5 OS=Homo sapiens GN=GIMAP5 PE=1 SV=1;sp|Q96F15|GIMA5_HUMAN GTPase IMAP family member 5 OS=Homo sapiens GN=GIMAP5 PE=1 SV=1;sp|Q96F15-2|GIMA5_HUMAN Isoform 2 of GTPase IMAP family member 5 OS=Homo sa	3	12	7	7	12	3	1	2	2	2	2	2	1	1	2	2	2	2	2	2	2	2	1	1	2	2	2	2	1	2	0	2	2	1	1	2	1	1	2	1	28.2
53	A0A087WTK0;A0A087WVC6;Q12913;Q12913-2;E9PJ83	A0A087WTK0;A0A087WVC6;Q12913	17;17;17;7;1	17;17;17;7;1	17;17;17;7;1	Protein-tyrosine-phosphatase;Receptor-type tyrosine-protein phosphatase eta	PTPRJ	tr|A0A087WTK0|A0A087WTK0_HUMAN Receptor-type tyrosine-protein phosphatase eta OS=Homo sapiens GN=PTPRJ PE=4 SV=1;tr|A0A087WVC6|A0A087WVC6_HUMAN Receptor-type tyrosine-protein phosphatase eta OS=Homo sapiens GN=PTPRJ PE=4 SV=1;sp|Q12913|PTPRJ_HUMAN Receptor	5	17	17	17	16	7	2	1	1	0	0	0	1	2	1	1	1	2	3	1	1	2	0	4	3	1	0	0	0	3	3	1	2	1	2	1	0	1	0	2	17.3
54	A0A087WTK4;P80362;P01600	A0A087WTK4;P80362;P01600	3;2;2	1;0;0	1;0;0	Ig kappa chain V-I region WAT;Ig kappa chain V-I region Hau		tr|A0A087WTK4|A0A087WTK4_HUMAN Protein IGKV1-16 OS=Homo sapiens GN=IGKV1-16 PE=4 SV=1;sp|P80362|KV125_HUMAN Ig kappa chain V-I region WAT OS=Homo sapiens PE=1 SV=1;sp|P01600|KV108_HUMAN Ig kappa chain V-I region Hau OS=Homo sapiens PE=1 SV=1	3	3	1	1	3	1	0	0	0	0	1	0	1	0	0	0	0	0	1	1	1	0	1	1	1	1	1	0	0	0	0	0	0	1	0	1	0	1	1	0	41.2
55	A0A087WTM1;Q9Y6N7-6;Q9Y6N7-5;Q9Y6N7-4;Q9Y6N7-3;Q9Y6N7;Q9Y6N7-2;A0A087WZ85;H7C545	A0A087WTM1;Q9Y6N7-6;Q9Y6N7-5;Q9Y6N7-4;Q9Y6N7-3;Q9Y6N7;Q9Y6N7-2;A0A087WZ85	5;5;5;5;5;5;5;4;1	5;5;5;5;5;5;5;4;1	5;5;5;5;5;5;5;4;1	Roundabout homolog 1	ROBO1	tr|A0A087WTM1|A0A087WTM1_HUMAN Roundabout homolog 1 OS=Homo sapiens GN=ROBO1 PE=1 SV=1;sp|Q9Y6N7-6|ROBO1_HUMAN Isoform 6 of Roundabout homolog 1 OS=Homo sapiens GN=ROBO1;sp|Q9Y6N7-5|ROBO1_HUMAN Isoform 5 of Roundabout homolog 1 OS=Homo sapiens GN=ROBO1;sp|	9	5	5	5	3	3	0	0	0	0	0	1	0	0	0	0	0	0	0	0	0	0	0	0	0	0	0	0	1	0	0	0	1	0	0	0	0	0	0	0	3.9
56	A0A087WTM7;A8MUN2;CON__ENSEMBL:ENSBTAP00000032840;REV__H0YCZ2;REV__Q8NG31-2;REV__Q8NG31	A0A087WTM7	176;36;3;1;1;1	1;0;0;0;0;0	1;0;0;0;0;0		APOB	tr|A0A087WTM7|A0A087WTM7_HUMAN Apolipoprotein B-100 OS=Homo sapiens GN=APOB PE=1 SV=1	6	176	1	1	165	119	59	45	44	62	60	41	51	50	42	48	43	68	68	40	44	33	27	42	42	48	51	67	80	48	41	39	89	58	34	48	38	48	49	31	46.6
57	A0A087WTN3;A0A087WVA1;P62341;Q6IAK0	A0A087WTN3;A0A087WVA1;P62341;Q6IAK0	4;4;4;3	4;4;4;3	4;4;4;3	Selenoprotein T	SELT	tr|A0A087WTN3|A0A087WTN3_HUMAN Selenoprotein T OS=Homo sapiens GN=SELT PE=4 SV=1;tr|A0A087WVA1|A0A087WVA1_HUMAN Selenoprotein T OS=Homo sapiens GN=SELT PE=4 SV=1;sp|P62341|SELT_HUMAN Selenoprotein T OS=Homo sapiens GN=SELT PE=2 SV=2;tr|Q6IAK0|Q6IAK0_HUMAN	4	4	4	4	4	3	0	0	1	0	1	0	0	0	1	0	0	0	0	0	0	2	1	0	0	1	1	1	1	1	1	1	1	0	0	1	1	2	1	2	32.7
58	H7C4B3;H7BZT6;H7C264;H7C324;A0A087WTN6;H0Y7Q1;O75689-3;O75689;O75689-2	H7C4B3;H7BZT6;H7C264;H7C324;A0A087WTN6;H0Y7Q1;O75689-3;O75689;O75689-2	1;1;1;1;1;1;1;1;1	1;1;1;1;1;1;1;1;1	1;1;1;1;1;1;1;1;1	Arf-GAP with dual PH domain-containing protein 1	ADAP1	tr|H7C4B3|H7C4B3_HUMAN Arf-GAP with dual PH domain-containing protein 1 (Fragment) OS=Homo sapiens GN=ADAP1 PE=4 SV=1;tr|H7BZT6|H7BZT6_HUMAN Arf-GAP with dual PH domain-containing protein 1 (Fragment) OS=Homo sapiens GN=ADAP1 PE=4 SV=1;tr|H7C264|H7C264_HUM	9	1	1	1	1	1	0	0	0	0	0	0	0	0	0	0	0	0	0	0	0	0	0	0	0	0	0	0	0	0	0	0	0	0	0	0	0	0	0	0	6.4
59	A0A087WTS0;P18283;H0YJK8	A0A087WTS0;P18283;H0YJK8	6;6;5	6;6;5	6;6;5	Glutathione peroxidase;Glutathione peroxidase 2	GPX2	tr|A0A087WTS0|A0A087WTS0_HUMAN Glutathione peroxidase 2 OS=Homo sapiens GN=GPX2 PE=1 SV=1;sp|P18283|GPX2_HUMAN Glutathione peroxidase 2 OS=Homo sapiens GN=GPX2 PE=1 SV=3;tr|H0YJK8|H0YJK8_HUMAN Glutathione peroxidase 2 (Fragment) OS=Homo sapiens GN=GPX2 PE=	3	6	6	6	2	2	1	1	1	1	1	1	0	0	0	0	0	1	5	0	0	0	0	1	0	0	0	0	0	0	1	0	0	0	0	1	0	0	0	0	33.3
60	Q5JWB9;A0A087WTT2;Q96A57;Q96A57-2	Q5JWB9;A0A087WTT2;Q96A57;Q96A57-2	2;2;2;2	2;2;2;2	2;2;2;2	Transmembrane protein 230	TMEM230	tr|Q5JWB9|Q5JWB9_HUMAN Transmembrane protein 230 (Fragment) OS=Homo sapiens GN=TMEM230 PE=1 SV=1;tr|A0A087WTT2|A0A087WTT2_HUMAN Transmembrane protein 230 OS=Homo sapiens GN=TMEM230 PE=1 SV=1;sp|Q96A57|TM230_HUMAN Transmembrane protein 230 OS=Homo sapiens G	4	2	2	2	2	2	1	0	1	1	1	1	1	0	2	1	0	0	1	1	1	1	0	1	0	1	1	0	0	0	0	1	0	1	1	0	0	1	1	1	33.8
61	A0A087WVR3;A0A087WTW0;Q96T88;Q96T88-2;A0A087WWG9	A0A087WVR3;A0A087WTW0;Q96T88;Q96T88-2	6;6;6;6;2	5;5;5;5;1	5;5;5;5;1	E3 ubiquitin-protein ligase UHRF1	UHRF1	tr|A0A087WVR3|A0A087WVR3_HUMAN E3 ubiquitin-protein ligase UHRF1 OS=Homo sapiens GN=UHRF1 PE=1 SV=1;tr|A0A087WTW0|A0A087WTW0_HUMAN E3 ubiquitin-protein ligase UHRF1 OS=Homo sapiens GN=UHRF1 PE=1 SV=1;sp|Q96T88|UHRF1_HUMAN E3 ubiquitin-protein ligase UHRF1	5	6	5	5	4	5	0	0	1	1	1	1	0	0	0	1	0	1	1	1	1	1	1	2	0	1	1	0	1	1	0	0	1	0	2	1	0	1	1	3	9.1
62	A0A087WTX2;Q92504;A2AAT0	A0A087WTX2;Q92504;A2AAT0	2;2;1	2;2;1	2;2;1	Zinc transporter SLC39A7	SLC39A7	tr|A0A087WTX2|A0A087WTX2_HUMAN Zinc transporter SLC39A7 OS=Homo sapiens GN=SLC39A7 PE=1 SV=1;sp|Q92504|S39A7_HUMAN Zinc transporter SLC39A7 OS=Homo sapiens GN=SLC39A7 PE=1 SV=2;tr|A2AAT0|A2AAT0_HUMAN Zinc transporter SLC39A7 (Fragment) OS=Homo sapiens GN=S	3	2	2	2	2	0	0	0	0	0	0	0	0	0	0	0	0	0	1	0	0	0	0	0	0	0	0	0	0	0	0	0	0	0	0	0	0	0	0	0	3.3
63	A0A087WTX5;A0A075B7D4;A0A075B6S4;P01606;P01601;P04432	A0A087WTX5	9;1;1;1;1;1	1;0;0;0;0;0	0;0;0;0;0;0		IGKC	tr|A0A087WTX5|A0A087WTX5_HUMAN Ig kappa chain C region OS=Homo sapiens GN=IGKC PE=4 SV=1	6	9	1	0	9	6	3	3	5	5	4	5	4	5	4	4	4	4	5	6	5	4	4	5	5	5	6	4	5	4	4	4	5	5	4	4	4	4	4	4	45.8
64	A0A087WWR5;A0A087WTY7;Q9H227-2;Q9H227	A0A087WWR5;A0A087WTY7;Q9H227-2;Q9H227	1;1;1;1	1;1;1;1	1;1;1;1	Cytosolic beta-glucosidase	GBA3	tr|A0A087WWR5|A0A087WWR5_HUMAN Cytosolic beta-glucosidase OS=Homo sapiens GN=GBA3 PE=4 SV=1;tr|A0A087WTY7|A0A087WTY7_HUMAN Cytosolic beta-glucosidase OS=Homo sapiens GN=GBA3 PE=4 SV=1;sp|Q9H227-2|GBA3_HUMAN Isoform 2 of Cytosolic beta-glucosidase OS=Homo s	4	1	1	1	0	0	0	0	0	0	0	0	0	0	0	0	0	0	0	0	0	0	0	0	0	0	0	0	0	0	0	0	0	0	0	0	0	0	0	0	9.3
65	A0A087WTY9;Q9Y605	A0A087WTY9;Q9Y605	1;1	1;1	1;1	MORF4 family-associated protein 1	MRFAP1	tr|A0A087WTY9|A0A087WTY9_HUMAN MORF4 family-associated protein 1 OS=Homo sapiens GN=MRFAP1 PE=1 SV=1;sp|Q9Y605|MOFA1_HUMAN MORF4 family-associated protein 1 OS=Homo sapiens GN=MRFAP1 PE=1 SV=1	2	1	1	1	1	0	0	0	0	0	0	0	0	0	0	0	0	0	0	0	0	0	0	0	0	0	0	0	0	0	0	0	0	0	0	0	0	0	0	0	23.3
66	A0A087WU02;Q96RQ1;F8VPA6;F8W0R1;F8VR88;F8VUZ2;H0YI50;H0YI58	A0A087WU02;Q96RQ1;F8VPA6;F8W0R1;F8VR88;F8VUZ2;H0YI50	6;6;5;4;3;3;3;1	6;6;5;4;3;3;3;1	6;6;5;4;3;3;3;1	Endoplasmic reticulum-Golgi intermediate compartment protein 2	ERGIC2	tr|A0A087WU02|A0A087WU02_HUMAN Endoplasmic reticulum-Golgi intermediate compartment protein 2 OS=Homo sapiens GN=ERGIC2 PE=4 SV=1;sp|Q96RQ1|ERGI2_HUMAN Endoplasmic reticulum-Golgi intermediate compartment protein 2 OS=Homo sapiens GN=ERGIC2 PE=1 SV=2;tr|F8	8	6	6	6	6	3	1	1	1	0	1	2	0	1	3	1	1	1	3	2	2	0	0	2	2	3	1	1	2	1	3	0	1	2	2	1	2	2	2	3	17.1
67	A0A087WU05;A0A087WY48;Q8IY22-3;Q8IY22-2;Q8IY22	A0A087WU05;A0A087WY48;Q8IY22-3;Q8IY22-2;Q8IY22	2;2;2;2;2	2;2;2;2;2	2;2;2;2;2	C-Maf-inducing protein	CMIP	tr|A0A087WU05|A0A087WU05_HUMAN C-Maf-inducing protein OS=Homo sapiens GN=CMIP PE=1 SV=1;tr|A0A087WY48|A0A087WY48_HUMAN C-Maf-inducing protein OS=Homo sapiens GN=CMIP PE=1 SV=1;sp|Q8IY22-3|CMIP_HUMAN Isoform 3 of C-Maf-inducing protein OS=Homo sapiens GN=CM	5	2	2	2	2	1	0	0	0	0	0	0	0	0	0	0	0	0	0	0	0	0	0	1	0	1	0	0	0	0	0	0	0	0	1	0	1	1	0	1	4.9
68	M0R176;A0A087WU28;Q4U2R6	M0R176;A0A087WU28;Q4U2R6	1;1;1	1;1;1	1;1;1	39S ribosomal protein L51, mitochondrial	MRPL51	tr|M0R176|M0R176_HUMAN 39S ribosomal protein L51, mitochondrial OS=Homo sapiens GN=MRPL51 PE=1 SV=1;tr|A0A087WU28|A0A087WU28_HUMAN 39S ribosomal protein L51, mitochondrial (Fragment) OS=Homo sapiens GN=MRPL51 PE=1 SV=1;sp|Q4U2R6|RM51_HUMAN 39S ribosomal pr	3	1	1	1	1	0	0	0	0	0	0	0	0	0	0	0	0	0	1	1	1	1	0	1	1	1	0	0	0	0	0	0	0	1	0	0	0	0	0	1	34.4
69	Q13030;E9PH25;E7EQF3;E9PD10;A0A087WU29;P02724-3;P02724-2;P02724	Q13030;E9PH25;E7EQF3;E9PD10;A0A087WU29;P02724-3;P02724-2;P02724	2;2;2;2;2;2;2;2	2;2;2;2;2;2;2;2	2;2;2;2;2;2;2;2	Glycophorin-A	GPErik;GYPA	tr|Q13030|Q13030_HUMAN Glycophorin Erik I-IV OS=Homo sapiens GN=GPErik PE=2 SV=1;tr|E9PH25|E9PH25_HUMAN Glycophorin-A OS=Homo sapiens GN=GYPA PE=4 SV=1;tr|E7EQF3|E7EQF3_HUMAN Glycophorin-A OS=Homo sapiens GN=GYPA PE=4 SV=1;tr|E9PD10|E9PD10_HUMAN Glycophori	8	2	2	2	1	2	0	0	0	0	0	0	0	0	0	0	0	2	0	0	0	0	1	0	0	0	0	0	0	0	0	0	0	1	0	1	0	0	1	1	36.5
70	A0A087WU31;P51790-4;P51790-5;P51790;E9PE15;P51790-2;D6RIX3;D6RDZ6;H0Y8Z8	A0A087WU31;P51790-4;P51790-5;P51790;E9PE15;P51790-2	14;14;14;14;11;11;1;1;1	14;14;14;14;11;11;1;1;1	10;10;10;10;9;9;1;1;1	Chloride channel protein;H(+)/Cl(-) exchange transporter 3	CLCN3	tr|A0A087WU31|A0A087WU31_HUMAN H(+)/Cl(-) exchange transporter 3 OS=Homo sapiens GN=CLCN3 PE=4 SV=1;sp|P51790-4|CLCN3_HUMAN Isoform 3 of H(+)/Cl(-) exchange transporter 3 OS=Homo sapiens GN=CLCN3;sp|P51790-5|CLCN3_HUMAN Isoform 4 of H(+)/Cl(-) exchange tra	9	14	14	10	12	6	1	1	0	0	1	2	2	1	0	1	2	1	1	4	1	1	0	3	1	2	0	0	1	0	1	2	0	0	1	1	2	2	4	0	18.6
71	A0A087WU53;Q9H0U3;Q9H0U3-2	A0A087WU53;Q9H0U3;Q9H0U3-2	8;8;4	8;8;4	8;8;4	Magnesium transporter protein 1	MAGT1	tr|A0A087WU53|A0A087WU53_HUMAN Magnesium transporter protein 1 OS=Homo sapiens GN=MAGT1 PE=1 SV=1;sp|Q9H0U3|MAGT1_HUMAN Magnesium transporter protein 1 OS=Homo sapiens GN=MAGT1 PE=1 SV=1;sp|Q9H0U3-2|MAGT1_HUMAN Isoform 2 of Magnesium transporter protein 1	3	8	8	8	7	8	3	3	3	3	3	3	3	2	3	2	3	3	3	3	3	3	2	5	3	2	2	2	3	1	3	3	2	3	3	3	4	4	3	3	19.1
72	A0A087WU67;A0A087WYB9;Q8N9I5-2;Q8N9I5;A0A087WWN9;J3QRK6	A0A087WU67;A0A087WYB9;Q8N9I5-2;Q8N9I5	3;3;3;3;1;1	3;3;3;3;1;1	3;3;3;3;1;1	Fatty acid desaturase 6	FADS6	tr|A0A087WU67|A0A087WU67_HUMAN Fatty acid desaturase 6 OS=Homo sapiens GN=FADS6 PE=4 SV=1;tr|A0A087WYB9|A0A087WYB9_HUMAN Fatty acid desaturase 6 OS=Homo sapiens GN=FADS6 PE=4 SV=1;sp|Q8N9I5-2|FADS6_HUMAN Isoform 2 of Fatty acid desaturase 6 OS=Homo sapiens	6	3	3	3	2	2	0	0	0	0	0	0	0	0	0	0	0	0	0	0	0	0	0	0	0	1	0	0	0	0	1	1	0	1	1	0	0	1	1	1	8.9
73	E7ER32;A0A087X287;B0QY83;A0A087WU73;W0Z7M9;Q969V6	E7ER32;A0A087X287;B0QY83;A0A087WU73;W0Z7M9;Q969V6	4;4;4;4;4;4	3;3;3;3;3;3	3;3;3;3;3;3	MKL/myocardin-like protein 1	MKL1;mkl1	tr|E7ER32|E7ER32_HUMAN MKL/myocardin-like protein 1 OS=Homo sapiens GN=MKL1 PE=1 SV=2;tr|A0A087X287|A0A087X287_HUMAN MKL/myocardin-like protein 1 OS=Homo sapiens GN=MKL1 PE=1 SV=1;tr|B0QY83|B0QY83_HUMAN MKL/myocardin-like protein 1 OS=Homo sapiens GN=MKL1	6	4	3	3	4	1	0	0	0	0	0	0	0	0	0	0	0	0	0	0	0	0	1	0	0	0	0	0	0	0	0	0	0	0	0	0	0	0	0	0	6.6
74	A0A087WU91	A0A087WU91	5	4	4		IGHV3-49	tr|A0A087WU91|A0A087WU91_HUMAN Protein IGHV3-49 OS=Homo sapiens GN=IGHV3-49 PE=4 SV=1	1	5	4	4	4	4	3	2	2	3	2	2	2	2	2	2	2	2	2	2	2	2	2	2	2	2	2	3	2	2	2	3	3	2	2	2	2	2	2	2	46.5
75	A0A087WUB9;Q8WYA6-4;Q8WYA6;Q8WYA6-3;Q8WYA6-2;A2A2P1	A0A087WUB9;Q8WYA6-4;Q8WYA6;Q8WYA6-3;Q8WYA6-2	10;10;10;8;8;2	10;10;10;8;8;2	10;10;10;8;8;2	Beta-catenin-like protein 1	CTNNBL1	tr|A0A087WUB9|A0A087WUB9_HUMAN Beta-catenin-like protein 1 OS=Homo sapiens GN=CTNNBL1 PE=1 SV=1;sp|Q8WYA6-4|CTBL1_HUMAN Isoform 4 of Beta-catenin-like protein 1 OS=Homo sapiens GN=CTNNBL1;sp|Q8WYA6|CTBL1_HUMAN Beta-catenin-like protein 1 OS=Homo sapiens GN	6	10	10	10	9	7	5	4	1	2	3	2	4	2	5	2	3	2	3	2	3	3	2	2	2	2	2	2	2	4	3	3	4	1	3	2	4	2	2	2	15.7
76	A0A087WUC6;E9PI68;Q15005;E9PL01;E9PRB9;H0YE04	A0A087WUC6;E9PI68;Q15005;E9PL01;E9PRB9	9;9;9;8;5;2	9;9;9;8;5;2	9;9;9;8;5;2	Signal peptidase complex subunit 2	SPCS2	tr|A0A087WUC6|A0A087WUC6_HUMAN Signal peptidase complex subunit 2 OS=Homo sapiens GN=SPCS2 PE=1 SV=1;tr|E9PI68|E9PI68_HUMAN Signal peptidase complex subunit 2 OS=Homo sapiens GN=SPCS2 PE=1 SV=1;sp|Q15005|SPCS2_HUMAN Signal peptidase complex subunit 2 OS=Ho	6	9	9	9	9	6	4	4	4	4	4	4	4	4	3	4	4	4	5	4	4	2	3	4	4	4	5	4	4	4	4	3	4	5	4	3	4	4	3	5	45.8
77	A0A087WUD1;Q6DD87	A0A087WUD1;Q6DD87	5;5	5;5	5;5	Zinc finger protein 787	ZNF787	tr|A0A087WUD1|A0A087WUD1_HUMAN Zinc finger protein 787 OS=Homo sapiens GN=ZNF787 PE=1 SV=1;sp|Q6DD87|ZN787_HUMAN Zinc finger protein 787 OS=Homo sapiens GN=ZNF787 PE=1 SV=3	2	5	5	5	5	1	0	0	0	0	1	1	0	0	0	1	1	0	1	0	1	0	0	1	1	0	0	0	0	0	1	1	0	0	0	0	1	0	1	1	17.5
78	A0A087WUD3;Q9NRP0;Q9NRP0-2	A0A087WUD3;Q9NRP0;Q9NRP0-2	2;2;2	2;2;2	2;2;2	Oligosaccharyltransferase complex subunit OSTC	OSTC	tr|A0A087WUD3|A0A087WUD3_HUMAN Oligosaccharyltransferase complex subunit OSTC OS=Homo sapiens GN=OSTC PE=1 SV=1;sp|Q9NRP0|OSTC_HUMAN Oligosaccharyltransferase complex subunit OSTC OS=Homo sapiens GN=OSTC PE=1 SV=1;sp|Q9NRP0-2|OSTC_HUMAN Isoform 2 of Oligos	3	2	2	2	2	2	1	1	1	1	1	1	1	0	1	0	1	2	1	1	1	1	1	2	1	1	0	1	2	1	1	1	1	1	1	1	1	1	1	1	24.1
79	A0A087WUF6;P09038-2;P09038-3;P09038-1;P09038	A0A087WUF6;P09038-2;P09038-3;P09038-1;P09038	3;3;3;3;3	3;3;3;3;3	3;3;3;3;3	Fibroblast growth factor;Fibroblast growth factor 2	FGF2	tr|A0A087WUF6|A0A087WUF6_HUMAN Fibroblast growth factor 2 OS=Homo sapiens GN=FGF2 PE=4 SV=1;sp|P09038-2|FGF2_HUMAN Isoform 3 of Fibroblast growth factor 2 OS=Homo sapiens GN=FGF2;sp|P09038-3|FGF2_HUMAN Isoform 4 of Fibroblast growth factor 2 OS=Homo sapien	5	3	3	3	3	0	0	0	0	0	0	0	0	0	0	0	0	0	0	0	0	0	0	0	0	0	0	0	0	0	0	0	0	0	0	0	0	0	0	0	10.1
80	A0A087WUH0;R4GMW8;P28715;P28715-3	A0A087WUH0;R4GMW8;P28715;P28715-3	4;4;4;2	4;4;4;2	4;4;4;2	DNA repair protein complementing XP-G cells	ERCC5;BIVM-ERCC5	tr|A0A087WUH0|A0A087WUH0_HUMAN DNA repair protein-complementing XP-G cells OS=Homo sapiens GN=ERCC5 PE=1 SV=1;tr|R4GMW8|R4GMW8_HUMAN Protein BIVM-ERCC5 (Fragment) OS=Homo sapiens GN=BIVM-ERCC5 PE=4 SV=1;sp|P28715|ERCC5_HUMAN DNA repair protein complementin	4	4	4	4	3	2	0	0	0	0	0	0	0	1	0	0	0	0	0	0	0	0	0	0	0	0	1	0	1	0	0	0	0	0	0	0	0	0	0	0	4.3
81	A0A087WUI1;Q9Y388;Q5JY83	A0A087WUI1;Q9Y388;Q5JY83	2;2;1	2;2;1	2;2;1	RNA-binding motif protein, X-linked 2	RBMX2	tr|A0A087WUI1|A0A087WUI1_HUMAN RNA-binding motif protein, X-linked 2 OS=Homo sapiens GN=RBMX2 PE=1 SV=1;sp|Q9Y388|RBMX2_HUMAN RNA-binding motif protein, X-linked 2 OS=Homo sapiens GN=RBMX2 PE=1 SV=2;tr|Q5JY83|Q5JY83_HUMAN RNA-binding motif protein, X-linke	3	2	2	2	2	0	0	0	0	0	0	0	0	0	0	0	0	0	0	0	0	0	1	0	0	0	0	0	0	0	0	0	0	0	0	0	0	0	0	0	6.2
82	J3QTS8;A0A087WUI4;A0A087X1U0;Q15661-2;Q15661;P20231;Q9BZJ3-2;Q9BZJ3;P05981	J3QTS8;A0A087WUI4;A0A087X1U0;Q15661-2;Q15661;P20231	11;11;11;11;11;11;3;3;1	11;11;11;11;11;11;3;3;1	10;10;10;10;10;10;2;2;0	Tryptase alpha/beta-1;Tryptase beta-2	TPSAB1;TPSB2	tr|J3QTS8|J3QTS8_HUMAN Tryptase alpha/beta-1 OS=Homo sapiens GN=TPSAB1 PE=3 SV=1;tr|A0A087WUI4|A0A087WUI4_HUMAN Tryptase beta-2 OS=Homo sapiens GN=TPSB2 PE=4 SV=1;tr|A0A087X1U0|A0A087X1U0_HUMAN Tryptase beta-2 OS=Homo sapiens GN=TPSB2 PE=4 SV=1;sp|Q15661-2	9	11	11	10	10	5	1	2	7	2	3	3	5	2	2	1	3	1	3	2	2	1	0	2	1	1	3	3	1	2	2	2	2	2	3	2	1	1	2	1	35.1
83	A0A087WUI6;Q8WXW3	A0A087WUI6;Q8WXW3	4;4	4;4	4;4	Progesterone-induced-blocking factor 1	PIBF1	tr|A0A087WUI6|A0A087WUI6_HUMAN Progesterone-induced-blocking factor 1 OS=Homo sapiens GN=PIBF1 PE=4 SV=1;sp|Q8WXW3|PIBF1_HUMAN Progesterone-induced-blocking factor 1 OS=Homo sapiens GN=PIBF1 PE=1 SV=2	2	4	4	4	4	2	0	0	0	0	0	0	0	1	0	0	0	0	1	2	0	0	0	0	0	0	2	1	0	1	0	0	1	0	0	1	0	1	1	0	5.6
84	G3V4U3;Q9H4B1;A0A087WV79;A0A087WUJ8;A0A087WZR1;A8K0H0;P40305;A0A087X174	G3V4U3;Q9H4B1;A0A087WV79;A0A087WUJ8;A0A087WZR1;A8K0H0;P40305;A0A087X174	3;3;3;3;3;3;3;2	3;3;3;3;3;3;3;2	3;3;3;3;3;3;3;2	Interferon alpha-inducible protein 27, mitochondrial	IFI27;P27	tr|G3V4U3|G3V4U3_HUMAN Interferon alpha-inducible protein 27, mitochondrial (Fragment) OS=Homo sapiens GN=IFI27 PE=4 SV=1;tr|Q9H4B1|Q9H4B1_HUMAN ISG12 protein (Fragment) OS=Homo sapiens GN=P27 PE=2 SV=2;tr|A0A087WV79|A0A087WV79_HUMAN Interferon alpha-induc	8	3	3	3	2	3	1	1	1	1	1	1	1	1	1	1	2	2	2	1	1	1	0	1	1	1	1	2	1	1	2	2	0	0	1	1	2	0	1	2	72.5
85	A0A087WUK2;O14979;O14979-3;O14979-2	A0A087WUK2;O14979;O14979-3;O14979-2	11;11;9;9	10;10;8;8	10;10;8;8	Heterogeneous nuclear ribonucleoprotein D-like	HNRNPDL	tr|A0A087WUK2|A0A087WUK2_HUMAN Heterogeneous nuclear ribonucleoprotein D-like OS=Homo sapiens GN=HNRNPDL PE=1 SV=1;sp|O14979|HNRDL_HUMAN Heterogeneous nuclear ribonucleoprotein D-like OS=Homo sapiens GN=HNRNPDL PE=1 SV=3;sp|O14979-3|HNRDL_HUMAN Isoform 3 o	4	11	10	10	9	9	5	5	4	3	5	6	3	3	6	5	3	5	6	6	4	6	5	7	4	7	4	2	4	5	5	4	3	5	6	4	5	5	6	6	33.1
86	A0A087WUL0;Q3LXA3;H0YCY6;Q3LXA3-2;I3L252;E9PJG8;E9PQR1	A0A087WUL0;Q3LXA3;H0YCY6;Q3LXA3-2	23;23;19;19;9;7;2	23;23;19;19;9;7;2	23;23;19;19;9;7;2	Bifunctional ATP-dependent dihydroxyacetone kinase/FAD-AMP lyase (cyclizing);ATP-dependent dihydroxyacetone kinase;FAD-AMP lyase (cyclizing)	TKFC;DAK	tr|A0A087WUL0|A0A087WUL0_HUMAN Bifunctional ATP-dependent dihydroxyacetone kinase/FAD-AMP lyase (cyclizing) OS=Homo sapiens GN=DAK PE=1 SV=1;sp|Q3LXA3|DHAK_HUMAN Bifunctional ATP-dependent dihydroxyacetone kinase/FAD-AMP lyase (cyclizing) OS=Homo sapiens G	7	23	23	23	18	21	15	14	15	15	15	18	13	16	13	11	17	15	16	15	13	16	13	16	14	12	9	10	13	11	15	11	10	14	14	13	12	14	12	14	48.8
87	A0A087WUL4;A0A087WX23;A0A087WXK2;Q86TG7;A0A087WZG9;Q86TG7-2;A0A087WYS2	A0A087WUL4;A0A087WX23;A0A087WXK2;Q86TG7;A0A087WZG9;Q86TG7-2	14;14;13;13;11;10;1	14;14;13;13;11;10;1	14;14;13;13;11;10;1	Retrotransposon-derived protein PEG10	PEG10	tr|A0A087WUL4|A0A087WUL4_HUMAN Retrotransposon-derived protein PEG10 OS=Homo sapiens GN=PEG10 PE=1 SV=1;tr|A0A087WX23|A0A087WX23_HUMAN Retrotransposon-derived protein PEG10 OS=Homo sapiens GN=PEG10 PE=1 SV=1;tr|A0A087WXK2|A0A087WXK2_HUMAN Retrotransposon-d	7	14	14	14	14	11	4	3	8	5	7	4	5	2	4	3	4	1	5	3	5	2	1	4	5	3	4	2	6	3	3	2	2	1	1	5	2	1	7	7	27.1
88	A0A087WUM0;A0A087X1F5;A0A087WYV9;P57105;A0A087WX56;Q9P0S2;A0A087WTA2	A0A087WUM0;A0A087X1F5;A0A087WYV9;P57105	7;6;6;5;2;2;1	7;6;6;5;2;2;1	7;6;6;5;2;2;1	Synaptojanin-2-binding protein	SYNJ2BP-COX16;SYNJ2BP	tr|A0A087WUM0|A0A087WUM0_HUMAN Protein SYNJ2BP-COX16 (Fragment) OS=Homo sapiens GN=SYNJ2BP-COX16 PE=4 SV=1;tr|A0A087X1F5|A0A087X1F5_HUMAN Protein SYNJ2BP-COX16 (Fragment) OS=Homo sapiens GN=SYNJ2BP-COX16 PE=4 SV=1;tr|A0A087WYV9|A0A087WYV9_HUMAN Protein SYN	7	7	7	7	6	6	2	2	3	2	2	3	3	3	2	2	2	2	1	2	2	1	2	1	3	2	1	2	1	3	4	4	1	1	2	2	4	2	2	2	42.5
89	A0A087WUQ6;P07203;P07203-2	A0A087WUQ6;P07203	13;13;2	13;13;2	13;13;2	Glutathione peroxidase;Glutathione peroxidase 1	GPX1	tr|A0A087WUQ6|A0A087WUQ6_HUMAN Glutathione peroxidase 1 OS=Homo sapiens GN=GPX1 PE=1 SV=1;sp|P07203|GPX1_HUMAN Glutathione peroxidase 1 OS=Homo sapiens GN=GPX1 PE=1 SV=4	3	13	13	13	13	11	7	5	6	7	6	5	4	5	4	4	5	4	6	6	3	6	3	5	5	5	5	5	5	4	6	6	4	4	6	6	6	4	5	5	76.2
90	E7ETK0;A0A087WUS0;P62847-2;P62847-3;P62847;P62847-4	E7ETK0;A0A087WUS0;P62847-2;P62847-3;P62847;P62847-4	4;4;4;4;4;4	4;4;4;4;4;4	4;4;4;4;4;4	40S ribosomal protein S24	RPS24	tr|E7ETK0|E7ETK0_HUMAN 40S ribosomal protein S24 OS=Homo sapiens GN=RPS24 PE=1 SV=1;tr|A0A087WUS0|A0A087WUS0_HUMAN 40S ribosomal protein S24 OS=Homo sapiens GN=RPS24 PE=1 SV=1;sp|P62847-2|RS24_HUMAN Isoform 2 of 40S ribosomal protein S24 OS=Homo sapiens GN	6	4	4	4	4	4	3	3	3	2	2	3	3	2	2	2	2	2	3	3	3	3	2	3	2	3	3	3	2	2	3	2	2	3	3	3	2	3	3	3	35.1
91	A0A087WUS7;P01880;P01880-2	A0A087WUS7;P01880;P01880-2	4;4;4	4;4;4	4;4;4	Ig delta chain C region	IGHD	tr|A0A087WUS7|A0A087WUS7_HUMAN Ig delta chain C region OS=Homo sapiens GN=IGHD PE=4 SV=1;sp|P01880|IGHD_HUMAN Ig delta chain C region OS=Homo sapiens GN=IGHD PE=1 SV=2;sp|P01880-2|IGHD_HUMAN Isoform 2 of Ig delta chain C region OS=Homo sapiens GN=IGHD	3	4	4	4	4	2	0	1	1	0	0	1	0	0	1	1	0	1	0	1	1	0	0	1	0	0	1	0	0	0	0	0	1	0	1	1	1	0	0	1	14.6
92	A0A087WUT6;O60841	A0A087WUT6;O60841	28;28	28;28	28;28	Eukaryotic translation initiation factor 5B	EIF5B	tr|A0A087WUT6|A0A087WUT6_HUMAN Eukaryotic translation initiation factor 5B OS=Homo sapiens GN=EIF5B PE=1 SV=1;sp|O60841|IF2P_HUMAN Eukaryotic translation initiation factor 5B OS=Homo sapiens GN=EIF5B PE=1 SV=4	2	28	28	28	28	19	5	4	7	6	7	3	6	3	2	4	5	5	5	5	8	7	7	6	6	4	3	4	6	3	3	3	7	4	5	10	6	4	7	6	24.7
93	A0A087WUU9;P47974	A0A087WUU9;P47974	5;5	5;5	5;5	Zinc finger protein 36, C3H1 type-like 2	ZFP36L2	tr|A0A087WUU9|A0A087WUU9_HUMAN Zinc finger protein 36, C3H1 type-like 2 OS=Homo sapiens GN=ZFP36L2 PE=1 SV=1;sp|P47974|TISD_HUMAN Zinc finger protein 36, C3H1 type-like 2 OS=Homo sapiens GN=ZFP36L2 PE=1 SV=3	2	5	5	5	5	2	0	1	0	1	0	1	0	0	0	0	0	0	0	0	0	0	1	1	1	0	0	0	0	0	0	0	0	0	0	0	0	0	0	1	14
94	A0A087X0G7;A0A087WUW6;A0A087X1B1;Q9Y6K9;Q9Y6K9-2;Q9Y6K9-3;C9JN51;A0A087WV30;C9J2V2;C9JH59;C9JCG6	A0A087X0G7;A0A087WUW6;A0A087X1B1;Q9Y6K9;Q9Y6K9-2;Q9Y6K9-3	9;9;9;9;9;5;4;3;3;2;1	9;9;9;9;9;5;4;3;3;2;1	9;9;9;9;9;5;4;3;3;2;1	NF-kappa-B essential modulator	IKBKG	tr|A0A087X0G7|A0A087X0G7_HUMAN NF-kappa-B essential modulator OS=Homo sapiens GN=IKBKG PE=1 SV=1;tr|A0A087WUW6|A0A087WUW6_HUMAN NF-kappa-B essential modulator OS=Homo sapiens GN=IKBKG PE=1 SV=1;tr|A0A087X1B1|A0A087X1B1_HUMAN NF-kappa-B essential modulator	11	9	9	9	8	6	1	2	3	1	2	0	2	1	3	1	0	0	0	1	0	1	0	0	1	2	2	0	0	0	0	0	0	0	2	0	1	1	1	3	32.6
95	A0A087WUW9;Q9NXU5;R4GN67	A0A087WUW9;Q9NXU5	7;7;1	7;7;1	7;7;1	ADP-ribosylation factor-like protein 15	ARL15	tr|A0A087WUW9|A0A087WUW9_HUMAN ADP-ribosylation factor-like protein 15 OS=Homo sapiens GN=ARL15 PE=1 SV=1;sp|Q9NXU5|ARL15_HUMAN ADP-ribosylation factor-like protein 15 OS=Homo sapiens GN=ARL15 PE=1 SV=1	3	7	7	7	7	4	2	2	2	1	2	1	2	2	1	1	1	2	1	2	2	2	1	2	1	2	0	1	1	2	1	2	2	2	1	2	2	2	2	2	45.1
96	A0A087WUZ6;Q8NI35-4;Q8NI35-3;Q8NI35-2;Q8NI35	A0A087WUZ6;Q8NI35-4;Q8NI35-3;Q8NI35-2;Q8NI35	2;2;2;2;2	2;2;2;2;2	1;1;1;1;1	InaD-like protein	INADL	tr|A0A087WUZ6|A0A087WUZ6_HUMAN InaD-like protein OS=Homo sapiens GN=INADL PE=1 SV=1;sp|Q8NI35-4|INADL_HUMAN Isoform 4 of InaD-like protein OS=Homo sapiens GN=INADL;sp|Q8NI35-3|INADL_HUMAN Isoform 3 of InaD-like protein OS=Homo sapiens GN=INADL;sp|Q8NI35-2|	5	2	2	1	2	1	0	0	0	0	0	0	0	0	1	0	0	0	1	0	0	0	0	0	0	0	0	0	0	0	0	0	0	0	0	0	0	0	0	0	1.4
97	A0A087WUZ8;C9JJ19;P82930	A0A087WUZ8;C9JJ19;P82930	9;9;9	9;9;9	9;9;9	28S ribosomal protein S34, mitochondrial	MRPS34	tr|A0A087WUZ8|A0A087WUZ8_HUMAN 28S ribosomal protein S34, mitochondrial OS=Homo sapiens GN=MRPS34 PE=1 SV=1;tr|C9JJ19|C9JJ19_HUMAN 28S ribosomal protein S34, mitochondrial OS=Homo sapiens GN=MRPS34 PE=1 SV=2;sp|P82930|RT34_HUMAN 28S ribosomal protein S34,	3	9	9	9	9	6	5	5	6	4	5	6	5	3	4	3	4	4	4	4	4	6	2	5	4	4	5	2	5	4	5	3	5	3	6	5	5	5	4	5	49.4
98	A0A087WV05;Q99417	A0A087WV05;Q99417	6;6	6;6	6;6	C-Myc-binding protein	MYCBP	tr|A0A087WV05|A0A087WV05_HUMAN Protein GJA9-MYCBP OS=Homo sapiens GN=GJA9-MYCBP PE=4 SV=1;sp|Q99417|MYCBP_HUMAN C-Myc-binding protein OS=Homo sapiens GN=MYCBP PE=1 SV=3	2	6	6	6	6	4	0	0	1	1	0	0	0	0	0	0	1	0	1	1	0	1	1	0	0	1	0	1	1	0	0	0	0	0	0	0	2	1	0	2	49.1
99	A0A087WV15;Q16787-3;Q16787;Q16787-4;Q16787-1;A0A075B783;K7EIP4	A0A087WV15;Q16787-3;Q16787	18;18;18;7;7;4;4	16;16;16;7;7;2;4	16;16;16;7;7;2;4	Laminin subunit alpha-3	LAMA3	tr|A0A087WV15|A0A087WV15_HUMAN Laminin subunit alpha-3 OS=Homo sapiens GN=LAMA3 PE=1 SV=1;sp|Q16787-3|LAMA3_HUMAN Isoform 3 of Laminin subunit alpha-3 OS=Homo sapiens GN=LAMA3;sp|Q16787|LAMA3_HUMAN Laminin subunit alpha-3 OS=Homo sapiens GN=LAMA3 PE=1 SV=2	7	18	16	16	14	12	2	3	3	3	4	2	3	2	2	3	2	2	3	3	4	2	3	3	1	3	2	6	2	5	3	3	3	2	3	2	0	2	0	2	6.4
100	Q5T123;A0A087WV23;Q9H299	Q5T123;A0A087WV23;Q9H299	5;5;5	5;5;5	5;5;5	SH3 domain-binding glutamic acid-rich-like protein 3	SH3BGRL3	tr|Q5T123|Q5T123_HUMAN SH3 domain-binding glutamic acid-rich-like protein 3 OS=Homo sapiens GN=SH3BGRL3 PE=1 SV=1;tr|A0A087WV23|A0A087WV23_HUMAN SH3 domain-binding glutamic acid-rich-like protein 3 OS=Homo sapiens GN=SH3BGRL3 PE=1 SV=1;sp|Q9H299|SH3L3_HUMA	3	5	5	5	4	5	2	2	2	2	2	2	2	2	2	2	2	2	3	2	2	2	2	2	2	2	2	2	2	2	2	2	2	2	2	2	3	3	2	3	45.5
101	A0A087WV24;P20711-3;P20711;H7BZF7;A0A087WU57;P20711-4;F8WER1;P20711-2	A0A087WV24;P20711-3;P20711;H7BZF7;A0A087WU57;P20711-4	7;7;7;5;5;4;3;3	7;7;7;5;5;4;3;3	7;7;7;5;5;4;3;3	Aromatic-L-amino-acid decarboxylase	DDC	tr|A0A087WV24|A0A087WV24_HUMAN Aromatic-L-amino-acid decarboxylase OS=Homo sapiens GN=DDC PE=4 SV=1;sp|P20711-3|DDC_HUMAN Isoform 3 of Aromatic-L-amino-acid decarboxylase OS=Homo sapiens GN=DDC;sp|P20711|DDC_HUMAN Aromatic-L-amino-acid decarboxylase OS=Hom	8	7	7	7	7	7	1	0	1	3	1	0	2	6	0	3	1	1	3	1	1	2	3	2	0	1	1	0	1	2	1	1	2	1	4	1	1	1	0	4	17.9
102	A0A087WV25;Q8N103-3;O95684-2;O95684	A0A087WV25;Q8N103-3;O95684-2;O95684	1;1;1;1	1;1;1;1	1;1;1;1	FGFR1 oncogene partner	FGFR1OP	tr|A0A087WV25|A0A087WV25_HUMAN FGFR1 oncogene partner OS=Homo sapiens GN=FGFR1OP PE=1 SV=1;sp|Q8N103-3|TAGAP_HUMAN Isoform 3 of T-cell activation Rho GTPase-activating protein OS=Homo sapiens GN=TAGAP;sp|O95684-2|FR1OP_HUMAN Isoform 2 of FGFR1 oncogene par	4	1	1	1	0	1	0	0	0	0	1	0	0	0	0	0	0	0	0	0	0	1	0	1	0	0	1	1	0	0	0	0	0	1	0	1	0	1	0	0	4.6
103	A0A087WV34;Q8WWB7-2;Q8WWB7;X6R6A3;A0A087X0W3	A0A087WV34;Q8WWB7-2;Q8WWB7;X6R6A3;A0A087X0W3	4;4;4;2;2	4;4;4;2;2	4;4;4;2;2	Glycosylated lysosomal membrane protein	GLMP	tr|A0A087WV34|A0A087WV34_HUMAN Lysosomal protein NCU-G1 OS=Homo sapiens GN=C1orf85 PE=4 SV=1;sp|Q8WWB7-2|NCUG1_HUMAN Isoform 2 of Lysosomal protein NCU-G1 OS=Homo sapiens GN=C1orf85;sp|Q8WWB7|NCUG1_HUMAN Lysosomal protein NCU-G1 OS=Homo sapiens GN=C1orf85	5	4	4	4	4	0	0	0	0	0	0	0	0	0	0	0	0	0	0	0	0	0	0	0	0	0	0	0	0	0	0	0	0	0	0	0	0	0	0	0	20.6
104	A0A087WV46;C9JXA7;Q0VGL1;A0A087X1E5;A0A087WT92	A0A087WV46;C9JXA7;Q0VGL1	3;3;3;1;1	3;3;3;1;1	3;3;3;1;1	Ragulator complex protein LAMTOR4;Ragulator complex protein LAMTOR4, N-terminally processed	LAMTOR4	tr|A0A087WV46|A0A087WV46_HUMAN Ragulator complex protein LAMTOR4 OS=Homo sapiens GN=LAMTOR4 PE=1 SV=1;tr|C9JXA7|C9JXA7_HUMAN Ragulator complex protein LAMTOR4 OS=Homo sapiens GN=LAMTOR4 PE=1 SV=1;sp|Q0VGL1|LTOR4_HUMAN Ragulator complex protein LAMTOR4 OS=H	5	3	3	3	3	1	0	1	1	1	0	1	1	1	1	1	1	1	1	1	1	1	1	1	1	1	1	1	1	1	1	1	1	1	1	0	1	1	2	1	73.2
105	A0A087WV47;A0A087X1C7;A0A087X010;P01857	A0A087WV47;A0A087X1C7;A0A087X010;P01857	26;21;21;21	26;21;21;21	2;0;0;0	Ig gamma-1 chain C region	IGHG1	tr|A0A087WV47|A0A087WV47_HUMAN Ig gamma-1 chain C region OS=Homo sapiens GN=IGHG1 PE=1 SV=1;tr|A0A087X1C7|A0A087X1C7_HUMAN Ig gamma-1 chain C region OS=Homo sapiens GN=IGHG1 PE=1 SV=1;tr|A0A087X010|A0A087X010_HUMAN Ig gamma-1 chain C region OS=Homo sapiens	4	26	26	2	25	20	13	12	15	13	13	13	15	11	9	12	12	15	9	14	14	11	15	14	13	14	14	16	14	12	10	9	16	16	13	14	14	16	16	17	59.2
106	A0A087WV66;P46013;P46013-2	A0A087WV66;P46013;P46013-2	23;23;21	23;23;21	23;23;21	Antigen KI-67	MKI67	tr|A0A087WV66|A0A087WV66_HUMAN Antigen KI-67 OS=Homo sapiens GN=MKI67 PE=1 SV=1;sp|P46013|KI67_HUMAN Antigen KI-67 OS=Homo sapiens GN=MKI67 PE=1 SV=2;sp|P46013-2|KI67_HUMAN Isoform Short of Antigen KI-67 OS=Homo sapiens GN=MKI67	3	23	23	23	18	15	1	1	0	1	2	2	3	1	0	1	3	0	0	1	1	0	1	1	1	1	1	3	1	2	3	0	4	0	0	2	2	2	0	11	10.4
107	A0A087WV67;O00124;A0A087WT23;O00124-3;A0A087WUA4;O00124-2	A0A087WV67;O00124;A0A087WT23;O00124-3;A0A087WUA4;O00124-2	4;4;3;3;2;2	4;4;3;3;2;2	4;4;3;3;2;2	UBX domain-containing protein 8	UBXN8	tr|A0A087WV67|A0A087WV67_HUMAN UBX domain-containing protein 8 OS=Homo sapiens GN=UBXN8 PE=1 SV=1;sp|O00124|UBXN8_HUMAN UBX domain-containing protein 8 OS=Homo sapiens GN=UBXN8 PE=1 SV=2;tr|A0A087WT23|A0A087WT23_HUMAN UBX domain-containing protein 8 OS=Hom	6	4	4	4	3	1	0	0	0	0	0	0	0	0	0	0	0	0	0	0	0	0	0	0	0	0	0	1	0	0	0	0	0	0	0	0	0	1	0	0	18.5
108	A0A087WV76;Q8IZT6-2;Q8IZT6	A0A087WV76;Q8IZT6-2;Q8IZT6	2;1;1	2;1;1	2;1;1	Abnormal spindle-like microcephaly-associated protein	ASPM	tr|A0A087WV76|A0A087WV76_HUMAN Abnormal spindle-like microcephaly-associated protein OS=Homo sapiens GN=ASPM PE=1 SV=1;sp|Q8IZT6-2|ASPM_HUMAN Isoform 2 of Abnormal spindle-like microcephaly-associated protein OS=Homo sapiens GN=ASPM;sp|Q8IZT6|ASPM_HUMAN Ab	3	2	2	2	0	1	0	0	0	1	0	0	0	0	0	0	0	1	0	0	0	0	1	0	0	0	0	0	0	0	0	0	0	0	0	1	0	0	0	0	1.7
109	J3KSI4;I3L1D2;I3L4E0;J3QS48;I3L295;J3KT75;J3QW43;J3QRD5;Q9H3L2;Q1HDL3;A0A087WV81;O75352-2;O75352;I3L405;I3L261;J3KTK8;J3QQZ4	J3KSI4;I3L1D2;I3L4E0;J3QS48;I3L295;J3KT75;J3QW43;J3QRD5;Q9H3L2;Q1HDL3;A0A087WV81;O75352-2;O75352	3;3;3;3;3;3;3;3;3;3;3;3;3;1;1;1;1	3;3;3;3;3;3;3;3;3;3;3;3;3;1;1;1;1	3;3;3;3;3;3;3;3;3;3;3;3;3;1;1;1;1	Mannose-P-dolichol utilization defect 1 protein	MPDU1;HBEBP2BPA	tr|J3KSI4|J3KSI4_HUMAN Mannose-P-dolichol utilization defect 1 protein OS=Homo sapiens GN=MPDU1 PE=1 SV=1;tr|I3L1D2|I3L1D2_HUMAN Mannose-P-dolichol utilization defect 1 protein OS=Homo sapiens GN=MPDU1 PE=1 SV=1;tr|I3L4E0|I3L4E0_HUMAN Mannose-P-dolichol ut	17	3	3	3	3	1	1	1	1	1	1	1	0	0	1	1	1	0	1	1	1	1	1	1	1	1	0	0	0	1	0	1	0	1	1	1	1	1	1	2	38.5
110	A0A087WVC1;A0A087WVB0;Q9BQ39	A0A087WVC1;A0A087WVB0;Q9BQ39	12;12;12	10;10;10	10;10;10	ATP-dependent RNA helicase DDX50	DDX50	tr|A0A087WVC1|A0A087WVC1_HUMAN ATP-dependent RNA helicase DDX50 OS=Homo sapiens GN=DDX50 PE=1 SV=1;tr|A0A087WVB0|A0A087WVB0_HUMAN ATP-dependent RNA helicase DDX50 OS=Homo sapiens GN=DDX50 PE=1 SV=1;sp|Q9BQ39|DDX50_HUMAN ATP-dependent RNA helicase DDX50 OS=	3	12	10	10	11	7	1	1	3	1	3	2	1	2	3	2	1	1	3	1	2	3	3	1	3	2	0	1	1	3	2	0	2	3	1	1	2	3	2	3	17.1
111	A0A087WVE7;A0A096LNX8;Q96GP6-2;Q96GP6	A0A087WVE7;A0A096LNX8;Q96GP6-2;Q96GP6	6;6;6;6	6;6;6;6	6;6;6;6	Scavenger receptor class F member 2	SCARF2	tr|A0A087WVE7|A0A087WVE7_HUMAN Scavenger receptor class F member 2 OS=Homo sapiens GN=SCARF2 PE=1 SV=1;tr|A0A096LNX8|A0A096LNX8_HUMAN Scavenger receptor class F member 2 OS=Homo sapiens GN=SCARF2 PE=4 SV=1;sp|Q96GP6-2|SREC2_HUMAN Isoform 2 of Scavenger rec	4	6	6	6	4	3	1	0	1	0	0	1	1	0	0	0	1	1	1	1	0	1	1	1	0	1	1	0	1	1	1	1	1	1	1	0	1	1	1	0	9.3
112	A0A087WVF7;Q9NZM3-2;Q9NZM3;Q9NZM3-4;Q9NZM3-3;E7EPJ2;H7BZD4;H7C0L8;F8W719	A0A087WVF7;Q9NZM3-2;Q9NZM3;Q9NZM3-4;Q9NZM3-3	23;23;23;18;18;10;3;1;1	20;20;20;16;16;8;3;1;1	20;20;20;16;16;8;3;1;1	Intersectin-2	ITSN2	tr|A0A087WVF7|A0A087WVF7_HUMAN Intersectin-2 OS=Homo sapiens GN=ITSN2 PE=1 SV=1;sp|Q9NZM3-2|ITSN2_HUMAN Isoform 2 of Intersectin-2 OS=Homo sapiens GN=ITSN2;sp|Q9NZM3|ITSN2_HUMAN Intersectin-2 OS=Homo sapiens GN=ITSN2 PE=1 SV=3;sp|Q9NZM3-4|ITSN2_HUMAN Isofo	9	23	20	20	22	12	1	1	2	2	2	1	0	2	2	0	2	0	2	1	2	1	1	3	1	1	1	0	0	0	1	1	1	2	1	1	1	1	3	3	16.3
113	A0A087WVG2;Q5U651;M0R148	A0A087WVG2;Q5U651	16;16;2	16;16;2	16;16;2	Ras-interacting protein 1	RASIP1	tr|A0A087WVG2|A0A087WVG2_HUMAN Ras-interacting protein 1 OS=Homo sapiens GN=RASIP1 PE=4 SV=1;sp|Q5U651|RAIN_HUMAN Ras-interacting protein 1 OS=Homo sapiens GN=RASIP1 PE=1 SV=1	3	16	16	16	15	13	2	2	3	2	2	1	3	4	2	6	3	6	1	2	3	1	4	4	3	3	2	2	1	3	1	1	5	2	2	3	3	6	1	2	23
114	H0YBC7;A0A087WVL5;O60238-2;O60238	H0YBC7;A0A087WVL5;O60238-2;O60238	2;2;2;2	2;2;2;2	2;2;2;2	BCL2/adenovirus E1B 19 kDa protein-interacting protein 3-like	BNIP3L	tr|H0YBC7|H0YBC7_HUMAN BCL2/adenovirus E1B 19 kDa protein-interacting protein 3-like (Fragment) OS=Homo sapiens GN=BNIP3L PE=1 SV=1;tr|A0A087WVL5|A0A087WVL5_HUMAN BCL2/adenovirus E1B 19 kDa protein-interacting protein 3-like OS=Homo sapiens GN=BNIP3L PE=1	4	2	2	2	2	0	0	0	0	0	0	0	0	0	0	0	0	0	0	0	0	0	0	0	0	0	0	0	0	0	0	0	0	0	0	0	0	0	0	0	16.2
115	A0A087WVM2;Q8N6Q3;Q8N6Q3-2	A0A087WVM2;Q8N6Q3;Q8N6Q3-2	4;4;2	4;4;2	4;4;2	CD177 antigen	CD177	tr|A0A087WVM2|A0A087WVM2_HUMAN CD177 antigen OS=Homo sapiens GN=CD177 PE=4 SV=1;sp|Q8N6Q3|CD177_HUMAN CD177 antigen OS=Homo sapiens GN=CD177 PE=1 SV=2;sp|Q8N6Q3-2|CD177_HUMAN Isoform 2 of CD177 antigen OS=Homo sapiens GN=CD177	3	4	4	4	4	2	0	0	0	0	0	0	0	0	0	0	1	1	1	0	0	0	1	0	0	0	0	0	0	0	0	1	0	0	0	0	1	1	0	0	13.3
116	A0A087WVM4;B7ZM99;Q6UB35;H0Y327;Q4VXM0;Q5JYA8;Q5JYA3;Q6UB35-2;Q4VXM1	A0A087WVM4;B7ZM99;Q6UB35	18;18;18;6;4;4;4;4;2	18;18;18;6;4;4;4;4;2	18;18;18;6;4;4;4;4;2	Monofunctional C1-tetrahydrofolate synthase, mitochondrial	MTHFD1L	tr|A0A087WVM4|A0A087WVM4_HUMAN Monofunctional C1-tetrahydrofolate synthase, mitochondrial OS=Homo sapiens GN=MTHFD1L PE=1 SV=1;tr|B7ZM99|B7ZM99_HUMAN MTHFD1L protein OS=Homo sapiens GN=MTHFD1L PE=1 SV=1;sp|Q6UB35|C1TM_HUMAN Monofunctional C1-tetrahydrofola	9	18	18	18	15	10	6	8	1	3	5	3	2	2	6	3	7	2	6	0	5	7	1	5	2	4	2	2	5	1	6	4	4	5	6	3	5	5	5	6	22.3
117	A0A087WVM5;B4DUJ5;Q8IWP9	A0A087WVM5;B4DUJ5;Q8IWP9	3;3;3	3;3;3	3;3;3	Coiled-coil domain-containing protein 28A	CCDC28A	tr|A0A087WVM5|A0A087WVM5_HUMAN Coiled-coil domain-containing protein 28A OS=Homo sapiens GN=CCDC28A PE=4 SV=1;tr|B4DUJ5|B4DUJ5_HUMAN Coiled-coil domain-containing protein 28A OS=Homo sapiens GN=CCDC28A PE=2 SV=1;sp|Q8IWP9|CC28A_HUMAN Coiled-coil domain-con	3	3	3	3	3	1	0	0	0	0	0	0	0	0	0	0	0	0	0	0	0	0	0	0	0	0	0	0	0	0	0	0	0	0	0	0	0	1	0	0	29.8
118	A0A087WVN6;A0A075B6S5	A0A087WVN6;A0A075B6S5	4;3	1;1	1;1		IGKV1-27	tr|A0A087WVN6|A0A087WVN6_HUMAN Protein IGKV1-27 OS=Homo sapiens GN=IGKV1-27 PE=4 SV=1;tr|A0A075B6S5|A0A075B6S5_HUMAN Protein IGKV1-27 (Fragment) OS=Homo sapiens GN=IGKV1-27 PE=4 SV=1	2	4	1	1	3	2	0	1	0	0	1	0	1	0	2	0	0	0	1	2	1	1	1	1	1	2	1	0	0	0	0	0	0	1	0	1	0	1	1	1	56.7
119	A0A087WVQ6;Q00610-2;Q00610;J3KS13;P53675-2;P53675;A0A087WX41;K7EJJ5;J3KRF5;J3KSQ2;J3QL20;A0A087WV74;A0A087WXH4;F5H5N6	A0A087WVQ6;Q00610-2;Q00610	95;95;95;32;18;18;16;13;8;7;5;2;2;1	95;95;95;32;18;18;16;13;8;7;5;2;2;1	95;95;95;32;18;18;16;13;8;7;5;2;2;1	Clathrin heavy chain;Clathrin heavy chain 1	CLTC	tr|A0A087WVQ6|A0A087WVQ6_HUMAN Clathrin heavy chain 1 OS=Homo sapiens GN=CLTC PE=1 SV=1;sp|Q00610-2|CLH1_HUMAN Isoform 2 of Clathrin heavy chain 1 OS=Homo sapiens GN=CLTC;sp|Q00610|CLH1_HUMAN Clathrin heavy chain 1 OS=Homo sapiens GN=CLTC PE=1 SV=5	14	95	95	95	92	77	51	48	51	51	55	46	50	41	39	39	51	44	47	51	51	50	36	55	51	52	44	47	48	44	49	41	48	46	46	51	50	50	54	61	68.3
120	A0A087WVS8;Q70IA6-2;Q70IA6;Q70IA6-3	A0A087WVS8;Q70IA6-2;Q70IA6;Q70IA6-3	3;3;3;3	3;3;3;3	3;3;3;3	MOB kinase activator 2	MOB2	tr|A0A087WVS8|A0A087WVS8_HUMAN MOB kinase activator 2 OS=Homo sapiens GN=MOB2 PE=1 SV=1;sp|Q70IA6-2|MOB2_HUMAN Isoform 2 of MOB kinase activator 2 OS=Homo sapiens GN=MOB2;sp|Q70IA6|MOB2_HUMAN MOB kinase activator 2 OS=Homo sapiens GN=MOB2 PE=1 SV=1;sp|Q70I	4	3	3	3	3	2	1	1	1	0	1	1	1	1	2	1	2	1	1	1	1	1	2	2	1	2	2	1	2	2	1	1	1	2	2	2	1	2	1	1	11.4
121	A0A087WVT9;Q4TT34;F2Z2X0;O00746;H0Y6J0;F2Z297;O00746-2	A0A087WVT9;Q4TT34;F2Z2X0;O00746;H0Y6J0	3;3;3;3;2;1;1	3;3;3;3;2;1;1	3;3;3;3;2;1;1	Nucleoside diphosphate kinase;Nucleoside diphosphate kinase, mitochondrial	NME4	tr|A0A087WVT9|A0A087WVT9_HUMAN Nucleoside diphosphate kinase, mitochondrial OS=Homo sapiens GN=NME4 PE=4 SV=1;tr|Q4TT34|Q4TT34_HUMAN Nucleoside diphosphate kinase OS=Homo sapiens GN=NME4 PE=3 SV=1;tr|F2Z2X0|F2Z2X0_HUMAN Nucleoside diphosphate kinase OS=Hom	7	3	3	3	3	3	0	0	1	0	0	1	0	0	1	1	1	0	1	1	0	0	0	0	0	0	0	0	0	1	1	0	0	0	0	0	0	0	0	0	20.3
122	A0A087WVV9;P22694-4;P22694-3;P22694;P22694-5;P22694-7;P22694-6;P22694-9;P22694-2;A0A087WVC4;P22694-10;B1APG2;B1APF8;B1APF9;B1APG3;P22694-8;B1APG1;B1APG0;B1APF6;B1APF7	A0A087WVV9;P22694-4;P22694-3;P22694;P22694-5;P22694-7;P22694-6;P22694-9;P22694-2;A0A087WVC4;P22694-10;B1APG2;B1APF8;B1APF9;B1APG3;P22694-8;B1APG1;B1APG0	14;14;14;14;14;14;14;14;14;13;13;8;8;8;8;8;7;7;6;6	4;4;4;4;4;4;4;4;4;3;4;3;3;3;3;3;3;3;2;2	4;4;4;4;4;4;4;4;4;3;4;3;3;3;3;3;3;3;2;2	cAMP-dependent protein kinase catalytic subunit beta	PRKACB	tr|A0A087WVV9|A0A087WVV9_HUMAN cAMP-dependent protein kinase catalytic subunit beta OS=Homo sapiens GN=PRKACB PE=1 SV=1;sp|P22694-4|KAPCB_HUMAN Isoform 4 of cAMP-dependent protein kinase catalytic subunit beta OS=Homo sapiens GN=PRKACB;sp|P22694-3|KAPCB_HU	20	14	4	4	14	9	7	8	7	6	7	5	5	5	7	4	6	6	6	5	6	5	3	5	6	5	6	5	5	4	8	5	4	5	6	5	6	6	5	7	49.3
123	A0A087WVZ9;P19388;A0A087WWX0;A0A087WVN5	A0A087WVZ9;P19388;A0A087WWX0	7;7;6;2	7;7;6;2	7;7;6;2	DNA-directed RNA polymerases I, II, and III subunit RPABC1	POLR2E	tr|A0A087WVZ9|A0A087WVZ9_HUMAN DNA-directed RNA polymerases I, II, and III subunit RPABC1 OS=Homo sapiens GN=POLR2E PE=1 SV=1;sp|P19388|RPAB1_HUMAN DNA-directed RNA polymerases I, II, and III subunit RPABC1 OS=Homo sapiens GN=POLR2E PE=1 SV=4;tr|A0A087WWX0	4	7	7	7	7	5	3	3	4	3	4	2	3	2	3	3	3	4	3	3	3	3	2	4	1	1	3	3	3	3	1	2	3	2	3	3	3	2	2	4	36.4
124	A0A087WW06;Q96AY4;B0QYP5;B0QYP4	A0A087WW06;Q96AY4	13;13;3;1	13;13;3;1	13;13;3;1	Tetratricopeptide repeat protein 28	TTC28	tr|A0A087WW06|A0A087WW06_HUMAN Tetratricopeptide repeat protein 28 OS=Homo sapiens GN=TTC28 PE=1 SV=1;sp|Q96AY4|TTC28_HUMAN Tetratricopeptide repeat protein 28 OS=Homo sapiens GN=TTC28 PE=1 SV=4	4	13	13	13	11	5	3	3	3	2	2	2	3	2	2	2	2	3	1	2	2	3	4	1	1	1	0	2	1	3	1	0	3	1	3	1	2	2	1	0	6.2
125	A0A087WW14;Q0VDG4-2;Q0VDG4;F8W0M9;C9JID8	A0A087WW14;Q0VDG4-2;Q0VDG4;F8W0M9;C9JID8	2;2;2;1;1	2;2;2;1;1	2;2;2;1;1	Secernin-3	SCRN3	tr|A0A087WW14|A0A087WW14_HUMAN Secernin-3 OS=Homo sapiens GN=SCRN3 PE=1 SV=1;sp|Q0VDG4-2|SCRN3_HUMAN Isoform 2 of Secernin-3 OS=Homo sapiens GN=SCRN3;sp|Q0VDG4|SCRN3_HUMAN Secernin-3 OS=Homo sapiens GN=SCRN3 PE=1 SV=1;tr|F8W0M9|F8W0M9_HUMAN Secernin-3 (Fra	5	2	2	2	2	0	0	0	0	0	0	0	0	0	0	0	0	0	0	0	0	0	0	0	0	0	0	0	0	0	0	0	0	0	0	0	0	0	0	0	5.8
126	A0A087WW23;P20292	A0A087WW23;P20292	3;3	3;3	3;3	Arachidonate 5-lipoxygenase-activating protein	ALOX5AP	tr|A0A087WW23|A0A087WW23_HUMAN Arachidonate 5-lipoxygenase-activating protein OS=Homo sapiens GN=ALOX5AP PE=1 SV=1;sp|P20292|AL5AP_HUMAN Arachidonate 5-lipoxygenase-activating protein OS=Homo sapiens GN=ALOX5AP PE=1 SV=2	2	3	3	3	3	3	3	3	2	3	3	3	3	3	2	2	3	3	1	2	3	3	2	1	2	2	3	3	3	3	3	3	2	3	1	2	2	3	2	2	13.8
127	A0A087WW40;Q9Y371;Q9Y371-2;Q9Y371-3	A0A087WW40;Q9Y371;Q9Y371-2;Q9Y371-3	11;11;11;6	10;10;10;6	10;10;10;6	Endophilin-B1	SH3GLB1	tr|A0A087WW40|A0A087WW40_HUMAN Endophilin-B1 OS=Homo sapiens GN=SH3GLB1 PE=1 SV=1;sp|Q9Y371|SHLB1_HUMAN Endophilin-B1 OS=Homo sapiens GN=SH3GLB1 PE=1 SV=1;sp|Q9Y371-2|SHLB1_HUMAN Isoform 2 of Endophilin-B1 OS=Homo sapiens GN=SH3GLB1;sp|Q9Y371-3|SHLB1_HUMAN	4	11	10	10	11	10	6	5	5	4	6	3	6	4	5	2	7	4	4	6	7	5	4	5	4	6	6	5	6	5	6	4	6	6	7	6	5	4	4	3	27.7
128	A0A087WW67;Q58DX5;Q58DX5-2	A0A087WW67;Q58DX5	3;3;1	3;3;1	3;3;1	Inactive N-acetylated-alpha-linked acidic dipeptidase-like protein 2	NAALADL2	tr|A0A087WW67|A0A087WW67_HUMAN Inactive N-acetylated-alpha-linked acidic dipeptidase-like protein 2 OS=Homo sapiens GN=NAALADL2 PE=4 SV=1;sp|Q58DX5|NADL2_HUMAN Inactive N-acetylated-alpha-linked acidic dipeptidase-like protein 2 OS=Homo sapiens GN=NAALADL2	3	3	3	3	3	0	0	0	0	0	0	0	0	0	0	0	0	0	0	0	0	0	0	0	0	0	0	0	0	0	0	0	0	0	0	0	0	0	0	0	5
129	A0A087WW70;O43516-2;O43516;O43516-3;E9PB87;O43516-4;C9JB04;C9JTB9;B8ZZ90	A0A087WW70;O43516-2;O43516;O43516-3;E9PB87;O43516-4	6;6;6;6;5;3;2;1;1	6;6;6;6;5;3;2;1;1	6;6;6;6;5;3;2;1;1	WAS/WASL-interacting protein family member 1	WIPF1	tr|A0A087WW70|A0A087WW70_HUMAN WAS/WASL-interacting protein family member 1 OS=Homo sapiens GN=WIPF1 PE=1 SV=1;sp|O43516-2|WIPF1_HUMAN Isoform 2 of WAS/WASL-interacting protein family member 1 OS=Homo sapiens GN=WIPF1;sp|O43516|WIPF1_HUMAN WAS/WASL-interac	9	6	6	6	6	3	1	1	1	1	0	0	0	0	1	0	0	1	0	0	0	1	1	0	0	0	0	2	0	0	0	1	0	0	1	0	0	0	1	0	19.3
130	A0A087WW77;Q15334	A0A087WW77;Q15334	19;19	19;19	19;19	Lethal(2) giant larvae protein homolog 1	LLGL1	tr|A0A087WW77|A0A087WW77_HUMAN Lethal(2) giant larvae protein homolog 1 OS=Homo sapiens GN=LLGL1 PE=1 SV=1;sp|Q15334|L2GL1_HUMAN Lethal(2) giant larvae protein homolog 1 OS=Homo sapiens GN=LLGL1 PE=1 SV=3	2	19	19	19	17	13	6	7	8	4	8	7	6	8	5	5	6	3	5	6	4	6	3	5	4	5	1	0	4	3	6	2	3	4	3	4	3	5	5	3	25.8
131	A0A087WW89;P01771	A0A087WW89	5;1	5;1	3;1		IGHV3-72	tr|A0A087WW89|A0A087WW89_HUMAN Protein IGHV3-72 OS=Homo sapiens GN=IGHV3-72 PE=4 SV=1	2	5	5	3	5	4	2	2	2	2	2	2	2	2	2	2	1	2	2	3	2	1	2	3	1	3	3	3	1	2	1	2	2	3	2	2	2	2	2	1	56.4
132	A0A087WW95;O15119-3;O15119-2;O15119;Q13207;F8WCM9;Q9UL17	A0A087WW95;O15119-3;O15119-2;O15119	14;14;14;14;3;1;1	14;14;14;14;3;1;1	14;14;14;14;3;1;1	T-box transcription factor TBX3	TBX3	tr|A0A087WW95|A0A087WW95_HUMAN T-box transcription factor TBX3 OS=Homo sapiens GN=TBX3 PE=1 SV=1;sp|O15119-3|TBX3_HUMAN Isoform III of T-box transcription factor TBX3 OS=Homo sapiens GN=TBX3;sp|O15119-2|TBX3_HUMAN Isoform I of T-box transcription factor TB	7	14	14	14	13	6	1	1	1	1	0	0	1	0	0	0	1	1	2	1	1	1	2	1	0	1	0	0	0	0	1	0	0	0	2	0	2	2	2	3	20.2
133	A0A087X2E3;A0A087WW96;Q92777-2;Q92777	A0A087X2E3;A0A087WW96;Q92777-2;Q92777	2;2;1;1	2;2;1;1	2;2;1;1	Synapsin-2	SYN2	tr|A0A087X2E3|A0A087X2E3_HUMAN Synapsin-2 OS=Homo sapiens GN=SYN2 PE=4 SV=1;tr|A0A087WW96|A0A087WW96_HUMAN Synapsin-2 OS=Homo sapiens GN=SYN2 PE=4 SV=1;sp|Q92777-2|SYN2_HUMAN Isoform IIb of Synapsin-2 OS=Homo sapiens GN=SYN2;sp|Q92777|SYN2_HUMAN Synapsin-2	4	2	2	2	2	2	0	0	0	1	0	0	2	1	1	0	0	0	0	0	0	2	0	0	0	0	0	0	0	0	0	0	0	0	1	0	1	0	0	0	6.3
134	A0A087WWA3;Q4R9M9;O60333-4;O60333-2;O60333;H7C0K6;H7C437	A0A087WWA3;Q4R9M9;O60333-4;O60333-2;O60333	18;18;18;17;17;3;1	18;18;18;17;17;3;1	9;9;9;8;8;0;0	Kinesin-like protein;Kinesin-like protein KIF1B	KIF1B;KIF1Bbeta	tr|A0A087WWA3|A0A087WWA3_HUMAN Kinesin-like protein KIF1B OS=Homo sapiens GN=KIF1B PE=1 SV=1;tr|Q4R9M9|Q4R9M9_HUMAN Kinesin family member 1Bbeta isoform II OS=Homo sapiens GN=KIF1Bbeta PE=1 SV=1;sp|O60333-4|KIF1B_HUMAN Isoform 4 of Kinesin-like protein KIF	7	18	18	9	14	10	2	2	2	3	3	3	3	4	1	1	2	2	1	1	4	2	2	3	3	3	2	0	2	3	1	2	1	1	2	3	2	2	3	2	10.6
135	A0A087WWF1;Q8WWX9	A0A087WWF1;Q8WWX9	3;3	3;3	3;3	Selenoprotein M	SELM	tr|A0A087WWF1|A0A087WWF1_HUMAN Protein LOC102725415 OS=Homo sapiens GN=LOC102725415 PE=4 SV=1;sp|Q8WWX9|SELM_HUMAN Selenoprotein M OS=Homo sapiens GN=SELM PE=1 SV=3	2	3	3	3	3	2	0	0	1	0	1	1	1	1	0	0	1	0	0	0	0	0	0	1	0	1	0	1	0	1	0	0	1	0	0	0	1	1	1	2	34.7
136	A0A087WWI0;Q9H2I8;M0R2H0;A0A087WZZ7	A0A087WWI0;Q9H2I8	8;5;3;2	8;5;3;2	8;5;3;2	Leucine-rich repeat-containing protein C10orf11	C10orf11	tr|A0A087WWI0|A0A087WWI0_HUMAN Leucine-rich repeat-containing protein C10orf11 OS=Homo sapiens GN=C10orf11 PE=1 SV=1;sp|Q9H2I8|CJ011_HUMAN Leucine-rich repeat-containing protein C10orf11 OS=Homo sapiens GN=C10orf11 PE=1 SV=1	4	8	8	8	7	7	3	4	1	2	2	2	2	2	2	3	2	1	2	3	3	0	1	4	3	4	3	2	1	1	1	2	1	2	1	1	1	2	2	3	35
137	A0A087WWK8;Q6DN90-2;Q6DN90	A0A087WWK8;Q6DN90-2;Q6DN90	16;16;16	16;16;16	14;14;14	IQ motif and SEC7 domain-containing protein 1	IQSEC1	tr|A0A087WWK8|A0A087WWK8_HUMAN IQ motif and SEC7 domain-containing protein 1 OS=Homo sapiens GN=IQSEC1 PE=1 SV=1;sp|Q6DN90-2|IQEC1_HUMAN Isoform 2 of IQ motif and SEC7 domain-containing protein 1 OS=Homo sapiens GN=IQSEC1;sp|Q6DN90|IQEC1_HUMAN IQ motif and	3	16	16	14	16	10	0	0	3	1	2	2	1	2	3	1	2	2	1	1	2	1	1	2	0	1	0	0	0	0	3	3	1	1	3	0	2	1	0	1	16.6
138	A0A087WWL9	A0A087WWL9	13	2	0		HLA-C	tr|A0A087WWL9|A0A087WWL9_HUMAN HLA class I histocompatibility antigen, Cw-14 alpha chain OS=Homo sapiens GN=HLA-C PE=4 SV=1	1	13	2	0	13	12	8	4	4	4	7	6	4	4	5	6	6	3	9	5	4	8	4	5	5	6	9	9	5	8	5	5	6	11	6	6	4	7	7	8	42.5
139	A0A087WWM4;F8WAN9;H0YNJ6;Q9P2T1;Q9P2T1-2;H0YMB3;H0YLV5;Q9P2T1-3;H0YLB8;H0YNH0;H0YK13;H0YNS9;H0YMR9;H0YMV5;H0YN22;H0YMG3;H0YKK3;H0YN74;H0YK71;H0YMW6;H0YL68;H0YKE1	A0A087WWM4;F8WAN9;H0YNJ6;Q9P2T1;Q9P2T1-2;H0YMB3;H0YLV5;Q9P2T1-3	13;13;13;13;13;12;12;12;6;6;4;4;4;4;3;3;3;3;3;2;1;1	13;13;13;13;13;12;12;12;6;6;4;4;4;4;3;3;3;3;3;2;1;1	13;13;13;13;13;12;12;12;6;6;4;4;4;4;3;3;3;3;3;2;1;1	GMP reductase;GMP reductase 2	GMPR2	tr|A0A087WWM4|A0A087WWM4_HUMAN GMP reductase 2 OS=Homo sapiens GN=GMPR2 PE=1 SV=1;tr|F8WAN9|F8WAN9_HUMAN GMP reductase 2 OS=Homo sapiens GN=GMPR2 PE=1 SV=1;tr|H0YNJ6|H0YNJ6_HUMAN GMP reductase OS=Homo sapiens GN=GMPR2 PE=1 SV=1;sp|Q9P2T1|GMPR2_HUMAN GMP re	22	13	13	13	12	8	6	5	6	5	6	6	5	6	5	3	6	4	6	6	4	6	3	5	3	6	3	2	5	5	5	3	2	3	7	4	8	5	5	4	48.3
140	A0A087WWP4;Q96T37-4;Q96T37-2;Q96T37-3;Q96T37	A0A087WWP4;Q96T37-4;Q96T37-2;Q96T37-3;Q96T37	23;23;23;23;23	23;23;23;23;23	22;22;22;22;22	Putative RNA-binding protein 15	RBM15	tr|A0A087WWP4|A0A087WWP4_HUMAN Putative RNA-binding protein 15 OS=Homo sapiens GN=RBM15 PE=1 SV=1;sp|Q96T37-4|RBM15_HUMAN Isoform 4 of Putative RNA-binding protein 15 OS=Homo sapiens GN=RBM15;sp|Q96T37-2|RBM15_HUMAN Isoform 2 of Putative RNA-binding protei	5	23	23	22	19	13	2	2	5	1	3	1	2	5	3	3	3	3	4	4	4	4	2	5	3	2	1	1	5	3	3	3	1	2	3	3	4	4	6	7	26.5
141	A0A087WWP7;A0A087X1P0;P23470-2;P23470	A0A087WWP7;A0A087X1P0;P23470-2;P23470	15;15;15;15	15;15;15;15	15;15;15;15	Protein-tyrosine-phosphatase;Receptor-type tyrosine-protein phosphatase gamma	PTPRG	tr|A0A087WWP7|A0A087WWP7_HUMAN Receptor-type tyrosine-protein phosphatase gamma OS=Homo sapiens GN=PTPRG PE=1 SV=1;tr|A0A087X1P0|A0A087X1P0_HUMAN Receptor-type tyrosine-protein phosphatase gamma OS=Homo sapiens GN=PTPRG PE=1 SV=1;sp|P23470-2|PTPRG_HUMAN Is	4	15	15	15	15	7	1	2	1	2	3	0	2	0	2	1	1	1	1	1	0	2	1	1	1	0	3	1	1	1	4	4	2	0	1	0	1	2	0	1	13.4
142	A0A087WWP8;Q5VWQ0	A0A087WWP8;Q5VWQ0	1;1	1;1	1;1	Round spermatid basic protein 1	RSBN1	tr|A0A087WWP8|A0A087WWP8_HUMAN Round spermatid basic protein 1 OS=Homo sapiens GN=RSBN1 PE=1 SV=1;sp|Q5VWQ0|RSBN1_HUMAN Round spermatid basic protein 1 OS=Homo sapiens GN=RSBN1 PE=1 SV=2	2	1	1	1	0	1	0	0	0	0	0	0	0	0	0	0	0	0	0	0	0	0	0	1	0	0	0	0	0	1	0	0	1	1	0	0	0	0	1	0	1.6
143	A0A087WWS1;Q96FV9;Q96FV9-2;A0A087WY84;J3KT14;R4GMN4;J3KRD7;R4GN58;J3QQZ3	A0A087WWS1;Q96FV9;Q96FV9-2;A0A087WY84	15;15;9;8;6;4;3;3;3	15;15;9;8;6;4;3;3;3	15;15;9;8;6;4;3;3;3	THO complex subunit 1	THOC1	tr|A0A087WWS1|A0A087WWS1_HUMAN THO complex subunit 1 OS=Homo sapiens GN=THOC1 PE=1 SV=1;sp|Q96FV9|THOC1_HUMAN THO complex subunit 1 OS=Homo sapiens GN=THOC1 PE=1 SV=1;sp|Q96FV9-2|THOC1_HUMAN Isoform 2 of THO complex subunit 1 OS=Homo sapiens GN=THOC1;tr|A0	9	15	15	15	15	4	1	1	1	1	1	0	1	1	0	1	0	1	1	2	1	0	1	1	2	1	2	0	2	2	1	0	1	2	2	1	2	1	4	4	24.4
144	A0A087WYL9;A0A087WWV8	A0A087WYL9;A0A087WWV8	10;10	3;3	1;1		IGKC;IGKV1-8	tr|A0A087WYL9|A0A087WYL9_HUMAN Ig kappa chain C region OS=Homo sapiens GN=IGKC PE=4 SV=1;tr|A0A087WWV8|A0A087WWV8_HUMAN Protein IGKV1-8 OS=Homo sapiens GN=IGKV1-8 PE=4 SV=1	2	10	3	1	9	6	3	3	5	5	4	5	4	5	5	4	4	4	5	6	5	4	4	5	5	5	5	4	5	4	4	4	5	4	4	4	4	4	4	4	52.6
145	A0A087WWW8;Q9Y6J0-2;Q9Y6J0;A0A087WXL7;B5MEB3;C9JT60;C9J068	A0A087WWW8;Q9Y6J0-2;Q9Y6J0	5;5;5;2;2;1;1	5;5;5;2;2;1;1	5;5;5;2;2;1;1	Calcineurin-binding protein cabin-1	CABIN1	tr|A0A087WWW8|A0A087WWW8_HUMAN Calcineurin-binding protein cabin-1 OS=Homo sapiens GN=CABIN1 PE=1 SV=1;sp|Q9Y6J0-2|CABIN_HUMAN Isoform 2 of Calcineurin-binding protein cabin-1 OS=Homo sapiens GN=CABIN1;sp|Q9Y6J0|CABIN_HUMAN Calcineurin-binding protein cabi	7	5	5	5	3	3	2	2	2	1	1	2	1	3	1	0	2	1	2	1	2	2	0	2	1	1	0	1	1	2	2	1	0	1	2	0	0	0	1	2	2.9
146	A0A087WWW9;O95999	A0A087WWW9;O95999	3;3	3;3	3;3	B-cell lymphoma/leukemia 10	BCL10	tr|A0A087WWW9|A0A087WWW9_HUMAN B-cell lymphoma/leukemia 10 OS=Homo sapiens GN=BCL10 PE=1 SV=1;sp|O95999|BCL10_HUMAN B-cell lymphoma/leukemia 10 OS=Homo sapiens GN=BCL10 PE=1 SV=1	2	3	3	3	3	3	0	0	0	0	0	0	0	0	0	0	0	0	0	0	1	0	0	0	0	0	1	0	0	0	1	1	0	0	0	0	0	1	0	1	17.9
147	A0A087WX08;Q9UEY8-2;Q9UEY8	A0A087WX08;Q9UEY8-2;Q9UEY8	14;14;13	14;14;13	14;14;13	Gamma-adducin	ADD3	tr|A0A087WX08|A0A087WX08_HUMAN Gamma-adducin OS=Homo sapiens GN=ADD3 PE=1 SV=1;sp|Q9UEY8-2|ADDG_HUMAN Isoform 1 of Gamma-adducin OS=Homo sapiens GN=ADD3;sp|Q9UEY8|ADDG_HUMAN Gamma-adducin OS=Homo sapiens GN=ADD3 PE=1 SV=1	3	14	14	14	13	9	5	6	4	6	5	7	4	5	7	6	4	4	5	8	5	5	5	5	5	6	2	5	4	4	6	4	4	2	7	4	5	6	6	5	25.3
148	A0A087WX37;P13612;E7EP60	A0A087WX37;P13612	5;5;2	5;5;2	5;5;2	Integrin alpha-4	ITGA4	tr|A0A087WX37|A0A087WX37_HUMAN Integrin alpha-4 OS=Homo sapiens GN=ITGA4 PE=1 SV=1;sp|P13612|ITA4_HUMAN Integrin alpha-4 OS=Homo sapiens GN=ITGA4 PE=1 SV=3	3	5	5	5	4	2	1	2	1	1	0	0	0	0	1	0	1	0	0	0	0	1	0	0	0	0	0	0	0	0	0	2	0	1	0	1	0	0	0	0	5.4
149	A0A087WX99;P55283-2;P55283	A0A087WX99;P55283-2;P55283	3;3;3	1;1;1	1;1;1	Cadherin-4	CDH4	tr|A0A087WX99|A0A087WX99_HUMAN Cadherin-4 OS=Homo sapiens GN=CDH4 PE=4 SV=1;sp|P55283-2|CADH4_HUMAN Isoform 2 of Cadherin-4 OS=Homo sapiens GN=CDH4;sp|P55283|CADH4_HUMAN Cadherin-4 OS=Homo sapiens GN=CDH4 PE=2 SV=2	3	3	1	1	2	2	1	0	2	0	0	1	1	1	1	1	0	2	1	0	0	1	2	0	1	1	0	2	0	2	0	0	0	1	0	1	0	1	1	0	3.5
150	C9IZL6;C9J480;A0A087WXB8;Q9Y274;C9JWI9;C9JXM2;C9JMW7;C9JWJ3;C9J9Y4;C9J0E2;Q9Y274-2	C9IZL6;C9J480;A0A087WXB8;Q9Y274;C9JWI9;C9JXM2;C9JMW7;C9JWJ3;C9J9Y4;C9J0E2;Q9Y274-2	2;2;2;2;1;1;1;1;1;1;1	2;2;2;2;1;1;1;1;1;1;1	2;2;2;2;1;1;1;1;1;1;1	Type 2 lactosamine alpha-2,3-sialyltransferase	ST3GAL6	tr|C9IZL6|C9IZL6_HUMAN Type 2 lactosamine alpha-2,3-sialyltransferase (Fragment) OS=Homo sapiens GN=ST3GAL6 PE=4 SV=1;tr|C9J480|C9J480_HUMAN Type 2 lactosamine alpha-2,3-sialyltransferase (Fragment) OS=Homo sapiens GN=ST3GAL6 PE=4 SV=1;tr|A0A087WXB8|A0A087	11	2	2	2	2	2	1	0	0	0	0	0	1	1	0	0	1	0	1	0	0	0	0	1	0	0	1	1	0	0	1	1	0	0	0	1	0	0	0	0	7.3
151	A0A087WXC5;E7ESZ7;O95299;O95299-2;C9J6X0;Q8N1B9;H7C2W5;H7C1Y7;H7C2X4	A0A087WXC5;E7ESZ7;O95299;O95299-2;C9J6X0	12;12;12;10;6;5;4;4;4	12;12;12;10;6;5;4;4;4	12;12;12;10;6;5;4;4;4	NADH dehydrogenase [ubiquinone] 1 alpha subcomplex subunit 10, mitochondrial	NDUFA10	tr|A0A087WXC5|A0A087WXC5_HUMAN NADH dehydrogenase [ubiquinone] 1 alpha subcomplex subunit 10, mitochondrial OS=Homo sapiens GN=NDUFA10 PE=1 SV=1;tr|E7ESZ7|E7ESZ7_HUMAN NADH dehydrogenase [ubiquinone] 1 alpha subcomplex subunit 10, mitochondrial OS=Homo sap	9	12	12	12	12	7	4	4	3	2	2	3	5	2	1	3	3	1	2	4	3	3	1	5	2	0	1	2	3	2	3	1	2	1	3	4	2	4	2	4	45.4
152	A0A087WXD1;Q96T83	A0A087WXD1;Q96T83	3;3	3;3	3;3	Sodium/hydrogen exchanger;Sodium/hydrogen exchanger 7	SLC9A7	tr|A0A087WXD1|A0A087WXD1_HUMAN Sodium/hydrogen exchanger 7 OS=Homo sapiens GN=SLC9A7 PE=4 SV=1;sp|Q96T83|SL9A7_HUMAN Sodium/hydrogen exchanger 7 OS=Homo sapiens GN=SLC9A7 PE=1 SV=1	2	3	3	3	2	1	0	0	0	0	1	1	0	0	0	0	1	1	0	0	1	0	1	0	1	0	0	1	0	1	1	0	0	1	0	0	1	0	2	2	5.5
153	A0A087WYV3;E7EPF0;A0A087WXF8;Q9NP64-2;Q9NP64-3;Q9NP64;A0A087WXU5	A0A087WYV3;E7EPF0;A0A087WXF8;Q9NP64-2;Q9NP64-3;Q9NP64;A0A087WXU5	2;2;2;2;2;2;1	2;2;2;2;2;2;1	2;2;2;2;2;2;1	Nucleolar protein of 40 kDa	ZCCHC17	tr|A0A087WYV3|A0A087WYV3_HUMAN Nucleolar protein of 40 kDa OS=Homo sapiens GN=ZCCHC17 PE=1 SV=1;tr|E7EPF0|E7EPF0_HUMAN Nucleolar protein of 40 kDa OS=Homo sapiens GN=ZCCHC17 PE=1 SV=2;tr|A0A087WXF8|A0A087WXF8_HUMAN Nucleolar protein of 40 kDa OS=Homo sapie	7	2	2	2	2	0	0	0	0	0	0	0	0	0	0	0	0	0	0	0	0	0	0	0	0	0	0	0	0	0	0	0	0	0	0	0	0	0	0	0	14
154	A0A087WXI2;Q9Y6R7;A0A087WUZ2	A0A087WXI2;Q9Y6R7	18;18;5	18;18;5	18;18;5	IgGFc-binding protein	FCGBP	tr|A0A087WXI2|A0A087WXI2_HUMAN IgGFc-binding protein OS=Homo sapiens GN=FCGBP PE=4 SV=1;sp|Q9Y6R7|FCGBP_HUMAN IgGFc-binding protein OS=Homo sapiens GN=FCGBP PE=1 SV=3	3	18	18	18	18	8	3	2	2	3	3	4	2	2	2	2	3	3	3	5	2	2	4	3	1	2	3	3	3	2	2	2	4	2	2	1	3	3	2	4	6.5
155	J3QSS3;A0A087WXK5;Q9BZC7;Q9BZC7-3;Q9BZC7-2;H0Y8D6;H0Y8C9;E9PGB2;H0Y8E3	J3QSS3;A0A087WXK5;Q9BZC7;Q9BZC7-3;Q9BZC7-2;H0Y8D6	12;12;12;12;9;7;5;2;1	12;12;12;12;9;7;5;2;1	12;12;12;12;9;7;5;2;1	ATP-binding cassette sub-family A member 2	ABCA2	tr|J3QSS3|J3QSS3_HUMAN ATP-binding cassette sub-family A member 2 OS=Homo sapiens GN=ABCA2 PE=1 SV=2;tr|A0A087WXK5|A0A087WXK5_HUMAN ATP-binding cassette sub-family A member 2 OS=Homo sapiens GN=ABCA2 PE=1 SV=1;sp|Q9BZC7|ABCA2_HUMAN ATP-binding cassette sub	9	12	12	12	9	6	0	1	2	1	1	2	2	0	2	0	1	1	1	0	1	1	0	0	0	0	0	0	1	0	2	0	2	1	0	0	0	2	0	1	6.7
156	A0A087WXK9;Q15643;H0YJ97;H0YJI2;G3V4R7	A0A087WXK9;Q15643;H0YJ97	42;42;34;3;2	42;42;34;3;2	42;42;34;3;2	Thyroid receptor-interacting protein 11	TRIP11	tr|A0A087WXK9|A0A087WXK9_HUMAN Thyroid receptor-interacting protein 11 OS=Homo sapiens GN=TRIP11 PE=1 SV=1;sp|Q15643|TRIPB_HUMAN Thyroid receptor-interacting protein 11 OS=Homo sapiens GN=TRIP11 PE=1 SV=3;tr|H0YJ97|H0YJ97_HUMAN Thyroid receptor-interacting	5	42	42	42	37	18	4	3	1	1	4	4	0	2	5	3	6	3	2	2	3	6	2	2	3	6	2	5	4	3	6	2	4	3	4	3	4	3	5	4	24
157	A0A087WXL6;Q9H270;B7Z879;A0A087X2J4	A0A087WXL6;Q9H270;B7Z879	23;22;20;2	23;22;20;2	23;22;20;2	Vacuolar protein sorting-associated protein 11 homolog	VPS11	tr|A0A087WXL6|A0A087WXL6_HUMAN Vacuolar protein sorting 11 (Yeast), isoform CRA_a OS=Homo sapiens GN=VPS11 PE=1 SV=1;sp|Q9H270|VPS11_HUMAN Vacuolar protein sorting-associated protein 11 homolog OS=Homo sapiens GN=VPS11 PE=1 SV=1;tr|B7Z879|B7Z879_HUMAN Vacu	4	23	23	23	21	17	4	5	5	4	4	4	2	7	6	6	9	4	2	6	5	7	1	2	5	4	3	2	3	4	4	3	7	3	3	4	2	3	7	3	28.3
158	A0A087WXL8;A0A075B6N8;A0A087WVW2;P01860	A0A087WXL8;A0A075B6N8;A0A087WVW2;P01860	20;18;18;18	10;9;9;9	8;7;7;7	Ig gamma-3 chain C region	IGHG3	tr|A0A087WXL8|A0A087WXL8_HUMAN Ig gamma-3 chain C region OS=Homo sapiens GN=IGHG3 PE=4 SV=1;tr|A0A075B6N8|A0A075B6N8_HUMAN Ig gamma-3 chain C region (Fragment) OS=Homo sapiens GN=IGHG3 PE=4 SV=1;tr|A0A087WVW2|A0A087WVW2_HUMAN Ig gamma-3 chain C region OS=H	4	20	10	8	20	15	10	9	11	10	11	10	12	7	6	10	9	9	9	13	11	4	13	9	8	12	11	11	8	11	9	6	13	15	8	11	9	12	13	13	49.1
159	A0A087WXM0;Q01167-2;Q01167;E9PPI7;I3L4U8;Q01167-3	A0A087WXM0;Q01167-2;Q01167;E9PPI7	6;6;6;3;1;1	5;5;5;2;1;1	5;5;5;2;1;1	Forkhead box protein K2	FOXK2	tr|A0A087WXM0|A0A087WXM0_HUMAN Forkhead box protein K2 OS=Homo sapiens GN=FOXK2 PE=1 SV=1;sp|Q01167-2|FOXK2_HUMAN Isoform 2 of Forkhead box protein K2 OS=Homo sapiens GN=FOXK2;sp|Q01167|FOXK2_HUMAN Forkhead box protein K2 OS=Homo sapiens GN=FOXK2 PE=1 SV=3	6	6	5	5	6	3	2	1	1	0	1	1	1	1	0	0	1	1	0	0	1	0	2	2	1	0	2	0	2	0	1	2	1	0	1	2	3	1	1	3	11.1
160	A0A087WXM6;J3QQT2;J3KRX5;P18621;P18621-3;J3QLC8;P18621-2;J3KRB3;A0A087WWH0;J3QS96;A0A087WY81;J3KSJ0	A0A087WXM6;J3QQT2;J3KRX5;P18621;P18621-3;J3QLC8;P18621-2;J3KRB3;A0A087WWH0;J3QS96	7;7;7;7;7;6;6;5;5;5;3;1	7;7;7;7;7;6;6;5;5;5;3;1	7;7;7;7;7;6;6;5;5;5;3;1	60S ribosomal protein L17	RPL17	tr|A0A087WXM6|A0A087WXM6_HUMAN 60S ribosomal protein L17 (Fragment) OS=Homo sapiens GN=RPL17 PE=1 SV=1;tr|J3QQT2|J3QQT2_HUMAN 60S ribosomal protein L17 (Fragment) OS=Homo sapiens GN=RPL17 PE=1 SV=1;tr|J3KRX5|J3KRX5_HUMAN 60S ribosomal protein L17 (Fragment	12	7	7	7	7	7	5	5	5	4	5	4	4	4	5	3	5	5	6	4	4	6	3	6	5	3	6	3	4	4	6	4	4	4	4	4	4	4	4	5	46.7
161	A0A087WXN9;Q765P7	A0A087WXN9;Q765P7	5;5	4;4	4;4	MTSS1-like protein	MTSS1L	tr|A0A087WXN9|A0A087WXN9_HUMAN MTSS1-like protein OS=Homo sapiens GN=MTSS1L PE=1 SV=1;sp|Q765P7|MTSSL_HUMAN MTSS1-like protein OS=Homo sapiens GN=MTSS1L PE=1 SV=1	2	5	4	4	4	2	0	0	0	0	0	0	0	0	0	0	0	0	0	0	0	0	0	0	0	0	0	0	0	0	0	0	0	0	0	0	0	0	0	0	8
162	A0A087WXP7;Q9H2P9-3;Q9H2P9-2;Q9H2P9-6;Q9H2P9-4;Q9H2P9;Q9H2P9-5	A0A087WXP7;Q9H2P9-3;Q9H2P9-2;Q9H2P9-6;Q9H2P9-4;Q9H2P9;Q9H2P9-5	3;3;3;3;3;3;3	3;3;3;3;3;3;3	3;3;3;3;3;3;3	Diphthine synthase	DPH5	tr|A0A087WXP7|A0A087WXP7_HUMAN Diphthine synthase OS=Homo sapiens GN=DPH5 PE=1 SV=1;sp|Q9H2P9-3|DPH5_HUMAN Isoform 3 of Diphthine synthase OS=Homo sapiens GN=DPH5;sp|Q9H2P9-2|DPH5_HUMAN Isoform 2 of Diphthine synthase OS=Homo sapiens GN=DPH5;sp|Q9H2P9-6|DP	7	3	3	3	3	2	0	1	2	1	2	1	0	1	1	1	2	1	1	1	1	1	1	1	1	2	1	1	0	0	0	0	1	1	0	0	0	0	0	1	14
163	F5H1Z6;A0A087WXR2;Q9Y365;F5H8G1;F5H8H3;F5H0V7;F5GY11;F5GWK5;F5H5A8;F5H3G8;H0YH17;H0YFF3;H0YGA9;H0YGN8;F5GY07	F5H1Z6;A0A087WXR2;Q9Y365;F5H8G1;F5H8H3;F5H0V7;F5GY11;F5GWK5;F5H5A8;F5H3G8;H0YH17;H0YFF3	10;10;10;8;8;7;7;5;5;5;5;5;4;3;2	10;10;10;8;8;7;7;5;5;5;5;5;4;3;2	10;10;10;8;8;7;7;5;5;5;5;5;4;3;2	PCTP-like protein	STARD10	tr|F5H1Z6|F5H1Z6_HUMAN PCTP-like protein (Fragment) OS=Homo sapiens GN=STARD10 PE=1 SV=1;tr|A0A087WXR2|A0A087WXR2_HUMAN PCTP-like protein OS=Homo sapiens GN=STARD10 PE=1 SV=1;sp|Q9Y365|PCTL_HUMAN PCTP-like protein OS=Homo sapiens GN=STARD10 PE=1 SV=2;tr|F5	15	10	10	10	7	8	3	3	3	1	2	1	1	1	4	2	2	2	3	3	3	4	1	2	2	4	1	1	1	0	3	2	0	3	9	0	5	1	2	2	42.9
164	A0A087WXR7;Q5TBB1-2;Q5TBB1;A0A087WZJ6	A0A087WXR7;Q5TBB1-2;Q5TBB1;A0A087WZJ6	2;2;2;1	2;2;2;1	2;2;2;1	Ribonuclease H2 subunit B	RNASEH2B	tr|A0A087WXR7|A0A087WXR7_HUMAN Ribonuclease H2 subunit B OS=Homo sapiens GN=RNASEH2B PE=1 SV=1;sp|Q5TBB1-2|RNH2B_HUMAN Isoform 2 of Ribonuclease H2 subunit B OS=Homo sapiens GN=RNASEH2B;sp|Q5TBB1|RNH2B_HUMAN Ribonuclease H2 subunit B OS=Homo sapiens GN=RNA	4	2	2	2	2	1	1	1	1	1	1	1	1	1	1	1	1	1	1	1	1	1	0	1	1	1	0	0	0	0	1	0	1	0	1	0	1	1	0	1	6.9
165	A0A087WXS0;P48788-2;P48788	A0A087WXS0;P48788-2;P48788	7;7;7	7;7;7	7;7;7	Troponin I, fast skeletal muscle	TNNI2	tr|A0A087WXS0|A0A087WXS0_HUMAN Troponin I, fast skeletal muscle OS=Homo sapiens GN=TNNI2 PE=4 SV=1;sp|P48788-2|TNNI2_HUMAN Isoform 2 of Troponin I, fast skeletal muscle OS=Homo sapiens GN=TNNI2;sp|P48788|TNNI2_HUMAN Troponin I, fast skeletal muscle OS=Homo	3	7	7	7	4	4	0	1	2	1	0	2	1	2	0	1	0	2	2	1	0	0	1	1	0	0	0	1	1	1	0	2	2	3	2	2	0	0	1	1	31.9
166	A0A087WXU0;Q9NWS8;Q5SZ82;Q9NWS8-2	A0A087WXU0;Q9NWS8;Q5SZ82;Q9NWS8-2	8;8;7;7	8;8;7;7	8;8;7;7	Required for meiotic nuclear division protein 1 homolog	RMND1	tr|A0A087WXU0|A0A087WXU0_HUMAN Required for meiotic nuclear division protein 1 homolog OS=Homo sapiens GN=RMND1 PE=1 SV=1;sp|Q9NWS8|RMND1_HUMAN Required for meiotic nuclear division protein 1 homolog OS=Homo sapiens GN=RMND1 PE=1 SV=2;tr|Q5SZ82|Q5SZ82_HUMA	4	8	8	8	7	6	2	2	2	2	2	3	2	3	3	1	3	2	2	2	2	3	2	3	1	3	2	0	2	2	3	2	2	2	4	2	2	1	3	2	33
167	A0A087WXV4;P41235-7;P41235-3;P41235-6;P41235-5;P41235-2;P41235;P41235-4;Q14541;Q14541-2	A0A087WXV4;P41235-7;P41235-3;P41235-6;P41235-5;P41235-2;P41235;P41235-4;Q14541;Q14541-2	2;2;2;2;2;2;2;2;1;1	2;2;2;2;2;2;2;2;1;1	2;2;2;2;2;2;2;2;1;1	Hepatocyte nuclear factor 4-alpha;Hepatocyte nuclear factor 4-gamma	HNF4A;HNF4G	tr|A0A087WXV4|A0A087WXV4_HUMAN Hepatocyte nuclear factor 4-alpha OS=Homo sapiens GN=HNF4A PE=4 SV=1;sp|P41235-7|HNF4A_HUMAN Isoform HNF4-Alpha-9 of Hepatocyte nuclear factor 4-alpha OS=Homo sapiens GN=HNF4A;sp|P41235-3|HNF4A_HUMAN Isoform HNF4-Alpha-3 of H	10	2	2	2	0	2	1	1	1	0	1	1	0	0	0	0	1	1	2	1	1	0	1	0	1	0	1	1	1	0	1	0	0	1	1	0	0	1	0	1	5.1
168	S4R399;A0A087WXY4;D3VVH9;A0A087X1A8;G3V3R7;F5H211;P54252-4;P54252-2;P54252;G3V4F5;G3V4F4;G3V5H3;G3V526;E9PJN5;G3V3T6;G3V328;G3V4U9;C9JQV6;P54252-3;G3V3A6;D3VVP3;G3V3T0;D6R9I5;G3V4B1;G3V390;G3V3S5;G3V2G2;G3V2G1;P54252-5	S4R399;A0A087WXY4;D3VVH9;A0A087X1A8;G3V3R7;F5H211;P54252-4;P54252-2;P54252;G3V4F5;G3V4F4;G3V5H3;G3V526;E9PJN5;G3V3T6;G3V328;G3V4U9;C9JQV6;P54252-3	3;3;3;3;3;3;3;3;3;2;2;2;2;2;2;2;2;2;2;1;1;1;1;1;1;1;1;1;1	3;3;3;3;3;3;3;3;3;2;2;2;2;2;2;2;2;2;2;1;1;1;1;1;1;1;1;1;1	3;3;3;3;3;3;3;3;3;2;2;2;2;2;2;2;2;2;2;1;1;1;1;1;1;1;1;1;1	Ataxin-3	ATXN3	tr|S4R399|S4R399_HUMAN Ataxin-3 (Fragment) OS=Homo sapiens GN=ATXN3 PE=1 SV=1;tr|A0A087WXY4|A0A087WXY4_HUMAN Ataxin-3 OS=Homo sapiens GN=ATXN3 PE=1 SV=1;tr|D3VVH9|D3VVH9_HUMAN Ataxin 3 variant m OS=Homo sapiens GN=ATXN3 PE=1 SV=1;tr|A0A087X1A8|A0A087X1A8_H	29	3	3	3	3	2	0	0	0	0	0	0	0	0	0	0	0	0	0	0	0	0	0	0	0	0	0	0	0	0	0	0	0	0	0	0	0	0	0	0	14.6
169	A0A087WXZ3;Q9Y5A9;Q9Y5A9-2;S4R3V3;S4R3J8	A0A087WXZ3;Q9Y5A9;Q9Y5A9-2	7;7;6;3;2	4;4;3;3;2	4;4;3;3;2	YTH domain-containing family protein 2	YTHDF2	tr|A0A087WXZ3|A0A087WXZ3_HUMAN YTH domain-containing family protein 2 OS=Homo sapiens GN=YTHDF2 PE=1 SV=1;sp|Q9Y5A9|YTHD2_HUMAN YTH domain-containing family protein 2 OS=Homo sapiens GN=YTHDF2 PE=1 SV=2;sp|Q9Y5A9-2|YTHD2_HUMAN Isoform 2 of YTH domain-conta	5	7	4	4	6	4	1	2	0	0	0	0	0	0	2	1	2	1	4	2	1	3	1	2	2	0	0	1	0	1	2	0	1	1	3	2	1	1	3	3	13.4
170	A0A087WY08;Q9UPZ6	A0A087WY08;Q9UPZ6	2;2	2;2	2;2	Thrombospondin type-1 domain-containing protein 7A	THSD7A	tr|A0A087WY08|A0A087WY08_HUMAN Thrombospondin type-1 domain-containing protein 7A OS=Homo sapiens GN=THSD7A PE=4 SV=1;sp|Q9UPZ6|THS7A_HUMAN Thrombospondin type-1 domain-containing protein 7A OS=Homo sapiens GN=THSD7A PE=1 SV=4	2	2	2	2	2	1	0	0	0	0	0	0	0	0	0	0	0	0	0	0	0	0	0	0	0	0	0	0	0	0	0	0	0	0	0	0	0	0	0	1	1.3
171	A0A087WY12;Q9BQT8-2;Q9BQT8	A0A087WY12;Q9BQT8-2;Q9BQT8	1;1;1	1;1;1	1;1;1	Mitochondrial 2-oxodicarboxylate carrier	SLC25A21	tr|A0A087WY12|A0A087WY12_HUMAN Mitochondrial 2-oxodicarboxylate carrier OS=Homo sapiens GN=SLC25A21 PE=1 SV=1;sp|Q9BQT8-2|ODC_HUMAN Isoform 2 of Mitochondrial 2-oxodicarboxylate carrier OS=Homo sapiens GN=SLC25A21;sp|Q9BQT8|ODC_HUMAN Mitochondrial 2-oxodic	3	1	1	1	1	0	0	0	0	0	0	0	0	0	0	0	0	0	0	0	0	0	0	0	0	0	0	0	0	0	0	0	0	0	0	0	0	0	0	0	6
172	A0A087WY43;P06493;A0A087WZZ9;E5RIU6;P06493-2	A0A087WY43;P06493;A0A087WZZ9;E5RIU6;P06493-2	13;13;12;10;9	12;12;11;9;9	11;11;10;8;8	Cyclin-dependent kinase 1	CDK1	tr|A0A087WY43|A0A087WY43_HUMAN Cyclin-dependent kinase 1 OS=Homo sapiens GN=CDK1 PE=1 SV=1;sp|P06493|CDK1_HUMAN Cyclin-dependent kinase 1 OS=Homo sapiens GN=CDK1 PE=1 SV=3;tr|A0A087WZZ9|A0A087WZZ9_HUMAN Cyclin-dependent kinase 1 OS=Homo sapiens GN=CDK1 PE=	5	13	12	11	13	8	3	3	1	4	4	1	3	3	2	3	1	5	6	3	6	5	5	5	5	6	5	5	6	6	6	3	5	6	2	4	4	7	4	10	54.2
173	A0A087WY55;Q9NP79;Q5TGM0;Q9NP79-2	A0A087WY55;Q9NP79	10;10;4;4	10;10;4;4	10;10;4;4	Vacuolar protein sorting-associated protein VTA1 homolog	VTA1	tr|A0A087WY55|A0A087WY55_HUMAN Chromosome 6 open reading frame 55, isoform CRA_b OS=Homo sapiens GN=VTA1 PE=1 SV=1;sp|Q9NP79|VTA1_HUMAN Vacuolar protein sorting-associated protein VTA1 homolog OS=Homo sapiens GN=VTA1 PE=1 SV=1	4	10	10	10	10	7	4	2	4	3	3	3	2	2	2	2	4	1	4	3	4	1	5	4	3	3	3	1	4	4	4	1	1	5	3	5	4	5	4	5	39.6
174	Q6ICJ4;A0A087WY67;P0CG30;P0CG29	Q6ICJ4;A0A087WY67;P0CG30;P0CG29	7;7;7;7	7;7;7;7	7;7;7;7	Glutathione S-transferase theta-2B;Glutathione S-transferase theta-2	Em:AP000351.3;GSTT2;GSTT2B	tr|Q6ICJ4|Q6ICJ4_HUMAN Em:AP000351.3 protein OS=Homo sapiens GN=Em:AP000351.3 PE=2 SV=1;tr|A0A087WY67|A0A087WY67_HUMAN Glutathione S-transferase theta-2 OS=Homo sapiens GN=GSTT2 PE=4 SV=1;sp|P0CG30|GSTT2_HUMAN Glutathione S-transferase theta-2B OS=Homo sap	4	7	7	7	7	5	4	2	0	4	4	4	3	0	1	3	4	3	3	1	2	4	1	5	5	0	1	0	3	2	2	2	1	2	3	1	1	1	4	0	38.7
175	A0A087WY71;Q96CW1-2;Q96CW1;E9PFW3;C9JJ47;C9JGT8;C9JJD3;C9JTK4;C9JPV8;H7C4C3	A0A087WY71;Q96CW1-2;Q96CW1;E9PFW3;C9JJ47	22;22;22;21;12;8;7;7;6;4	22;22;22;21;12;8;7;7;6;4	22;22;22;21;12;8;7;7;6;4	AP-2 complex subunit mu	AP2M1	tr|A0A087WY71|A0A087WY71_HUMAN AP-2 complex subunit mu OS=Homo sapiens GN=AP2M1 PE=1 SV=1;sp|Q96CW1-2|AP2M1_HUMAN Isoform 2 of AP-2 complex subunit mu OS=Homo sapiens GN=AP2M1;sp|Q96CW1|AP2M1_HUMAN AP-2 complex subunit mu OS=Homo sapiens GN=AP2M1 PE=1 SV=2	10	22	22	22	22	13	8	7	8	9	9	9	8	9	8	9	7	8	7	10	8	10	6	8	8	9	7	8	9	8	8	7	7	7	6	7	8	8	8	10	56
176	A0A087WY88;Q8N5M9	A0A087WY88;Q8N5M9	3;3	3;3	3;3	Protein jagunal homolog 1	JAGN1	tr|A0A087WY88|A0A087WY88_HUMAN Protein jagunal homolog 1 OS=Homo sapiens GN=JAGN1 PE=1 SV=1;sp|Q8N5M9|JAGN1_HUMAN Protein jagunal homolog 1 OS=Homo sapiens GN=JAGN1 PE=1 SV=1	2	3	3	3	3	2	2	2	2	2	2	2	2	2	2	1	2	2	2	2	2	2	2	1	2	2	0	1	2	2	2	2	2	2	2	2	2	2	2	2	17.1
177	A0A087WYN0;A0A087WY96;P31641;C9JPV1;P31641-2	A0A087WYN0;A0A087WY96;P31641;C9JPV1;P31641-2	2;2;2;1;1	2;2;2;1;1	2;2;2;1;1	Transporter;Sodium- and chloride-dependent taurine transporter	SLC6A6	tr|A0A087WYN0|A0A087WYN0_HUMAN Sodium- and chloride-dependent taurine transporter OS=Homo sapiens GN=SLC6A6 PE=4 SV=1;tr|A0A087WY96|A0A087WY96_HUMAN Sodium- and chloride-dependent taurine transporter OS=Homo sapiens GN=SLC6A6 PE=4 SV=1;sp|P31641|SC6A6_HUMA	5	2	2	2	2	0	0	0	0	0	0	0	0	0	0	0	0	0	0	0	0	0	0	0	0	0	0	0	0	0	0	0	0	0	0	0	0	0	0	0	5.7
178	A0A087WYC5;A0A087WSX2	A0A087WYC5	24;2	2;2	1;1		IGHG1	tr|A0A087WYC5|A0A087WYC5_HUMAN Ig gamma-1 chain C region OS=Homo sapiens GN=IGHG1 PE=1 SV=1	2	24	2	1	23	19	13	12	14	12	13	13	14	11	10	12	12	14	9	13	13	11	14	13	12	13	13	14	12	12	11	9	14	16	12	13	14	15	15	13	55.8
179	A0A087WYD6;Q03519;E7ENX8;Q03519-2	A0A087WYD6;Q03519;E7ENX8;Q03519-2	18;18;16;16	17;17;16;16	17;17;16;16	Antigen peptide transporter 2	TAP2	tr|A0A087WYD6|A0A087WYD6_HUMAN Antigen peptide transporter 2 OS=Homo sapiens GN=TAP2 PE=1 SV=1;sp|Q03519|TAP2_HUMAN Antigen peptide transporter 2 OS=Homo sapiens GN=TAP2 PE=1 SV=1;tr|E7ENX8|E7ENX8_HUMAN Uncharacterized protein (Fragment) OS=Homo sapiens PE	4	18	17	17	16	12	8	6	7	8	4	6	5	4	4	6	8	5	9	5	6	6	5	6	6	4	8	11	4	6	3	4	6	8	5	4	4	4	6	3	26.6
180	H3BN27;A0A087WYE0;Q9Y342	H3BN27;A0A087WYE0;Q9Y342	1;1;1	1;1;1	1;1;1	Plasmolipin	PLLP	tr|H3BN27|H3BN27_HUMAN Plasmolipin OS=Homo sapiens GN=PLLP PE=1 SV=1;tr|A0A087WYE0|A0A087WYE0_HUMAN Plasmolipin OS=Homo sapiens GN=PLLP PE=1 SV=1;sp|Q9Y342|PLLP_HUMAN Plasmolipin OS=Homo sapiens GN=PLLP PE=1 SV=1	3	1	1	1	1	1	0	0	0	0	0	0	1	0	0	0	0	0	0	1	0	0	0	0	0	0	0	0	0	0	0	0	0	0	0	0	0	0	0	0	18.5
181	A0A087WYE1	A0A087WYE1	23	1	0		IGHG1	tr|A0A087WYE1|A0A087WYE1_HUMAN Ig gamma-1 chain C region OS=Homo sapiens GN=IGHG1 PE=1 SV=1	1	23	1	0	22	18	12	11	13	11	12	12	14	10	9	11	11	13	8	13	12	11	13	12	11	13	13	15	11	11	10	9	15	15	12	12	13	14	15	14	52.8
182	A0A087WYF1	A0A087WYF1	106	1	1		LAMA2	tr|A0A087WYF1|A0A087WYF1_HUMAN Laminin subunit alpha-2 OS=Homo sapiens GN=LAMA2 PE=4 SV=1	1	106	1	1	105	49	12	23	14	16	23	17	33	15	16	14	19	13	15	21	13	10	8	21	26	14	11	8	16	15	17	16	12	10	19	13	14	16	22	18	40.5
183	A0A087WYF7;Q6UXV4	A0A087WYF7;Q6UXV4	11;11	11;11	1;1	MICOS complex subunit MIC27	APOOL	tr|A0A087WYF7|A0A087WYF7_HUMAN MICOS complex subunit MIC27 OS=Homo sapiens GN=APOOL PE=1 SV=1;sp|Q6UXV4|MIC27_HUMAN MICOS complex subunit MIC27 OS=Homo sapiens GN=APOOL PE=1 SV=1	2	11	11	1	10	6	2	2	1	1	2	2	1	1	3	0	1	1	1	1	0	3	0	0	0	3	0	0	1	0	1	1	1	2	3	0	2	1	1	2	51.1
184	E9PFH7;A0A087WYG2;Q9UPT6;Q9UPT6-2	E9PFH7;A0A087WYG2;Q9UPT6;Q9UPT6-2	7;7;7;4	1;1;1;0	1;1;1;0	C-Jun-amino-terminal kinase-interacting protein 3	MAPK8IP3	tr|E9PFH7|E9PFH7_HUMAN C-Jun-amino-terminal kinase-interacting protein 3 OS=Homo sapiens GN=MAPK8IP3 PE=4 SV=1;tr|A0A087WYG2|A0A087WYG2_HUMAN C-Jun-amino-terminal kinase-interacting protein 3 OS=Homo sapiens GN=MAPK8IP3 PE=4 SV=1;sp|Q9UPT6|JIP3_HUMAN C-Jun	4	7	1	1	7	4	2	1	2	2	2	1	1	2	3	3	2	2	2	2	2	3	2	2	2	2	2	3	2	2	2	3	3	2	2	1	2	3	3	3	4
185	A0A087WYK8;B1AKJ5;O43847;O43847-2;G3V1R5;F5H7V1;H0Y5G9	A0A087WYK8;B1AKJ5;O43847;O43847-2;G3V1R5;F5H7V1	22;22;22;22;19;18;9	22;22;22;22;19;18;9	22;22;22;22;19;18;9	Nardilysin	NRD1	tr|A0A087WYK8|A0A087WYK8_HUMAN Nardilysin OS=Homo sapiens GN=NRD1 PE=1 SV=1;tr|B1AKJ5|B1AKJ5_HUMAN Nardilysin OS=Homo sapiens GN=NRD1 PE=1 SV=1;sp|O43847|NRDC_HUMAN Nardilysin OS=Homo sapiens GN=NRD1 PE=1 SV=2;sp|O43847-2|NRDC_HUMAN Isoform 2 of Nardilysin	7	22	22	22	20	12	4	3	4	5	5	4	4	3	8	5	6	5	7	7	7	5	5	8	8	4	1	3	6	3	6	4	6	4	5	5	7	7	5	8	21.8
186	A0A087WYL5;Q6UXD5-2;Q6UXD5-3;Q6UXD5-5;Q6UXD5;Q6UXD5-4;Q6UXD5-6;H3BN26;B0QYH4;B0QYH5;Q9BYH1-2;Q9BYH1-3;Q9BYH1-5;Q9BYH1-4;Q9BYH1-7;Q9BYH1-6;Q9BYH1	A0A087WYL5;Q6UXD5-2;Q6UXD5-3;Q6UXD5-5;Q6UXD5;Q6UXD5-4;Q6UXD5-6	4;4;4;4;4;3;2;1;1;1;1;1;1;1;1;1;1	4;4;4;4;4;3;2;1;1;1;1;1;1;1;1;1;1	4;4;4;4;4;3;2;1;1;1;1;1;1;1;1;1;1	Seizure 6-like protein 2	SEZ6L2	tr|A0A087WYL5|A0A087WYL5_HUMAN Seizure 6-like protein 2 OS=Homo sapiens GN=SEZ6L2 PE=4 SV=1;sp|Q6UXD5-2|SE6L2_HUMAN Isoform 2 of Seizure 6-like protein 2 OS=Homo sapiens GN=SEZ6L2;sp|Q6UXD5-3|SE6L2_HUMAN Isoform 3 of Seizure 6-like protein 2 OS=Homo sapien	17	4	4	4	2	3	0	0	0	0	0	0	1	0	0	0	1	0	1	1	1	0	1	0	0	0	1	1	0	0	0	1	0	1	0	0	0	0	0	0	5.1
187	A0A087WYN9;Q7Z478;H0Y8L1	A0A087WYN9;Q7Z478	23;23;1	23;23;1	23;23;1	ATP-dependent RNA helicase DHX29	DHX29	tr|A0A087WYN9|A0A087WYN9_HUMAN ATP-dependent RNA helicase DHX29 OS=Homo sapiens GN=DHX29 PE=1 SV=1;sp|Q7Z478|DHX29_HUMAN ATP-dependent RNA helicase DHX29 OS=Homo sapiens GN=DHX29 PE=1 SV=2	3	23	23	23	21	11	2	3	4	4	4	4	3	2	4	4	4	3	3	3	6	3	3	3	1	3	2	3	3	4	4	4	3	5	2	5	4	4	2	3	19.4
188	A0A087WYP2;Q8IZQ5;H0YE28;H3BV83	A0A087WYP2;Q8IZQ5;H0YE28	7;7;6;2	7;7;6;2	7;7;6;2	Selenoprotein H	C11orf31;SELH	tr|A0A087WYP2|A0A087WYP2_HUMAN Selenoprotein H OS=Homo sapiens GN=C11orf31 PE=1 SV=1;sp|Q8IZQ5|SELH_HUMAN Selenoprotein H OS=Homo sapiens GN=SELH PE=1 SV=2;tr|H0YE28|H0YE28_HUMAN Selenoprotein H (Fragment) OS=Homo sapiens GN=C11orf31 PE=1 SV=1	4	7	7	7	6	5	1	2	2	2	2	2	2	3	2	2	3	3	2	2	3	2	3	2	2	2	1	2	3	3	2	3	3	3	2	3	3	3	2	2	45.5
189	A0A087WYR0;P09132;A0A087WWU9;D6RBG4;P09132-2	A0A087WYR0;P09132;A0A087WWU9	3;3;2;1;1	3;3;2;1;1	3;3;2;1;1	Signal recognition particle 19 kDa protein	SRP19	tr|A0A087WYR0|A0A087WYR0_HUMAN Signal recognition particle 19 kDa protein OS=Homo sapiens GN=SRP19 PE=1 SV=1;sp|P09132|SRP19_HUMAN Signal recognition particle 19 kDa protein OS=Homo sapiens GN=SRP19 PE=1 SV=3;tr|A0A087WWU9|A0A087WWU9_HUMAN HCG2039564, isof	5	3	3	3	3	2	1	0	0	0	0	0	0	0	1	1	0	0	0	0	1	0	1	1	0	1	1	0	1	0	1	1	0	1	1	1	1	1	2	2	34.2
190	A0A087WYR4;A0A087WZW9;P01709;CON__ENSEMBL:ENSBTAP00000014147;P06317;P01710;P06887;P01721	A0A087WYR4	8;2;2;1;1;1;1;1	8;2;2;1;1;1;1;1	0;0;0;0;0;0;0;0		IGLL5	tr|A0A087WYR4|A0A087WYR4_HUMAN Immunoglobulin lambda-like polypeptide 5 OS=Homo sapiens GN=IGLL5 PE=4 SV=1	8	8	8	0	8	5	3	3	4	3	4	3	3	4	3	3	3	4	3	5	5	3	4	5	3	4	3	3	3	3	3	3	3	6	3	4	3	5	5	4	40.4
191	A0A087WYU1;Q9Y5X1;A0A087WVE4;A0A087WZW2	A0A087WYU1;Q9Y5X1	12;12;1;1	12;12;1;1	12;12;1;1	Sorting nexin;Sorting nexin-9	SNX9	tr|A0A087WYU1|A0A087WYU1_HUMAN Sorting nexin-9 OS=Homo sapiens GN=SNX9 PE=1 SV=1;sp|Q9Y5X1|SNX9_HUMAN Sorting nexin-9 OS=Homo sapiens GN=SNX9 PE=1 SV=1	4	12	12	12	11	8	7	4	4	5	5	6	6	3	1	3	4	1	7	4	3	4	4	3	3	4	5	6	5	3	4	2	5	6	3	4	3	4	7	3	24.1
192	A0A087WYV6;A0A087WZU5;O43657	A0A087WYV6;A0A087WZU5;O43657	3;3;3	3;3;3	3;3;3	Tetraspanin-6	TSPAN6	tr|A0A087WYV6|A0A087WYV6_HUMAN Tetraspanin-6 OS=Homo sapiens GN=TSPAN6 PE=1 SV=1;tr|A0A087WZU5|A0A087WZU5_HUMAN Tetraspanin-6 OS=Homo sapiens GN=TSPAN6 PE=1 SV=1;sp|O43657|TSN6_HUMAN Tetraspanin-6 OS=Homo sapiens GN=TSPAN6 PE=1 SV=1	3	3	3	3	3	0	0	0	0	0	0	0	0	0	0	0	0	0	0	0	0	0	0	0	0	0	0	0	0	0	0	0	0	0	0	0	0	0	0	0	25.6
193	A0A087WZ13;E9PAU2;Q8IY67-2;Q8IY67;Q8IY67-3;K7EKR9;K7EQG2	A0A087WZ13;E9PAU2;Q8IY67-2;Q8IY67	12;11;11;9;5;4;1	12;11;11;9;5;4;1	12;11;11;9;5;4;1	Ribonucleoprotein PTB-binding 1	RAVER1	tr|A0A087WZ13|A0A087WZ13_HUMAN Ribonucleoprotein PTB-binding 1 OS=Homo sapiens GN=RAVER1 PE=1 SV=1;tr|E9PAU2|E9PAU2_HUMAN Ribonucleoprotein PTB-binding 1 OS=Homo sapiens GN=RAVER1 PE=1 SV=1;sp|Q8IY67-2|RAVR1_HUMAN Isoform 2 of Ribonucleoprotein PTB-binding	7	12	12	12	10	11	3	3	4	3	2	4	1	1	3	3	2	6	1	6	7	6	4	11	5	4	4	3	6	5	4	4	2	2	3	3	5	6	7	9	21.2
194	A0A087WZ32;A8K727;A0A087X038;Q9HB19;E5RHB5;E5RGP3	A0A087WZ32;A8K727;A0A087X038;Q9HB19;E5RHB5	6;6;5;5;3;1	6;6;5;5;3;1	6;6;5;5;3;1	Pleckstrin homology domain-containing family A member 2	PLEKHA2	tr|A0A087WZ32|A0A087WZ32_HUMAN Pleckstrin homology domain-containing family A member 2 OS=Homo sapiens GN=PLEKHA2 PE=1 SV=1;tr|A8K727|A8K727_HUMAN Pleckstrin homology domain-containing family A member 2 OS=Homo sapiens GN=PLEKHA2 PE=1 SV=1;tr|A0A087X038|A0	6	6	6	6	6	2	1	1	0	1	1	0	0	0	1	1	0	1	0	0	1	0	0	0	1	1	1	0	0	0	1	1	2	2	1	0	0	2	2	0	18.9
195	A0A087WZ40;Q14244-5;Q14244-3;Q14244-6;Q14244;Q14244-7;Q14244-2;Q14244-4	A0A087WZ40;Q14244-5;Q14244-3;Q14244-6;Q14244;Q14244-7;Q14244-2;Q14244-4	8;8;8;8;8;8;7;7	8;8;8;8;8;8;7;7	8;8;8;8;8;8;7;7	Ensconsin	MAP7	tr|A0A087WZ40|A0A087WZ40_HUMAN Ensconsin OS=Homo sapiens GN=MAP7 PE=1 SV=1;sp|Q14244-5|MAP7_HUMAN Isoform 5 of Ensconsin OS=Homo sapiens GN=MAP7;sp|Q14244-3|MAP7_HUMAN Isoform 3 of Ensconsin OS=Homo sapiens GN=MAP7;sp|Q14244-6|MAP7_HUMAN Isoform 6 of Ensco	8	8	8	8	8	6	1	1	2	1	3	1	1	1	2	2	2	1	3	2	3	2	1	1	2	1	3	1	1	1	1	1	1	3	1	1	1	1	1	0	11.3
196	A0A087WZ62;Q9H6U8;Q9H6U8-3;H0YCW6;Q9H6U8-2;Q9H6U8-4;A0A087WTZ3;A0A087WV58;A0A087WZY8;F6VJS9;B3KUL3;Q9BRP7-2;Q9BRP7	A0A087WZ62;Q9H6U8;Q9H6U8-3;H0YCW6;Q9H6U8-2;Q9H6U8-4	8;7;7;6;6;6;1;1;1;1;1;1;1	8;7;7;6;6;6;1;1;1;1;1;1;1	7;6;6;6;6;6;0;0;0;1;1;1;1	Alpha-1,2-mannosyltransferase ALG9	ALG9	tr|A0A087WZ62|A0A087WZ62_HUMAN Alpha-1,2-mannosyltransferase ALG9 OS=Homo sapiens GN=ALG9 PE=4 SV=1;sp|Q9H6U8|ALG9_HUMAN Alpha-1,2-mannosyltransferase ALG9 OS=Homo sapiens GN=ALG9 PE=1 SV=2;sp|Q9H6U8-3|ALG9_HUMAN Isoform 3 of Alpha-1,2-mannosyltransferase	13	8	8	7	7	4	2	1	1	2	1	2	2	2	2	1	1	1	2	1	1	1	1	0	1	2	1	1	1	1	1	1	1	1	2	1	1	2	3	1	11.6
197	J3QLK5;A0A087WZ74;Q86UE8-3;Q86UE8-2;Q86UE8;J3KRK0;J3QS44;J3KT82;J3QQN4;B3KRP1	J3QLK5;A0A087WZ74;Q86UE8-3;Q86UE8-2;Q86UE8;J3KRK0	5;5;5;5;5;4;2;2;1;1	5;5;5;5;5;4;2;2;1;1	4;4;4;4;4;3;2;1;1;0	Serine/threonine-protein kinase tousled-like 2	TLK2	tr|J3QLK5|J3QLK5_HUMAN Serine/threonine-protein kinase tousled-like 2 OS=Homo sapiens GN=TLK2 PE=1 SV=1;tr|A0A087WZ74|A0A087WZ74_HUMAN Serine/threonine-protein kinase tousled-like 2 OS=Homo sapiens GN=TLK2 PE=1 SV=1;sp|Q86UE8-3|TLK2_HUMAN Isoform 3 of Seri	10	5	5	4	5	2	1	0	1	1	1	2	2	0	2	2	1	1	1	0	0	2	2	2	1	1	1	2	1	1	2	2	1	0	2	2	0	1	0	2	7
198	A0A087WZE4;P02549-2;P02549;V9GY79	A0A087WZE4;P02549-2;P02549	107;107;107;8	107;107;107;8	107;107;107;8	Spectrin alpha chain, erythrocytic 1	SPTA1	tr|A0A087WZE4|A0A087WZE4_HUMAN Spectrin alpha chain, erythrocytic 1 OS=Homo sapiens GN=SPTA1 PE=1 SV=1;sp|P02549-2|SPTA1_HUMAN Isoform 2 of Spectrin alpha chain, erythrocytic 1 OS=Homo sapiens GN=SPTA1;sp|P02549|SPTA1_HUMAN Spectrin alpha chain, erythrocyt	4	107	107	107	104	69	17	11	15	19	23	16	14	17	20	17	14	38	18	19	19	13	36	14	18	20	19	10	39	21	15	22	37	34	12	26	23	26	24	31	52.6
199	A0A087WZE9;Q15651-2;Q15651	A0A087WZE9;Q15651-2;Q15651	4;2;2	4;2;2	2;0;0	High mobility group nucleosome-binding domain-containing protein 3	HMGN3	tr|A0A087WZE9|A0A087WZE9_HUMAN High mobility group nucleosome-binding domain-containing protein 3 OS=Homo sapiens GN=HMGN3 PE=1 SV=1;sp|Q15651-2|HMGN3_HUMAN Isoform 2 of High mobility group nucleosome-binding domain-containing protein 3 OS=Homo sapiens GN=	3	4	4	2	4	4	2	2	2	1	2	2	2	1	1	1	2	1	2	2	2	2	1	2	1	2	1	1	2	2	2	1	1	1	2	2	3	1	2	2	23.1
200	A0A087WZH7;P29966	A0A087WZH7;P29966	12;12	12;12	12;12	Myristoylated alanine-rich C-kinase substrate	MARCKS	tr|A0A087WZH7|A0A087WZH7_HUMAN Myristoylated alanine-rich C-kinase substrate OS=Homo sapiens GN=MARCKS PE=1 SV=1;sp|P29966|MARCS_HUMAN Myristoylated alanine-rich C-kinase substrate OS=Homo sapiens GN=MARCKS PE=1 SV=4	2	12	12	12	12	8	3	4	5	2	5	4	5	1	1	4	6	4	4	3	5	5	4	7	4	5	4	5	1	4	2	1	5	2	3	5	4	6	5	6	43
201	A0A087WZH9	A0A087WZH9	2	1	0		IGKV1D-33	tr|A0A087WZH9|A0A087WZH9_HUMAN Protein IGKV1-33 OS=Homo sapiens GN=IGKV1D-33 PE=4 SV=1	1	2	1	0	2	2	0	0	0	0	1	0	1	0	0	0	0	0	1	2	1	0	1	1	1	1	2	0	0	0	0	0	0	2	0	1	0	2	1	1	31.5
202	A0A087WZK0;P49366;M0R253;M0QX43;B4E3M2;Q5J8M5;P49366-2;M0R0V2;P49366-3	A0A087WZK0;P49366;M0R253;M0QX43;B4E3M2;Q5J8M5;P49366-2	3;3;2;2;2;2;2;1;1	3;3;2;2;2;2;2;1;1	3;3;2;2;2;2;2;1;1	Deoxyhypusine synthase	DHPS	tr|A0A087WZK0|A0A087WZK0_HUMAN Deoxyhypusine synthase OS=Homo sapiens GN=DHPS PE=1 SV=1;sp|P49366|DHYS_HUMAN Deoxyhypusine synthase OS=Homo sapiens GN=DHPS PE=1 SV=1;tr|M0R253|M0R253_HUMAN Deoxyhypusine synthase OS=Homo sapiens GN=DHPS PE=1 SV=1;tr|M0QX43|	9	3	3	3	1	3	0	0	0	1	1	1	1	1	0	0	0	1	1	0	2	1	0	0	1	0	1	1	0	1	0	0	0	0	0	0	0	1	0	0	11.4
203	D6REQ6;D6RHI9;A0A087WZM2;O00584;H0YAE9;A0A087WWI1;O00584-2	D6REQ6;D6RHI9;A0A087WZM2;O00584;H0YAE9	4;4;4;4;3;1;1	4;4;4;4;3;1;1	4;4;4;4;3;1;1	Ribonuclease T2	RNASET2	tr|D6REQ6|D6REQ6_HUMAN Ribonuclease T2 OS=Homo sapiens GN=RNASET2 PE=1 SV=1;tr|D6RHI9|D6RHI9_HUMAN Ribonuclease T2 (Fragment) OS=Homo sapiens GN=RNASET2 PE=1 SV=3;tr|A0A087WZM2|A0A087WZM2_HUMAN Ribonuclease T2 OS=Homo sapiens GN=RNASET2 PE=1 SV=1;sp|O00584	7	4	4	4	4	4	1	0	1	0	1	0	0	0	1	1	0	0	1	1	0	0	1	1	2	1	1	0	0	0	0	0	1	0	0	2	1	1	2	1	23.4
204	A0A087WZN1;O43837;A0A087X2E5;O43837-2;O43837-3	A0A087WZN1;O43837;A0A087X2E5;O43837-2	17;17;14;14;8	17;17;14;14;8	17;17;14;14;8	Isocitrate dehydrogenase [NAD] subunit, mitochondrial;Isocitrate dehydrogenase [NAD] subunit beta, mitochondrial	IDH3B	tr|A0A087WZN1|A0A087WZN1_HUMAN Isocitrate dehydrogenase 3 (NAD+) beta, isoform CRA_d OS=Homo sapiens GN=IDH3B PE=1 SV=1;sp|O43837|IDH3B_HUMAN Isocitrate dehydrogenase [NAD] subunit beta, mitochondrial OS=Homo sapiens GN=IDH3B PE=1 SV=2;tr|A0A087X2E5|A0A087	5	17	17	17	17	16	9	7	8	8	10	9	10	6	9	8	9	8	8	8	10	13	6	9	6	11	7	3	8	8	10	9	12	6	11	11	12	12	10	12	54.8
205	A0A087WZP2;Q9UI36-2;Q9UI36;A0A087WY66;A0A087WZA7;Q9UI36-4;Q9UI36-3;D6REJ4;D6RFG7;Q96NX9-2;Q96NX9	A0A087WZP2;Q9UI36-2;Q9UI36;A0A087WY66;A0A087WZA7;Q9UI36-4;Q9UI36-3	8;8;8;5;5;5;5;1;1;1;1	8;8;8;5;5;5;5;1;1;1;1	8;8;8;5;5;5;5;1;1;1;1	Dachshund homolog 1	DACH1	tr|A0A087WZP2|A0A087WZP2_HUMAN Dachshund homolog 1 OS=Homo sapiens GN=DACH1 PE=4 SV=1;sp|Q9UI36-2|DACH1_HUMAN Isoform 2 of Dachshund homolog 1 OS=Homo sapiens GN=DACH1;sp|Q9UI36|DACH1_HUMAN Dachshund homolog 1 OS=Homo sapiens GN=DACH1 PE=1 SV=3;tr|A0A087WY	11	8	8	8	7	4	2	1	2	0	1	0	1	0	1	0	0	0	1	0	1	0	0	0	1	1	0	0	1	0	0	0	1	0	0	0	0	2	0	0	11.7
206	A0A087WZP7;Q86WG5;Q86WG5-3;H0Y767;H0YD05;H0YDZ1	A0A087WZP7;Q86WG5;Q86WG5-3	17;17;11;6;5;1	16;16;10;6;5;1	16;16;10;6;5;1	Myotubularin-related protein 13	SBF2	tr|A0A087WZP7|A0A087WZP7_HUMAN Myotubularin-related protein 13 OS=Homo sapiens GN=SBF2 PE=1 SV=1;sp|Q86WG5|MTMRD_HUMAN Myotubularin-related protein 13 OS=Homo sapiens GN=SBF2 PE=1 SV=1;sp|Q86WG5-3|MTMRD_HUMAN Isoform 3 of Myotubularin-related protein 13 OS	6	17	16	16	15	6	2	1	2	2	2	1	1	4	1	1	1	3	2	0	3	2	4	2	1	1	2	3	0	1	0	1	2	2	1	3	3	2	4	1	11.4
207	A0A087WZP8;P49662-2;P49662;E9PMT1;P51878-3;P51878-6;P51878-2;P51878;P51878-5;H7C0P5	A0A087WZP8;P49662-2;P49662	8;8;8;3;3;3;3;3;3;2	8;8;8;3;3;3;3;3;3;2	8;8;8;3;3;3;3;3;3;2	Caspase;Caspase-4;Caspase-4 subunit 1;Caspase-4 subunit 2	CASP4	tr|A0A087WZP8|A0A087WZP8_HUMAN Caspase-4 OS=Homo sapiens GN=CASP4 PE=4 SV=1;sp|P49662-2|CASP4_HUMAN Isoform 2 of Caspase-4 OS=Homo sapiens GN=CASP4;sp|P49662|CASP4_HUMAN Caspase-4 OS=Homo sapiens GN=CASP4 PE=1 SV=1	10	8	8	8	8	3	0	0	0	0	1	0	0	1	0	1	1	1	0	2	0	0	1	1	1	2	2	1	1	1	0	2	3	0	1	1	2	0	0	0	27
208	A0A087WZQ7;Q9H115;Q9H115-3;Q9H115-2	A0A087WZQ7;Q9H115;Q9H115-3;Q9H115-2	8;8;6;6	6;6;4;4	6;6;4;4	Beta-soluble NSF attachment protein	NAPB	tr|A0A087WZQ7|A0A087WZQ7_HUMAN Beta-soluble NSF attachment protein OS=Homo sapiens GN=NAPB PE=4 SV=1;sp|Q9H115|SNAB_HUMAN Beta-soluble NSF attachment protein OS=Homo sapiens GN=NAPB PE=1 SV=2;sp|Q9H115-3|SNAB_HUMAN Isoform 3 of Beta-soluble NSF attachment	4	8	6	6	7	4	2	1	1	1	1	1	1	2	1	1	1	1	1	1	2	1	2	2	1	1	2	1	2	1	1	1	1	1	1	1	1	2	4	1	36.1
209	A0A087X105;A0A087WZW4;A0A087X1W8;A0A087WZR6;X5DQS5;Q9BY67-5;Q9BY67;Q9BY67-4;Q9BY67-3;A0A087X0T8;Q9BY67-2;F5H125;H0YG94;F5H8J9	A0A087X105;A0A087WZW4;A0A087X1W8;A0A087WZR6;X5DQS5;Q9BY67-5;Q9BY67;Q9BY67-4;Q9BY67-3;A0A087X0T8;Q9BY67-2	9;9;9;9;9;9;9;9;9;7;7;2;2;1	9;9;9;9;9;9;9;9;9;7;7;2;2;1	9;9;9;9;9;9;9;9;9;7;7;2;2;1	Cell adhesion molecule 1	CADM1	tr|A0A087X105|A0A087X105_HUMAN Cell adhesion molecule 1 OS=Homo sapiens GN=CADM1 PE=1 SV=1;tr|A0A087WZW4|A0A087WZW4_HUMAN Cell adhesion molecule 1 OS=Homo sapiens GN=CADM1 PE=1 SV=1;tr|A0A087X1W8|A0A087X1W8_HUMAN Cell adhesion molecule 1 OS=Homo sapiens GN	14	9	9	9	9	5	1	2	1	1	2	1	1	1	2	1	1	2	0	1	2	2	0	3	1	3	1	0	3	1	1	2	1	1	1	1	2	2	4	2	30.3
210	A0A087WZT0;M0QZ22;Q5PRF9;A0A087WUK6;M0QY61;M0R0X3	A0A087WZT0;M0QZ22;Q5PRF9;A0A087WUK6	3;3;3;2;1;1	3;3;3;2;1;1	3;3;3;2;1;1	Protein Smaug homolog 2	SAMD4B	tr|A0A087WZT0|A0A087WZT0_HUMAN Protein Smaug homolog 2 OS=Homo sapiens GN=SAMD4B PE=1 SV=1;tr|M0QZ22|M0QZ22_HUMAN Protein Smaug homolog 2 OS=Homo sapiens GN=SAMD4B PE=1 SV=1;sp|Q5PRF9|SMAG2_HUMAN Protein Smaug homolog 2 OS=Homo sapiens GN=SAMD4B PE=1 SV=1;	6	3	3	3	3	2	0	0	0	0	0	0	0	0	0	0	0	0	1	0	0	0	0	0	0	1	1	0	1	0	0	0	0	1	0	0	0	0	0	0	8.3
211	A0A087WZU2;Q00536;Q00536-3;Q00536-2;E5RGN0;E5RJM2;E5RIY8;H0YBX5;E5RIU4;H0YAZ9	A0A087WZU2;Q00536;Q00536-3;Q00536-2;E5RGN0	9;9;9;9;8;4;3;3;3;2	4;4;4;4;3;2;2;1;2;1	4;4;4;4;3;2;2;1;2;1	Cyclin-dependent kinase 16	CDK16	tr|A0A087WZU2|A0A087WZU2_HUMAN Cyclin-dependent kinase 16 OS=Homo sapiens GN=CDK16 PE=1 SV=1;sp|Q00536|CDK16_HUMAN Cyclin-dependent kinase 16 OS=Homo sapiens GN=CDK16 PE=1 SV=1;sp|Q00536-3|CDK16_HUMAN Isoform 3 of Cyclin-dependent kinase 16 OS=Homo sapiens	10	9	4	4	8	6	3	1	1	2	3	3	1	3	3	2	2	3	2	2	3	2	1	3	2	1	2	1	2	2	3	2	2	2	1	1	1	2	2	1	21.9
212	D6R9P3;D6RD18;D6RBZ0;A0A087WZV1;Q99729-3;Q99729-2;Q99729-4;Q99729	D6R9P3;D6RD18;D6RBZ0;A0A087WZV1;Q99729-3;Q99729-2;Q99729-4;Q99729	10;10;10;10;10;10;9;9	10;10;10;10;10;10;9;9	10;10;10;10;10;10;9;9	Heterogeneous nuclear ribonucleoprotein A/B	HNRNPAB	tr|D6R9P3|D6R9P3_HUMAN Heterogeneous nuclear ribonucleoprotein A/B OS=Homo sapiens GN=HNRNPAB PE=1 SV=1;tr|D6RD18|D6RD18_HUMAN Heterogeneous nuclear ribonucleoprotein A/B OS=Homo sapiens GN=HNRNPAB PE=1 SV=1;tr|D6RBZ0|D6RBZ0_HUMAN Heterogeneous nuclear rib	8	10	10	10	7	10	8	8	9	8	6	7	4	6	4	7	8	5	9	9	6	8	8	8	8	6	6	3	7	6	8	7	4	4	7	6	9	7	8	8	34.3
213	A0A087WZW8;P01834;A0A075B6H6;A0A087WUS2;P04433	A0A087WZW8;P01834;A0A075B6H6	10;6;5;3;3	10;6;5;3;3	2;0;0;2;2	Ig kappa chain C region	IGKV3-11;IGKC	tr|A0A087WZW8|A0A087WZW8_HUMAN Protein IGKV3-11 OS=Homo sapiens GN=IGKV3-11 PE=4 SV=1;sp|P01834|IGKC_HUMAN Ig kappa chain C region OS=Homo sapiens GN=IGKC PE=1 SV=1;tr|A0A075B6H6|A0A075B6H6_HUMAN Ig kappa chain C region (Fragment) OS=Homo sapiens GN=IGKC P	5	10	10	2	10	8	4	5	7	7	6	7	5	7	6	6	5	6	8	7	8	7	6	8	6	6	7	5	6	6	5	7	6	6	6	5	5	7	7	6	50.2
214	A0A087WZX0;Q86UU0-4;Q86UU0-2;Q86UU0;Q86UU0-3	A0A087WZX0;Q86UU0-4;Q86UU0-2;Q86UU0;Q86UU0-3	4;4;4;4;3	4;4;4;4;3	4;4;4;4;3	B-cell CLL/lymphoma 9-like protein	BCL9L	tr|A0A087WZX0|A0A087WZX0_HUMAN B-cell CLL/lymphoma 9-like protein OS=Homo sapiens GN=BCL9L PE=1 SV=1;sp|Q86UU0-4|BCL9L_HUMAN Isoform 4 of B-cell CLL/lymphoma 9-like protein OS=Homo sapiens GN=BCL9L;sp|Q86UU0-2|BCL9L_HUMAN Isoform 2 of B-cell CLL/lymphoma 9	5	4	4	4	4	2	0	0	0	0	0	0	0	0	0	0	0	0	1	0	0	1	2	0	1	1	0	0	0	0	0	0	1	1	0	1	0	1	1	1	2.9
215	A0A087WZZ4;Q02094	A0A087WZZ4;Q02094	1;1	1;1	1;1	Ammonium transporter Rh type A	RHAG	tr|A0A087WZZ4|A0A087WZZ4_HUMAN Ammonium transporter Rh type A OS=Homo sapiens GN=RHAG PE=4 SV=1;sp|Q02094|RHAG_HUMAN Ammonium transporter Rh type A OS=Homo sapiens GN=RHAG PE=1 SV=2	2	1	1	1	1	1	0	0	0	0	0	0	1	1	0	0	0	1	0	0	1	0	1	1	0	0	1	0	1	1	0	1	1	1	0	1	0	1	1	1	2.4
216	A0A087X0C2;A0A087X009;P16442	A0A087X0C2;A0A087X009;P16442	3;3;3	3;3;3	3;3;3	Histo-blood group ABO system transferase;Fucosylglycoprotein alpha-N-acetylgalactosaminyltransferase soluble form	ABO	tr|A0A087X0C2|A0A087X0C2_HUMAN Histo-blood group ABO system transferase OS=Homo sapiens GN=ABO PE=4 SV=1;tr|A0A087X009|A0A087X009_HUMAN Histo-blood group ABO system transferase OS=Homo sapiens GN=ABO PE=4 SV=1;sp|P16442|BGAT_HUMAN Histo-blood group ABO sys	3	3	3	3	2	1	1	1	1	0	1	1	1	0	1	0	1	0	0	0	1	0	1	1	1	0	0	1	1	2	2	1	1	2	0	1	1	1	1	0	8.5
217	J3KPF9;A0A087X011;E9PES4;Q9Y496;H7C2F6;Q5JRK0	J3KPF9;A0A087X011;E9PES4;Q9Y496	7;7;7;7;2;1	5;5;5;5;2;0	5;5;5;5;2;0	Kinesin-like protein;Kinesin-like protein KIF3A	KIF3A	tr|J3KPF9|J3KPF9_HUMAN Kinesin-like protein KIF3A OS=Homo sapiens GN=KIF3A PE=1 SV=1;tr|A0A087X011|A0A087X011_HUMAN Kinesin-like protein KIF3A OS=Homo sapiens GN=KIF3A PE=1 SV=1;tr|E9PES4|E9PES4_HUMAN Kinesin-like protein KIF3A OS=Homo sapiens GN=KIF3A PE=	6	7	5	5	7	5	1	1	1	1	2	1	3	2	1	0	1	2	1	2	2	2	2	2	2	1	1	2	3	2	2	2	2	1	2	2	3	2	0	2	11.3
218	A0A087X020;Q9Y3A5;F8WE72	A0A087X020;Q9Y3A5	14;14;3	14;14;3	14;14;3	Ribosome maturation protein SBDS	SBDS	tr|A0A087X020|A0A087X020_HUMAN Ribosome maturation protein SBDS OS=Homo sapiens GN=SBDS PE=1 SV=1;sp|Q9Y3A5|SBDS_HUMAN Ribosome maturation protein SBDS OS=Homo sapiens GN=SBDS PE=1 SV=4	3	14	14	14	13	9	6	5	6	6	6	4	5	5	3	4	4	5	6	7	7	3	4	5	5	5	3	5	3	3	4	3	2	6	3	5	4	4	5	8	52.4
219	A0A087X023;Q13203	A0A087X023;Q13203	1;1	1;1	1;1	Myosin-binding protein H	MYBPH	tr|A0A087X023|A0A087X023_HUMAN Myosin-binding protein H OS=Homo sapiens GN=MYBPH PE=4 SV=1;sp|Q13203|MYBPH_HUMAN Myosin-binding protein H OS=Homo sapiens GN=MYBPH PE=1 SV=4	2	1	1	1	1	0	0	0	0	0	0	0	0	0	0	0	0	0	0	0	0	0	0	0	0	0	0	0	0	0	0	0	0	0	0	0	0	0	0	0	4.6
220	A0A087X043;O43424-2;O43424	A0A087X043;O43424-2;O43424	3;3;3	3;3;3	3;3;3	Glutamate receptor ionotropic, delta-2	GRID2	tr|A0A087X043|A0A087X043_HUMAN Glutamate receptor ionotropic, delta-2 OS=Homo sapiens GN=GRID2 PE=4 SV=1;sp|O43424-2|GRID2_HUMAN Isoform 2 of Glutamate receptor ionotropic, delta-2 OS=Homo sapiens GN=GRID2;sp|O43424|GRID2_HUMAN Glutamate receptor ionotropi	3	3	3	3	2	3	1	1	1	2	1	1	1	2	1	1	1	2	2	2	1	0	2	2	2	1	1	2	1	1	1	1	1	1	1	1	1	2	2	1	3.6
221	A0A087X079	A0A087X079	25	1	0		IGHG1	tr|A0A087X079|A0A087X079_HUMAN Ig gamma-1 chain C region OS=Homo sapiens GN=IGHG1 PE=1 SV=1	1	25	1	0	24	20	14	13	15	13	14	14	15	11	10	13	12	15	10	14	14	12	15	14	13	14	14	16	14	12	11	10	16	16	14	14	14	16	16	16	57.5
222	A0A087X0B7;H7C3C7;Q5SQN1-2;Q5SQN1;U3KPT7;A0A087X2J6;H0Y627;Q5SQN1-3;Q5SQN1-4	A0A087X0B7;H7C3C7;Q5SQN1-2;Q5SQN1;U3KPT7;A0A087X2J6;H0Y627;Q5SQN1-3;Q5SQN1-4	6;6;6;6;5;4;4;4;4	6;6;6;6;5;4;4;4;4	6;6;6;6;5;4;4;4;4	Synaptosomal-associated protein 47	SNAP47	tr|A0A087X0B7|A0A087X0B7_HUMAN Synaptosomal-associated protein 47 OS=Homo sapiens GN=SNAP47 PE=4 SV=1;tr|H7C3C7|H7C3C7_HUMAN Synaptosomal-associated protein 47 (Fragment) OS=Homo sapiens GN=SNAP47 PE=4 SV=1;sp|Q5SQN1-2|SNP47_HUMAN Isoform 2 of Synaptosomal	9	6	6	6	4	2	0	0	0	0	0	1	0	0	1	0	1	1	1	0	0	0	2	0	2	1	0	1	1	2	1	0	0	1	1	0	1	1	1	0	14.8
223	A0A087X0C8;E7EV01;O15484	A0A087X0C8;E7EV01;O15484	13;13;13	13;13;13	13;13;13	Calpain-5	CAPN5	tr|A0A087X0C8|A0A087X0C8_HUMAN Calpain-5 OS=Homo sapiens GN=CAPN5 PE=4 SV=1;tr|E7EV01|E7EV01_HUMAN Calpain-5 OS=Homo sapiens GN=CAPN5 PE=4 SV=2;sp|O15484|CAN5_HUMAN Calpain-5 OS=Homo sapiens GN=CAPN5 PE=1 SV=2	3	13	13	13	12	7	3	5	5	3	2	0	2	4	1	1	2	2	2	5	3	1	1	3	3	5	0	1	2	1	1	0	2	0	3	1	5	4	1	1	25
224	A0A087X0D5;P09668;E9PKT6	A0A087X0D5;P09668	4;4;1	4;4;1	4;4;1	Pro-cathepsin H;Cathepsin H mini chain;Cathepsin H;Cathepsin H heavy chain;Cathepsin H light chain	CTSH	tr|A0A087X0D5|A0A087X0D5_HUMAN Pro-cathepsin H OS=Homo sapiens GN=CTSH PE=1 SV=1;sp|P09668|CATH_HUMAN Pro-cathepsin H OS=Homo sapiens GN=CTSH PE=1 SV=4	3	4	4	4	4	1	0	0	0	0	0	0	0	0	0	0	0	0	0	0	0	0	0	0	0	0	0	0	0	0	0	0	0	0	0	0	0	0	0	0	14.6
225	A0A087X0I3;B4E3Q4;Q9NZK5-2;Q9NZK5	A0A087X0I3;B4E3Q4;Q9NZK5-2;Q9NZK5	5;5;5;5	5;5;5;5	5;5;5;5	Adenosine deaminase CECR1	CECR1	tr|A0A087X0I3|A0A087X0I3_HUMAN Adenosine deaminase CECR1 OS=Homo sapiens GN=CECR1 PE=4 SV=1;tr|B4E3Q4|B4E3Q4_HUMAN Adenosine deaminase CECR1 OS=Homo sapiens GN=CECR1 PE=2 SV=1;sp|Q9NZK5-2|CECR1_HUMAN Isoform 2 of Adenosine deaminase CECR1 OS=Homo sapiens G	4	5	5	5	5	3	0	1	1	1	0	1	0	1	1	0	1	1	1	1	1	1	0	1	1	1	1	1	1	0	0	1	2	1	1	0	1	0	1	0	14.6
226	A0A087X0K0;P39059	A0A087X0K0;P39059	19;19	19;19	19;19	Collagen alpha-1(XV) chain;Restin;Restin-2;Restin-3;Restin-4	COL15A1	tr|A0A087X0K0|A0A087X0K0_HUMAN Collagen alpha-1(XV) chain OS=Homo sapiens GN=COL15A1 PE=4 SV=1;sp|P39059|COFA1_HUMAN Collagen alpha-1(XV) chain OS=Homo sapiens GN=COL15A1 PE=1 SV=2	2	19	19	19	19	17	12	13	15	10	13	13	13	12	8	10	10	9	7	13	10	10	9	8	13	10	4	13	7	13	12	7	12	13	6	5	5	14	13	14	18
227	A0A087X0L8;Q7Z412-2;Q7Z412;E9PRC5	A0A087X0L8;Q7Z412-2;Q7Z412;E9PRC5	4;4;4;2	4;4;4;2	4;4;4;2	Peroxisome assembly protein 26	PEX26	tr|A0A087X0L8|A0A087X0L8_HUMAN Peroxisome assembly protein 26 OS=Homo sapiens GN=PEX26 PE=1 SV=1;sp|Q7Z412-2|PEX26_HUMAN Isoform 2 of Peroxisome assembly protein 26 OS=Homo sapiens GN=PEX26;sp|Q7Z412|PEX26_HUMAN Peroxisome assembly protein 26 OS=Homo sapie	4	4	4	4	2	3	0	0	0	0	0	0	0	0	0	0	0	0	1	0	0	1	0	0	0	1	0	0	0	0	0	0	0	0	0	0	0	0	0	0	12.1
228	H0YAA8;A0A087X0M1;Q9H204	H0YAA8;A0A087X0M1;Q9H204	2;2;2	2;2;2	2;2;2	Mediator of RNA polymerase II transcription subunit 28	MED28	tr|H0YAA8|H0YAA8_HUMAN Mediator of RNA polymerase II transcription subunit 28 (Fragment) OS=Homo sapiens GN=MED28 PE=1 SV=1;tr|A0A087X0M1|A0A087X0M1_HUMAN Mediator of RNA polymerase II transcription subunit 28 OS=Homo sapiens GN=MED28 PE=1 SV=1;sp|Q9H204|M	3	2	2	2	2	1	0	0	0	0	0	0	0	0	0	0	0	0	0	0	0	0	0	0	0	0	0	0	0	0	0	0	0	0	0	0	0	0	0	0	12.3
229	A0A087X0M4;Q9BWU0;A0A087WWF4;H7C256	A0A087X0M4;Q9BWU0	10;10;3;1	10;10;3;1	10;10;3;1	Kanadaptin	SLC4A1AP	tr|A0A087X0M4|A0A087X0M4_HUMAN Kanadaptin OS=Homo sapiens GN=SLC4A1AP PE=1 SV=1;sp|Q9BWU0|NADAP_HUMAN Kanadaptin OS=Homo sapiens GN=SLC4A1AP PE=1 SV=1	4	10	10	10	9	6	4	4	2	1	1	2	0	2	4	1	2	2	1	2	2	3	2	3	3	1	1	2	1	3	4	3	0	2	3	2	3	2	1	4	14.6
230	A0A087X0M8;O00533;O00533-2;H7C0J0	A0A087X0M8;O00533;O00533-2	10;9;9;4	10;9;9;4	10;9;9;4	Neural cell adhesion molecule L1-like protein;Processed neural cell adhesion molecule L1-like protein	CHL1	tr|A0A087X0M8|A0A087X0M8_HUMAN Neural cell adhesion molecule L1-like protein OS=Homo sapiens GN=CHL1 PE=4 SV=1;sp|O00533|NCHL1_HUMAN Neural cell adhesion molecule L1-like protein OS=Homo sapiens GN=CHL1 PE=1 SV=4;sp|O00533-2|NCHL1_HUMAN Isoform 2 of Neural	4	10	10	10	7	6	1	0	1	1	1	1	2	0	2	0	0	1	1	4	0	0	0	2	2	0	0	0	1	0	1	1	2	2	2	0	0	4	1	2	10.3
231	A0A087X0N2;O15243	A0A087X0N2;O15243	1;1	1;1	1;1	Leptin receptor gene-related protein	LEPROT	tr|A0A087X0N2|A0A087X0N2_HUMAN Leptin receptor gene-related protein OS=Homo sapiens GN=LEPROT PE=4 SV=1;sp|O15243|OBRG_HUMAN Leptin receptor gene-related protein OS=Homo sapiens GN=LEPROT PE=1 SV=1	2	1	1	1	1	0	0	0	0	0	0	0	0	0	0	0	0	0	0	0	0	0	0	0	0	0	0	0	0	0	0	0	0	0	0	0	0	0	0	0	9.3
232	A0A087X0N5	A0A087X0N5	4	3	2			tr|A0A087X0N5|A0A087X0N5_HUMAN Protein IGKV1-17 OS=Homo sapiens GN=IGKV1-17 PE=4 SV=1	1	4	3	2	3	3	0	0	0	0	1	0	1	0	0	0	0	0	1	1	1	0	1	1	1	1	1	0	0	0	0	0	0	2	0	1	0	1	1	0	52.6
233	H0YKH1;A0A087X0P4;H0YLF5;P40424-2;P40424-3;P40424;H0YLD4;H0YLT4;F8WA05;H0YLB0;H0YLM3	H0YKH1;A0A087X0P4;H0YLF5;P40424-2;P40424-3;P40424;H0YLD4;H0YLT4;F8WA05;H0YLB0	3;3;3;3;3;3;2;2;2;2;1	2;2;2;2;2;2;1;1;2;1;1	1;1;1;1;1;1;0;0;1;0;0	Pre-B-cell leukemia transcription factor 1	PBX1	tr|H0YKH1|H0YKH1_HUMAN Pre-B-cell leukemia transcription factor 1 (Fragment) OS=Homo sapiens GN=PBX1 PE=1 SV=1;tr|A0A087X0P4|A0A087X0P4_HUMAN Pre-B-cell leukemia transcription factor 1 OS=Homo sapiens GN=PBX1 PE=1 SV=1;tr|H0YLF5|H0YLF5_HUMAN Pre-B-cell leu	11	3	2	1	3	2	1	1	0	0	2	1	0	0	0	0	0	0	0	0	1	1	1	1	0	0	0	0	0	0	1	0	0	0	0	1	0	0	0	0	25.2
234	A0A087X0Q1;Q7Z739;A0A024R7W5;A0A087WY31;A0A087X0C3;S4R373	A0A087X0Q1;Q7Z739;A0A024R7W5;A0A087WY31	13;13;12;12;1;1	13;13;12;12;1;1	6;6;5;5;1;1	YTH domain-containing family protein 3	YTHDF3	tr|A0A087X0Q1|A0A087X0Q1_HUMAN YTH domain-containing family protein 3 OS=Homo sapiens GN=YTHDF3 PE=1 SV=1;sp|Q7Z739|YTHD3_HUMAN YTH domain-containing family protein 3 OS=Homo sapiens GN=YTHDF3 PE=1 SV=1;tr|A0A024R7W5|A0A024R7W5_HUMAN YTH domain family, mem	6	13	13	6	12	7	2	2	1	2	2	2	2	1	2	3	2	2	3	4	2	3	2	4	3	2	0	1	1	2	2	1	1	0	5	1	2	2	2	4	25.6
235	A0A087X0Q9;Q9BVL4	A0A087X0Q9;Q9BVL4	10;10	10;10	10;10	Selenoprotein O	SELO	tr|A0A087X0Q9|A0A087X0Q9_HUMAN Selenoprotein O OS=Homo sapiens GN=SELO PE=4 SV=1;sp|Q9BVL4|SELO_HUMAN Selenoprotein O OS=Homo sapiens GN=SELO PE=2 SV=3	2	10	10	10	9	5	3	3	2	3	3	2	2	3	0	1	3	1	2	0	3	3	0	4	1	2	0	0	2	1	0	0	2	0	0	2	2	1	0	2	21.7
236	A0A087X0R6;Q9UMY4-2;Q9UMY4;Q9UMY4-3	A0A087X0R6;Q9UMY4-2;Q9UMY4;Q9UMY4-3	8;8;8;7	7;7;7;6	7;7;7;6	Sorting nexin-12	SNX12	tr|A0A087X0R6|A0A087X0R6_HUMAN Sorting nexin-12 OS=Homo sapiens GN=SNX12 PE=1 SV=1;sp|Q9UMY4-2|SNX12_HUMAN Isoform 2 of Sorting nexin-12 OS=Homo sapiens GN=SNX12;sp|Q9UMY4|SNX12_HUMAN Sorting nexin-12 OS=Homo sapiens GN=SNX12 PE=1 SV=3;sp|Q9UMY4-3|SNX12_HU	4	8	7	7	7	7	4	4	4	2	3	3	3	3	4	3	3	2	3	3	4	4	2	4	3	3	2	2	3	3	3	3	3	2	4	2	4	4	3	4	47.1
237	A0A087X0S5;P12109	A0A087X0S5;P12109	49;49	49;49	49;49	Collagen alpha-1(VI) chain	COL6A1	tr|A0A087X0S5|A0A087X0S5_HUMAN Collagen alpha-1(VI) chain OS=Homo sapiens GN=COL6A1 PE=1 SV=1;sp|P12109|CO6A1_HUMAN Collagen alpha-1(VI) chain OS=Homo sapiens GN=COL6A1 PE=1 SV=3	2	49	49	49	47	36	25	24	25	26	21	21	29	23	21	25	25	29	24	24	26	20	31	20	24	25	26	30	25	26	18	24	28	35	34	31	26	31	28	26	55.1
238	A0A087X0V5;P29728-2;P29728;F8W1C5	A0A087X0V5;P29728-2;P29728	9;9;9;4	9;9;9;4	9;9;9;4	2-5-oligoadenylate synthase 2	OAS2	tr|A0A087X0V5|A0A087X0V5_HUMAN 2-5-oligoadenylate synthase 2 OS=Homo sapiens GN=OAS2 PE=1 SV=1;sp|P29728-2|OAS2_HUMAN Isoform p69 of 2-5-oligoadenylate synthase 2 OS=Homo sapiens GN=OAS2;sp|P29728|OAS2_HUMAN 2-5-oligoadenylate synthase 2 OS=Homo sapi	4	9	9	9	9	4	0	0	0	0	0	1	0	0	0	0	0	1	1	0	0	0	0	0	0	1	3	2	0	1	0	0	0	0	0	1	0	2	0	1	15
239	A0A087X0W7;A0A087WT95;Q86TX2;P49753;G3V4F2;P49753-2	A0A087X0W7;A0A087WT95;Q86TX2;P49753;G3V4F2;P49753-2	25;24;24;24;23;14	25;24;24;24;23;14	25;24;24;24;23;14	Acyl-coenzyme A thioesterase 1;Acyl-coenzyme A thioesterase 2, mitochondrial	ACOT2;ACOT1	tr|A0A087X0W7|A0A087X0W7_HUMAN Acyl-coenzyme A thioesterase 2, mitochondrial OS=Homo sapiens GN=ACOT2 PE=4 SV=1;tr|A0A087WT95|A0A087WT95_HUMAN Acyl-coenzyme A thioesterase 2, mitochondrial OS=Homo sapiens GN=ACOT2 PE=4 SV=1;sp|Q86TX2|ACOT1_HUMAN Acyl-coenz	6	25	25	25	24	17	9	9	11	9	10	11	9	9	11	10	13	7	13	8	9	11	6	7	7	10	5	4	8	9	10	9	9	5	11	8	10	10	10	8	74.6
240	A0A087X117;Q15155;A0A087WW46;H3BUC9;I3L0Q6;H3BTW1	A0A087X117;Q15155;A0A087WW46	36;36;33;5;1;1	1;1;1;1;0;0	1;1;1;1;0;0	Nodal modulator 1	NOMO1	tr|A0A087X117|A0A087X117_HUMAN Nodal modulator 1 OS=Homo sapiens GN=NOMO1 PE=4 SV=1;sp|Q15155|NOMO1_HUMAN Nodal modulator 1 OS=Homo sapiens GN=NOMO1 PE=1 SV=5;tr|A0A087WW46|A0A087WW46_HUMAN Nodal modulator 1 OS=Homo sapiens GN=NOMO1 PE=4 SV=1	6	36	1	1	34	28	13	14	13	15	15	11	15	11	12	9	14	13	11	14	16	12	5	14	15	13	9	6	16	12	19	11	12	15	14	14	17	15	18	18	39.5
241	E7EWM3;A0A087X127;F6WR09;Q8NF64-3;Q8NF64-2;Q8NF64;Q9ULJ6-2;Q9ULJ6	E7EWM3;A0A087X127;F6WR09;Q8NF64-3;Q8NF64-2;Q8NF64;Q9ULJ6-2;Q9ULJ6	4;4;4;4;4;4;4;4	4;4;4;4;4;4;4;4	4;4;4;4;4;4;4;4	Zinc finger MIZ domain-containing protein 2;Zinc finger MIZ domain-containing protein 1	ZMIZ2;ZMIZ1	tr|E7EWM3|E7EWM3_HUMAN Zinc finger MIZ domain-containing protein 2 OS=Homo sapiens GN=ZMIZ2 PE=4 SV=1;tr|A0A087X127|A0A087X127_HUMAN Zinc finger MIZ domain-containing protein 2 OS=Homo sapiens GN=ZMIZ2 PE=4 SV=1;tr|F6WR09|F6WR09_HUMAN Zinc finger MIZ domai	8	4	4	4	3	2	0	0	0	0	0	0	0	0	0	0	0	0	1	0	0	0	0	0	0	0	0	0	1	0	0	0	0	0	0	0	0	1	1	1	3.7
242	A0A087X130	A0A087X130	7	1	0		IGKC	tr|A0A087X130|A0A087X130_HUMAN Ig kappa chain C region OS=Homo sapiens GN=IGKC PE=4 SV=1	1	7	1	0	7	5	2	2	5	5	3	4	4	5	4	4	4	4	4	5	5	3	3	5	5	5	5	3	5	4	4	4	5	4	4	4	4	4	4	4	40.7
243	A0A087X142;A6NMH6;A6NFQ9;F8W8I8;Q92599-2;Q92599-4;Q92599;Q92599-3;C9JV02;C9J4G8	A0A087X142;A6NMH6;A6NFQ9;F8W8I8;Q92599-2;Q92599-4;Q92599;Q92599-3	12;12;12;12;12;12;12;10;3;2	8;8;8;8;8;8;8;6;2;2	8;8;8;8;8;8;8;6;2;2	Septin-8	2021-09-08	tr|A0A087X142|A0A087X142_HUMAN Septin-8 OS=Homo sapiens GN=SEPT8 PE=1 SV=1;tr|A6NMH6|A6NMH6_HUMAN Septin-8 OS=Homo sapiens GN=SEPT8 PE=1 SV=1;tr|A6NFQ9|A6NFQ9_HUMAN Septin-8 OS=Homo sapiens GN=SEPT8 PE=1 SV=1;tr|F8W8I8|F8W8I8_HUMAN Septin-8 OS=Homo sapiens	10	12	8	8	11	7	4	5	6	3	3	6	4	2	4	3	1	3	4	5	5	5	4	2	5	4	2	4	2	3	2	4	3	4	4	4	4	6	3	6	31.5
244	A0A087X148;H0YAU4;H0YBE8;H3BLZ3;Q8IX03;Q8IX03-2	A0A087X148;H0YAU4;H0YBE8;H3BLZ3;Q8IX03;Q8IX03-2	2;2;2;2;2;2	2;2;2;2;2;2	2;2;2;2;2;2	Protein KIBRA	WWC1	tr|A0A087X148|A0A087X148_HUMAN Protein KIBRA OS=Homo sapiens GN=WWC1 PE=1 SV=1;tr|H0YAU4|H0YAU4_HUMAN Protein KIBRA (Fragment) OS=Homo sapiens GN=WWC1 PE=1 SV=1;tr|H0YBE8|H0YBE8_HUMAN Protein KIBRA (Fragment) OS=Homo sapiens GN=WWC1 PE=1 SV=1;tr|H3BLZ3|H3B	6	2	2	2	2	0	0	0	0	0	0	0	0	0	0	0	0	0	0	0	0	0	0	0	0	0	0	0	0	0	0	0	0	0	0	0	0	0	0	0	8.3
245	A0A087X159;P81877-2;P81877-4;P81877-5;P81877-3;P81877;D6RAC5;U3KQ46;A0A087WVT6;Q9BWW4-2;Q9BWG4-2;Q9BWW4-3;Q9BWG4;Q9BWW4	A0A087X159;P81877-2;P81877-4;P81877-5;P81877-3;P81877;D6RAC5;U3KQ46;A0A087WVT6;Q9BWW4-2;Q9BWG4-2;Q9BWW4-3;Q9BWG4;Q9BWW4	2;2;2;2;2;2;1;1;1;1;1;1;1;1	2;2;2;2;2;2;1;1;1;1;1;1;1;1	2;2;2;2;2;2;1;1;1;1;1;1;1;1	Single-stranded DNA-binding protein 2;Single-stranded DNA-binding protein 3;Single-stranded DNA-binding protein 4	SSBP2;SSBP4;SSBP3	tr|A0A087X159|A0A087X159_HUMAN Single-stranded DNA-binding protein 2 OS=Homo sapiens GN=SSBP2 PE=1 SV=1;sp|P81877-2|SSBP2_HUMAN Isoform 2 of Single-stranded DNA-binding protein 2 OS=Homo sapiens GN=SSBP2;sp|P81877-4|SSBP2_HUMAN Isoform 4 of Single-stranded	14	2	2	2	2	1	0	0	0	0	0	0	0	0	0	0	0	0	0	0	0	0	1	0	0	0	0	0	0	0	0	0	0	0	0	0	0	0	0	1	6.2
246	A0A087X188;Q9UBW5-2;Q9UBW5;S4R418;F5H0W4;S4R3J0	A0A087X188;Q9UBW5-2;Q9UBW5;S4R418;F5H0W4	10;10;10;9;9;1	9;9;9;8;8;1	9;9;9;8;8;1	Bridging integrator 2	BIN2	tr|A0A087X188|A0A087X188_HUMAN Bridging integrator 2 OS=Homo sapiens GN=BIN2 PE=1 SV=1;sp|Q9UBW5-2|BIN2_HUMAN Isoform 2 of Bridging integrator 2 OS=Homo sapiens GN=BIN2;sp|Q9UBW5|BIN2_HUMAN Bridging integrator 2 OS=Homo sapiens GN=BIN2 PE=1 SV=3;tr|S4R418|	6	10	9	9	8	4	2	2	0	1	1	2	1	1	1	2	1	2	1	0	1	2	1	0	1	1	1	0	1	1	2	1	1	1	2	1	2	1	1	0	19.3
247	A0A087X1D6	A0A087X1D6	1	1	1		PALM	tr|A0A087X1D6|A0A087X1D6_HUMAN Paralemmin-1 (Fragment) OS=Homo sapiens GN=PALM PE=4 SV=1	1	1	1	1	1	0	0	0	0	0	0	0	0	0	0	0	0	0	0	0	0	0	0	0	0	0	0	0	0	0	0	0	0	0	0	0	0	0	0	0	92.3
248	A0A087X1E4;P53365-3;P53365;P53365-2;E9PRV8;E9PPY7	A0A087X1E4;P53365-3;P53365;P53365-2	5;5;5;4;2;1	5;5;5;4;2;1	5;5;5;4;2;1	Arfaptin-2	ARFIP2	tr|A0A087X1E4|A0A087X1E4_HUMAN Arfaptin-2 OS=Homo sapiens GN=ARFIP2 PE=1 SV=1;sp|P53365-3|ARFP2_HUMAN Isoform 3 of Arfaptin-2 OS=Homo sapiens GN=ARFIP2;sp|P53365|ARFP2_HUMAN Arfaptin-2 OS=Homo sapiens GN=ARFIP2 PE=1 SV=1;sp|P53365-2|ARFP2_HUMAN Isoform 2 o	6	5	5	5	5	5	1	0	1	0	1	1	0	0	0	0	0	0	1	1	0	0	0	2	1	1	1	1	1	0	1	0	0	1	1	0	0	1	1	0	16.3
249	A0A087X1G7;O60613;A0A087WXL0;A8MZD0;O60613-2	A0A087X1G7;O60613	4;4;1;1;1	4;4;1;1;1	4;4;1;1;1	15 kDa selenoprotein	2021-09-15	tr|A0A087X1G7|A0A087X1G7_HUMAN 15 kDa selenoprotein OS=Homo sapiens GN=SEP15 PE=4 SV=1;sp|O60613|SEP15_HUMAN 15 kDa selenoprotein OS=Homo sapiens GN=SEP15 PE=1 SV=3	5	4	4	4	4	2	1	1	1	1	1	1	1	1	1	1	1	1	1	1	1	1	1	1	1	1	1	1	1	1	1	1	1	1	1	1	1	0	2	1	30.5
250	H7C3U7;H7BZY2;A0A087X1I8;Q7Z3E5-2;Q7Z3E5;C9J535;H7BZA2	H7C3U7;H7BZY2;A0A087X1I8;Q7Z3E5-2;Q7Z3E5;C9J535;H7BZA2	8;8;8;8;8;5;5	8;8;8;8;8;5;5	8;8;8;8;8;5;5	LisH domain-containing protein ARMC9	ARMC9	tr|H7C3U7|H7C3U7_HUMAN LisH domain-containing protein ARMC9 (Fragment) OS=Homo sapiens GN=ARMC9 PE=4 SV=1;tr|H7BZY2|H7BZY2_HUMAN LisH domain-containing protein ARMC9 (Fragment) OS=Homo sapiens GN=ARMC9 PE=4 SV=3;tr|A0A087X1I8|A0A087X1I8_HUMAN LisH domain-c	7	8	8	8	5	5	2	1	1	1	3	3	1	3	3	2	1	1	0	2	1	2	0	1	1	3	1	0	1	3	0	1	4	2	5	1	1	1	1	1	43.3
251	A0A087X1J7;P22352;E5RG32;H0YC19	A0A087X1J7;P22352	7;7;1;1	7;7;1;1	4;4;0;0	Glutathione peroxidase;Glutathione peroxidase 3	GPX3	tr|A0A087X1J7|A0A087X1J7_HUMAN Glutathione peroxidase 3 OS=Homo sapiens GN=GPX3 PE=4 SV=1;sp|P22352|GPX3_HUMAN Glutathione peroxidase 3 OS=Homo sapiens GN=GPX3 PE=1 SV=2	4	7	7	4	7	4	4	3	4	4	3	4	4	4	4	4	4	4	4	4	4	3	3	3	5	2	4	3	3	3	3	4	4	3	4	3	3	3	4	2	32.4
252	A0A087X1K6;Q9Y2Y9	A0A087X1K6;Q9Y2Y9	1;1	1;1	1;1	Krueppel-like factor 13	KLF13	tr|A0A087X1K6|A0A087X1K6_HUMAN Krueppel-like factor 13 OS=Homo sapiens GN=KLF13 PE=4 SV=1;sp|Q9Y2Y9|KLF13_HUMAN Krueppel-like factor 13 OS=Homo sapiens GN=KLF13 PE=1 SV=1	2	1	1	1	1	0	0	0	0	0	0	0	0	0	0	0	0	0	0	0	0	0	0	0	0	0	0	0	0	0	0	0	0	0	0	0	0	0	0	0	5.9
253	A0A087X1N3;O75818-2;O75818;F8WC38;X6RLL4	A0A087X1N3;O75818-2;O75818;F8WC38;X6RLL4	6;6;6;3;3	6;6;6;3;3	6;6;6;3;3	Ribonuclease P protein subunit p40	RPP40	tr|A0A087X1N3|A0A087X1N3_HUMAN Ribonuclease P 40kDa subunit, isoform CRA_c OS=Homo sapiens GN=RPP40 PE=4 SV=1;sp|O75818-2|RPP40_HUMAN Isoform 2 of Ribonuclease P protein subunit p40 OS=Homo sapiens GN=RPP40;sp|O75818|RPP40_HUMAN Ribonuclease P protein subu	5	6	6	6	6	2	0	1	0	1	1	1	1	0	1	2	1	1	2	1	1	1	1	3	1	1	0	1	1	1	2	1	1	1	1	0	1	1	0	1	19.6
254	C9IYE1;A0A087X1P3;Q86UW7-3;Q86UW7-2;Q86UW7;F8W8P5;H7BYR4;H0Y8B5	C9IYE1;A0A087X1P3;Q86UW7-3;Q86UW7-2;Q86UW7;F8W8P5;H7BYR4	12;12;12;12;12;11;10;2	4;4;4;4;4;3;3;1	4;4;4;4;4;3;3;1	Calcium-dependent secretion activator 2	CADPS2	tr|C9IYE1|C9IYE1_HUMAN Calcium-dependent secretion activator 2 OS=Homo sapiens GN=CADPS2 PE=1 SV=1;tr|A0A087X1P3|A0A087X1P3_HUMAN Calcium-dependent secretion activator 2 OS=Homo sapiens GN=CADPS2 PE=1 SV=1;sp|Q86UW7-3|CAPS2_HUMAN Isoform 3 of Calcium-depen	8	12	4	4	7	10	2	2	1	2	2	2	2	2	4	1	4	2	4	7	2	5	2	6	9	1	1	1	1	1	7	1	0	2	2	1	2	4	4	2	10.8
255	A0A087X1Q2;K7ES54;O95633-2;O95633	A0A087X1Q2;K7ES54;O95633-2;O95633	2;2;2;2	2;2;2;2	2;2;2;2	Follistatin-related protein 3	FSTL3	tr|A0A087X1Q2|A0A087X1Q2_HUMAN Follistatin-related protein 3 (Fragment) OS=Homo sapiens GN=FSTL3 PE=4 SV=1;tr|K7ES54|K7ES54_HUMAN Follistatin-related protein 3 (Fragment) OS=Homo sapiens GN=FSTL3 PE=4 SV=1;sp|O95633-2|FSTL3_HUMAN Isoform 2 of Follistatin-r	4	2	2	2	2	0	0	0	0	0	0	0	0	0	0	0	0	0	0	0	0	0	0	0	0	0	0	0	0	0	0	0	0	0	0	0	0	0	0	0	22.6
256	A0A087X1S3	A0A087X1S3	6	1	1		HUWE1	tr|A0A087X1S3|A0A087X1S3_HUMAN E3 ubiquitin-protein ligase HUWE1 (Fragment) OS=Homo sapiens GN=HUWE1 PE=1 SV=1	1	6	1	1	6	6	2	2	1	2	3	3	3	2	3	2	2	3	3	3	3	3	3	3	2	3	2	2	2	2	2	2	1	3	3	2	2	3	3	3	27.4
257	A0A087X1S7;P09326;P09326-2	A0A087X1S7;P09326;P09326-2	2;2;1	2;2;1	2;2;1	CD48 antigen	CD48	tr|A0A087X1S7|A0A087X1S7_HUMAN CD48 antigen OS=Homo sapiens GN=CD48 PE=4 SV=1;sp|P09326|CD48_HUMAN CD48 antigen OS=Homo sapiens GN=CD48 PE=1 SV=2;sp|P09326-2|CD48_HUMAN Isoform 2 of CD48 antigen OS=Homo sapiens GN=CD48	3	2	2	2	2	0	0	0	0	0	0	0	0	0	0	0	0	0	0	0	0	0	0	0	0	0	0	0	0	0	0	0	0	0	0	0	0	0	0	0	9.9
258	Q6PID9;E7ENV9;A0A087X1T7;H0YM81;E7EX88;P16112-3;P16112-2;P16112	Q6PID9;E7ENV9;A0A087X1T7;H0YM81;E7EX88;P16112-3;P16112-2;P16112	8;8;8;8;8;8;8;8	8;8;8;8;8;8;8;8	8;8;8;8;8;8;8;8	Aggrecan core protein;Aggrecan core protein 2	ACAN	tr|Q6PID9|Q6PID9_HUMAN Aggrecan OS=Homo sapiens GN=ACAN PE=2 SV=1;tr|E7ENV9|E7ENV9_HUMAN Aggrecan core protein OS=Homo sapiens GN=ACAN PE=4 SV=2;tr|A0A087X1T7|A0A087X1T7_HUMAN Aggrecan core protein OS=Homo sapiens GN=ACAN PE=4 SV=1;tr|H0YM81|H0YM81_HUMAN A	8	8	8	8	3	7	1	0	1	1	1	1	1	2	1	0	0	0	0	2	1	1	1	2	1	0	1	1	2	2	1	1	1	0	1	2	2	2	1	0	9.7
259	A0A087X1V3;O15164-2;O15164	A0A087X1V3;O15164-2;O15164	9;9;9	9;9;9	8;8;8	Transcription intermediary factor 1-alpha	TRIM24	tr|A0A087X1V3|A0A087X1V3_HUMAN Transcription intermediary factor 1-alpha OS=Homo sapiens GN=TRIM24 PE=1 SV=1;sp|O15164-2|TIF1A_HUMAN Isoform Short of Transcription intermediary factor 1-alpha OS=Homo sapiens GN=TRIM24;sp|O15164|TIF1A_HUMAN Transcription in	3	9	9	8	7	6	0	1	1	0	0	0	0	1	2	1	2	1	4	2	0	2	1	2	2	0	0	0	1	0	1	2	1	1	1	0	1	2	1	1	9.8
260	A0A087X1V7;Q13585	A0A087X1V7;Q13585	2;2	2;2	2;2	Melatonin-related receptor	GPR50	tr|A0A087X1V7|A0A087X1V7_HUMAN Melatonin-related receptor OS=Homo sapiens GN=GPR50 PE=4 SV=1;sp|Q13585|MTR1L_HUMAN Melatonin-related receptor OS=Homo sapiens GN=GPR50 PE=1 SV=3	2	2	2	2	2	0	0	0	0	0	1	0	0	0	1	0	1	1	0	0	0	0	0	0	0	0	0	0	0	2	0	1	0	0	0	0	0	0	0	0	4.1
261	A0A087X1Z1;Q96RT8-2;Q96RT8;A0A087WVL9	A0A087X1Z1;Q96RT8-2;Q96RT8	5;5;5;1	5;5;5;1	5;5;5;1	Gamma-tubulin complex component 5	TUBGCP5	tr|A0A087X1Z1|A0A087X1Z1_HUMAN Gamma-tubulin complex component 5 OS=Homo sapiens GN=TUBGCP5 PE=1 SV=1;sp|Q96RT8-2|GCP5_HUMAN Isoform 2 of Gamma-tubulin complex component 5 OS=Homo sapiens GN=TUBGCP5;sp|Q96RT8|GCP5_HUMAN Gamma-tubulin complex component 5 OS	4	5	5	5	5	3	0	1	0	0	0	0	0	0	2	0	1	1	0	1	0	1	0	0	1	0	0	0	0	0	1	0	0	0	1	0	1	1	1	1	5.8
262	A0A087X1Z3;Q9UL46;H0YM70;H0YKU2;H0YLG1;H0YLD2	A0A087X1Z3;Q9UL46;H0YM70	14;14;12;2;1;1	14;14;12;2;1;1	14;14;12;2;1;1	Proteasome activator complex subunit 2	PSME2	tr|A0A087X1Z3|A0A087X1Z3_HUMAN Proteasome activator complex subunit 2 OS=Homo sapiens GN=PSME2 PE=1 SV=1;sp|Q9UL46|PSME2_HUMAN Proteasome activator complex subunit 2 OS=Homo sapiens GN=PSME2 PE=1 SV=4;tr|H0YM70|H0YM70_HUMAN Proteasome activator complex sub	6	14	14	14	13	14	10	12	10	12	11	12	11	11	11	9	10	10	11	8	9	10	6	10	11	11	7	10	11	10	8	6	10	8	8	10	9	11	9	13	57.1
263	A0A087X211;Q8TCG1;Q8TCG1-2;F8WAX6	A0A087X211;Q8TCG1;Q8TCG1-2	7;7;6;1	7;7;6;1	7;7;6;1	Protein CIP2A	KIAA1524	tr|A0A087X211|A0A087X211_HUMAN Protein CIP2A OS=Homo sapiens GN=KIAA1524 PE=1 SV=1;sp|Q8TCG1|CIP2A_HUMAN Protein CIP2A OS=Homo sapiens GN=KIAA1524 PE=1 SV=2;sp|Q8TCG1-2|CIP2A_HUMAN Isoform 2 of Protein CIP2A OS=Homo sapiens GN=KIAA1524	4	7	7	7	6	3	2	2	1	2	2	1	2	1	0	0	1	2	1	2	0	2	0	0	2	2	2	1	1	1	1	0	1	2	4	1	2	1	0	1	8.3
264	A0A087X232;P09871;F8WCZ6;H0Y5D1;F5H7T4;B5MCV4;C9JMA2	A0A087X232;P09871;F8WCZ6	15;15;13;5;3;2;1	15;15;13;5;3;2;1	14;14;13;4;3;1;0	Complement C1s subcomponent;Complement C1s subcomponent heavy chain;Complement C1s subcomponent light chain	C1S	tr|A0A087X232|A0A087X232_HUMAN Complement C1s subcomponent OS=Homo sapiens GN=C1S PE=4 SV=1;sp|P09871|C1S_HUMAN Complement C1s subcomponent OS=Homo sapiens GN=C1S PE=1 SV=1;tr|F8WCZ6|F8WCZ6_HUMAN Complement C1s subcomponent OS=Homo sapiens GN=C1S PE=3 SV=1	7	15	15	14	14	6	2	2	2	2	2	1	2	3	0	2	3	2	2	1	2	0	2	2	2	4	4	3	3	3	1	1	4	4	2	3	0	3	2	3	26.7
265	A0A087X256;Q2M389;Q2M389-2;F8W1W1;F8VYH7;F8VNZ5	A0A087X256;Q2M389;Q2M389-2	25;25;17;4;2;1	25;25;17;4;2;1	25;25;17;4;2;1	WASH complex subunit 7	KIAA1033	tr|A0A087X256|A0A087X256_HUMAN WASH complex subunit 7 OS=Homo sapiens GN=KIAA1033 PE=1 SV=1;sp|Q2M389|WASH7_HUMAN WASH complex subunit 7 OS=Homo sapiens GN=KIAA1033 PE=1 SV=2;sp|Q2M389-2|WASH7_HUMAN Isoform 2 of WASH complex subunit 7 OS=Homo sapiens GN=KI	6	25	25	25	23	18	9	7	8	7	8	8	8	4	8	9	9	8	8	10	7	8	5	11	8	9	8	7	5	5	6	3	6	8	9	6	7	9	7	9	20.7
266	A0A087X279;P09913	A0A087X279;P09913	11;11	11;11	11;11	Interferon-induced protein with tetratricopeptide repeats 2	IFIT2	tr|A0A087X279|A0A087X279_HUMAN Interferon-induced protein with tetratricopeptide repeats 2 OS=Homo sapiens GN=IFIT2 PE=1 SV=1;sp|P09913|IFIT2_HUMAN Interferon-induced protein with tetratricopeptide repeats 2 OS=Homo sapiens GN=IFIT2 PE=1 SV=1	2	11	11	11	10	7	3	3	3	2	2	2	2	2	3	3	1	2	3	2	2	3	1	3	3	3	3	4	1	3	3	2	1	1	1	1	2	1	2	5	25.1
267	A0A087X294;O75914-2;O75914;O75914-4;O75914-3	A0A087X294;O75914-2;O75914;O75914-4;O75914-3	10;10;10;10;10	2;2;2;2;2	2;2;2;2;2	Non-specific serine/threonine protein kinase;Serine/threonine-protein kinase PAK 3	PAK3	tr|A0A087X294|A0A087X294_HUMAN Serine/threonine-protein kinase PAK 3 OS=Homo sapiens GN=PAK3 PE=4 SV=1;sp|O75914-2|PAK3_HUMAN Isoform 2 of Serine/threonine-protein kinase PAK 3 OS=Homo sapiens GN=PAK3;sp|O75914|PAK3_HUMAN Serine/threonine-protein kinase PA	5	10	2	2	9	8	2	4	3	2	3	4	3	4	4	3	4	3	4	1	4	4	2	3	4	2	2	3	2	3	4	4	3	3	3	2	2	2	4	4	20.3
268	E9PDU5;A0A087X295;Q9NNW5;Q6PKC6;E9PBK6;V9GZ65;C9JFP6;V9GYU1;C9K020	E9PDU5;A0A087X295;Q9NNW5;Q6PKC6;E9PBK6	4;4;4;2;2;1;1;1;1	4;4;4;2;2;1;1;1;1	4;4;4;2;2;1;1;1;1	WD repeat-containing protein 6	WDR6	tr|E9PDU5|E9PDU5_HUMAN WD repeat-containing protein 6 OS=Homo sapiens GN=WDR6 PE=4 SV=1;tr|A0A087X295|A0A087X295_HUMAN WD repeat-containing protein 6 OS=Homo sapiens GN=WDR6 PE=1 SV=1;sp|Q9NNW5|WDR6_HUMAN WD repeat-containing protein 6 OS=Homo sapiens GN=W	9	4	4	4	3	2	0	0	1	0	1	1	1	0	1	0	1	1	1	1	1	1	0	1	0	1	1	0	1	0	0	0	1	0	1	1	2	1	1	1	4.1
269	H0YAS5;A0A087X298;Q86X45	H0YAS5;A0A087X298;Q86X45	1;1;1	1;1;1	1;1;1	Protein tilB homolog	LRRC6	tr|H0YAS5|H0YAS5_HUMAN Protein tilB homolog (Fragment) OS=Homo sapiens GN=LRRC6 PE=4 SV=1;tr|A0A087X298|A0A087X298_HUMAN Protein tilB homolog OS=Homo sapiens GN=LRRC6 PE=4 SV=1;sp|Q86X45|TILB_HUMAN Protein tilB homolog OS=Homo sapiens GN=LRRC6 PE=1 SV=3	3	1	1	1	0	1	0	0	0	0	0	0	0	0	1	0	0	0	0	0	0	0	0	0	0	0	0	0	1	0	0	1	0	0	0	0	0	0	0	0	9.7
270	S4R469;F8VR27;F8VZY7;B0QYV1;B0QYY4;A0A087X2B1;J3KNW3;B7Z1U7;F8VZG9;O43251-9;Q9NWB1-3;O43251-4;O43251-5;O43251-10;O43251-2;O43251;Q9NWB1-4;Q9NWB1-5;Q9NWB1;O43251-7;Q9NWB1-2;O43251-6;O43251-8;I3L1D4;F8VRS4;O43251-3;B0QYY7;S4R3K7;B0QYY6;J3QQZ2	S4R469;F8VR27;F8VZY7;B0QYV1;B0QYY4;A0A087X2B1;J3KNW3;B7Z1U7;F8VZG9;O43251-9;Q9NWB1-3;O43251-4;O43251-5;O43251-10;O43251-2;O43251;Q9NWB1-4;Q9NWB1-5;Q9NWB1;O43251-7;Q9NWB1-2;O43251-6;O43251-8;I3L1D4;F8VRS4;O43251-3;B0QYY7;S4R3K7	5;5;5;5;5;5;5;5;5;5;5;5;5;5;5;5;5;5;5;5;5;5;5;4;4;4;3;3;2;2	5;5;5;5;5;5;5;5;5;5;5;5;5;5;5;5;5;5;5;5;5;5;5;4;4;4;3;3;2;2	2;2;2;2;2;2;2;2;2;2;2;2;2;2;2;2;2;2;2;2;2;2;2;2;1;1;1;2;0;0	RNA binding protein fox-1 homolog;RNA binding protein fox-1 homolog 2;RNA binding protein fox-1 homolog 1	RBFOX2;RBFOX1	tr|S4R469|S4R469_HUMAN RNA-binding protein fox-1 homolog 2 (Fragment) OS=Homo sapiens GN=RBFOX2 PE=4 SV=1;tr|F8VR27|F8VR27_HUMAN RNA-binding protein fox-1 homolog 1 (Fragment) OS=Homo sapiens GN=RBFOX1 PE=4 SV=1;tr|F8VZY7|F8VZY7_HUMAN RNA-binding protein f	30	5	5	2	5	4	3	3	3	3	2	2	2	3	3	3	2	1	3	3	3	4	3	4	2	3	2	2	2	3	3	2	3	2	4	2	3	3	3	3	20.9
271	A0A087X2B2;E9PMH5;Q13490-2;Q13490;H0YDY3;E9PI77;E9PIW1;Q13489;E9PNM6	A0A087X2B2;E9PMH5;Q13490-2;Q13490;H0YDY3	5;5;5;5;3;2;2;2;1	5;5;5;5;3;2;2;2;1	5;5;5;5;3;2;2;2;1	Baculoviral IAP repeat-containing protein 2	BIRC2	tr|A0A087X2B2|A0A087X2B2_HUMAN Baculoviral IAP repeat-containing protein 2 OS=Homo sapiens GN=BIRC2 PE=1 SV=1;tr|E9PMH5|E9PMH5_HUMAN Baculoviral IAP repeat-containing protein 2 OS=Homo sapiens GN=BIRC2 PE=1 SV=1;sp|Q13490-2|BIRC2_HUMAN Isoform 2 of Baculov	9	5	5	5	5	3	0	0	0	0	0	0	0	1	1	2	2	0	2	0	0	1	0	0	0	0	0	0	1	1	0	1	1	1	0	0	0	0	0	0	10.5
272	A0A087X2C0;A0A075B7F0;P01767	A0A087X2C0	22;2;1	19;0;0	0;0;0		IGHM	tr|A0A087X2C0|A0A087X2C0_HUMAN Ig mu chain C region OS=Homo sapiens GN=IGHM PE=1 SV=1	3	22	19	0	21	19	13	10	12	14	14	6	13	10	10	14	12	14	10	14	14	10	17	13	7	16	12	15	16	13	7	8	16	18	16	16	7	17	18	15	42.3
273	A0A087X2D5;Q9BRJ2;A0A087WU62	A0A087X2D5;Q9BRJ2;A0A087WU62	11;11;9	11;11;9	11;11;9	39S ribosomal protein L45, mitochondrial	MRPL45	tr|A0A087X2D5|A0A087X2D5_HUMAN 39S ribosomal protein L45, mitochondrial OS=Homo sapiens GN=MRPL45 PE=1 SV=1;sp|Q9BRJ2|RM45_HUMAN 39S ribosomal protein L45, mitochondrial OS=Homo sapiens GN=MRPL45 PE=1 SV=2;tr|A0A087WU62|A0A087WU62_HUMAN 39S ribosomal prote	3	11	11	11	11	7	2	3	4	2	4	5	3	5	4	4	3	3	2	1	2	4	0	4	1	0	3	3	4	3	2	1	2	1	4	1	1	3	1	2	40.8
274	A0A087X2D8;O60271-4;O60271-2;O60271;O60271-5;O60271-3;O60271-9;H0YBE9;D6RHI8;H0Y981;H0YBS5	A0A087X2D8;O60271-4;O60271-2;O60271;O60271-5;O60271-3;O60271-9	32;32;32;32;26;26;24;4;2;1;1	32;32;32;32;26;26;24;4;2;1;1	26;26;26;26;21;21;22;4;2;1;1	C-Jun-amino-terminal kinase-interacting protein 4	SPAG9	tr|A0A087X2D8|A0A087X2D8_HUMAN C-Jun-amino-terminal kinase-interacting protein 4 OS=Homo sapiens GN=SPAG9 PE=1 SV=1;sp|O60271-4|JIP4_HUMAN Isoform 4 of C-Jun-amino-terminal kinase-interacting protein 4 OS=Homo sapiens GN=SPAG9;sp|O60271-2|JIP4_HUMAN Isofor	11	32	32	26	29	13	5	3	5	4	4	5	3	4	7	7	3	4	4	4	4	5	7	5	5	5	4	4	6	4	4	7	4	3	5	7	6	4	8	8	27.1
275	A0A087X2E2;P31997	A0A087X2E2;P31997	4;4	4;4	3;3	Carcinoembryonic antigen-related cell adhesion molecule 8	CEACAM8	tr|A0A087X2E2|A0A087X2E2_HUMAN Carcinoembryonic antigen-related cell adhesion molecule 8 OS=Homo sapiens GN=CEACAM8 PE=4 SV=1;sp|P31997|CEAM8_HUMAN Carcinoembryonic antigen-related cell adhesion molecule 8 OS=Homo sapiens GN=CEACAM8 PE=1 SV=2	2	4	4	3	4	1	0	0	0	0	0	0	0	1	0	0	0	1	1	0	1	0	0	0	0	0	1	0	0	0	0	0	0	1	0	0	0	1	0	1	15.1
276	A0A087X2H1;Q9ULT8;H0YJP0;G3V4V5;H0YJD4;A0A087WVU6	A0A087X2H1;Q9ULT8;H0YJP0	37;37;21;17;13;7	37;37;21;17;13;7	37;37;21;17;13;7	E3 ubiquitin-protein ligase HECTD1	HECTD1	tr|A0A087X2H1|A0A087X2H1_HUMAN E3 ubiquitin-protein ligase HECTD1 OS=Homo sapiens GN=HECTD1 PE=1 SV=1;sp|Q9ULT8|HECD1_HUMAN E3 ubiquitin-protein ligase HECTD1 OS=Homo sapiens GN=HECTD1 PE=1 SV=3;tr|H0YJP0|H0YJP0_HUMAN E3 ubiquitin-protein ligase HECTD1 (Fr	6	37	37	37	34	18	4	6	2	5	4	5	2	3	7	4	6	4	4	6	3	6	1	6	2	4	3	0	3	3	5	4	4	1	7	2	4	3	1	3	15.5
277	A0A087X2I1;P62333;H0YJC0;H0YJS8;H0YJX2;H0YJE9;H0YJT1	A0A087X2I1;P62333;H0YJC0	20;20;10;8;4;1;1	20;20;10;8;4;1;1	20;20;10;8;4;1;1	26S protease regulatory subunit 10B	PSMC6	tr|A0A087X2I1|A0A087X2I1_HUMAN 26S protease regulatory subunit 10B OS=Homo sapiens GN=PSMC6 PE=1 SV=1;sp|P62333|PRS10_HUMAN 26S protease regulatory subunit 10B OS=Homo sapiens GN=PSMC6 PE=1 SV=1;tr|H0YJC0|H0YJC0_HUMAN 26S protease regulatory subunit 10B (F	7	20	20	20	18	17	8	10	6	8	7	7	8	7	8	5	11	10	12	9	9	10	9	8	11	9	6	9	8	7	11	6	8	10	8	8	9	10	10	11	58.3
278	A0A087X2J5;Q9BTV6	A0A087X2J5;Q9BTV6	1;1	1;1	1;1	Diphthine methyltransferase	DPH7	tr|A0A087X2J5|A0A087X2J5_HUMAN Diphthamide biosynthesis protein 7 OS=Homo sapiens GN=DPH7 PE=4 SV=1;sp|Q9BTV6|DPH7_HUMAN Diphthamide biosynthesis protein 7 OS=Homo sapiens GN=DPH7 PE=1 SV=2	2	1	1	1	1	1	0	0	0	0	0	0	0	0	0	1	0	0	0	0	0	0	0	0	0	0	0	0	0	0	0	0	0	0	1	0	0	0	0	0	6.2
279	A0A088AWN2;Q8TBZ3;Q8TBZ3-2;Q8TBZ3-7;Q8TBZ3-4;Q8TBZ3-5;Q8TBZ3-6;H0YKE8;Q8TBZ3-3;Q8TBZ3-8	A0A088AWN2;Q8TBZ3;Q8TBZ3-2;Q8TBZ3-7;Q8TBZ3-4;Q8TBZ3-5;Q8TBZ3-6	5;5;5;5;4;4;4;2;2;1	5;5;5;5;4;4;4;2;2;1	5;5;5;5;4;4;4;2;2;1	WD repeat-containing protein 20	WDR20	tr|A0A088AWN2|A0A088AWN2_HUMAN WD repeat-containing protein 20 OS=Homo sapiens GN=WDR20 PE=4 SV=1;sp|Q8TBZ3|WDR20_HUMAN WD repeat-containing protein 20 OS=Homo sapiens GN=WDR20 PE=1 SV=2;sp|Q8TBZ3-2|WDR20_HUMAN Isoform 2 of WD repeat-containing protein 20	10	5	5	5	5	2	0	1	1	0	0	0	1	0	0	0	0	0	1	0	0	0	0	1	0	0	1	0	0	0	0	0	0	0	1	0	1	1	0	0	9.5
280	A0A088AWN3;Q9BZ29-3;Q9BZ29;Q9BZ29-4;Q9BZ29-5;Q9BZ29-6;Q5JUD8;H0Y3S1;H7BZ79;Q5JUD3	A0A088AWN3;Q9BZ29-3;Q9BZ29;Q9BZ29-4;Q9BZ29-5;Q9BZ29-6	17;17;17;17;16;10;6;6;4;3	15;15;15;15;14;9;5;5;3;3	15;15;15;15;14;9;5;5;3;3	Dedicator of cytokinesis protein 9	DOCK9	tr|A0A088AWN3|A0A088AWN3_HUMAN Dedicator of cytokinesis protein 9 OS=Homo sapiens GN=DOCK9 PE=1 SV=1;sp|Q9BZ29-3|DOCK9_HUMAN Isoform 3 of Dedicator of cytokinesis protein 9 OS=Homo sapiens GN=DOCK9;sp|Q9BZ29|DOCK9_HUMAN Dedicator of cytokinesis protein 9 O	10	17	15	15	14	7	2	2	2	1	2	3	2	4	2	2	2	3	1	1	0	1	0	2	1	2	0	0	3	1	2	1	1	2	2	2	2	2	1	0	8.3
281	A0A088AWP5;Q8WUY3-4;Q8WUY3;Q8WUY3-2;Q8WUY3-3;H7BZH9;E9PDC2;Q5JUB9;X6R9J3;Q5JUB8;Q8WUY3-5	A0A088AWP5;Q8WUY3-4;Q8WUY3;Q8WUY3-2;Q8WUY3-3;H7BZH9;E9PDC2	3;3;3;3;3;2;2;1;1;1;1	3;3;3;3;3;2;2;1;1;1;1	3;3;3;3;3;2;2;1;1;1;1	Protein prune homolog 2	PRUNE2	tr|A0A088AWP5|A0A088AWP5_HUMAN Protein prune homolog 2 OS=Homo sapiens GN=PRUNE2 PE=1 SV=1;sp|Q8WUY3-4|PRUN2_HUMAN Isoform 4 of Protein prune homolog 2 OS=Homo sapiens GN=PRUNE2;sp|Q8WUY3|PRUN2_HUMAN Protein prune homolog 2 OS=Homo sapiens GN=PRUNE2 PE=1 S	11	3	3	3	3	3	1	0	0	0	1	0	0	2	1	0	0	2	0	0	0	1	1	0	1	1	1	1	0	1	0	0	0	1	0	1	0	2	1	0	1.2
282	A0A096LNH6;Q14185	A0A096LNH6;Q14185	27;27	27;27	26;26	Dedicator of cytokinesis protein 1	DOCK1	tr|A0A096LNH6|A0A096LNH6_HUMAN Dedicator of cytokinesis protein 1 OS=Homo sapiens GN=DOCK1 PE=4 SV=1;sp|Q14185|DOCK1_HUMAN Dedicator of cytokinesis protein 1 OS=Homo sapiens GN=DOCK1 PE=1 SV=2	2	27	27	26	23	17	1	2	1	2	1	1	3	4	1	1	4	0	1	2	0	4	5	2	1	1	1	0	1	3	2	1	1	5	3	2	3	2	1	2	16.2
283	A0A096LNM2;Q969U6-2;Q969U6	A0A096LNM2;Q969U6-2;Q969U6	2;2;2	2;2;2	2;2;2	F-box/WD repeat-containing protein 5	FBXW5	tr|A0A096LNM2|A0A096LNM2_HUMAN F-box/WD repeat-containing protein 5 (Fragment) OS=Homo sapiens GN=FBXW5 PE=4 SV=1;sp|Q969U6-2|FBXW5_HUMAN Isoform 2 of F-box/WD repeat-containing protein 5 OS=Homo sapiens GN=FBXW5;sp|Q969U6|FBXW5_HUMAN F-box/WD repeat-conta	3	2	2	2	2	0	0	0	0	0	0	0	0	0	0	0	0	0	0	0	0	0	0	0	0	0	0	0	0	0	0	0	0	0	0	0	0	0	0	1	16.1
284	A0A096LNV3;A0A096LP02;Q9Y508-2;Q9Y508;A0A096LNT1;A0A096LNN8;A0A096LPF9	A0A096LNV3;A0A096LP02;Q9Y508-2;Q9Y508	6;6;6;6;1;1;1	6;6;6;6;1;1;1	6;6;6;6;1;1;1	E3 ubiquitin-protein ligase RNF114	RNF114	tr|A0A096LNV3|A0A096LNV3_HUMAN E3 ubiquitin-protein ligase RNF114 (Fragment) OS=Homo sapiens GN=RNF114 PE=4 SV=1;tr|A0A096LP02|A0A096LP02_HUMAN E3 ubiquitin-protein ligase RNF114 OS=Homo sapiens GN=RNF114 PE=4 SV=1;sp|Q9Y508-2|RN114_HUMAN Isoform 2 of E3 u	7	6	6	6	6	2	1	1	2	1	1	1	1	1	1	1	1	1	2	2	2	0	1	2	2	1	1	1	1	2	1	0	1	0	2	2	1	2	1	2	38.3
285	A0A096LPB2;A0A096LP01	A0A096LPB2;A0A096LP01	1;1	1;1	1;1		LINC00493	tr|A0A096LPB2|A0A096LPB2_HUMAN Protein LINC00493 OS=Homo sapiens GN=LINC00493 PE=4 SV=1;tr|A0A096LP01|A0A096LP01_HUMAN Protein LINC00493 OS=Homo sapiens GN=LINC00493 PE=4 SV=1	2	1	1	1	1	1	0	0	0	0	0	0	0	0	0	0	0	0	0	0	0	0	0	0	0	0	0	0	0	0	0	0	0	0	0	0	0	0	0	0	17
286	A0A096LP25;A0A096LNZ0;Q6ZSR9	A0A096LP25;A0A096LNZ0;Q6ZSR9	11;8;8	9;6;8	9;6;8	Uncharacterized protein FLJ45252	AAK1	tr|A0A096LP25|A0A096LP25_HUMAN AP2-associated protein kinase 1 (Fragment) OS=Homo sapiens GN=AAK1 PE=4 SV=1;tr|A0A096LNZ0|A0A096LNZ0_HUMAN AP2-associated protein kinase 1 (Fragment) OS=Homo sapiens GN=AAK1 PE=4 SV=1;sp|Q6ZSR9|YJ005_HUMAN Uncharacterized pr	3	11	9	9	10	7	1	0	0	0	0	1	2	0	0	1	0	0	1	0	1	2	0	1	0	0	2	0	2	0	1	0	0	2	1	0	1	0	1	1	29
287	A0A096LP30;Q8NDA2;Q8NDA2-2;Q8NDA2-3;H0Y3X1	A0A096LP30;Q8NDA2;Q8NDA2-2;Q8NDA2-3	5;5;4;4;1	5;5;4;4;1	5;5;4;4;1	Hemicentin-2	HMCN2	tr|A0A096LP30|A0A096LP30_HUMAN Hemicentin-2 OS=Homo sapiens GN=HMCN2 PE=4 SV=1;sp|Q8NDA2|HMCN2_HUMAN Hemicentin-2 OS=Homo sapiens GN=HMCN2 PE=2 SV=2;sp|Q8NDA2-2|HMCN2_HUMAN Isoform 2 of Hemicentin-2 OS=Homo sapiens GN=HMCN2;sp|Q8NDA2-3|HMCN2_HUMAN Isoform	5	5	5	5	3	4	0	0	0	1	1	1	0	1	2	1	1	2	0	2	2	1	2	2	0	1	0	1	0	2	0	2	3	2	1	2	1	1	2	1	0.9
288	A0A096LP75;C4AMC7;Q6VEQ5;A0A096LNU2;A8K0Z3;A8MWX3;H3BV49	A0A096LP75;C4AMC7;Q6VEQ5;A0A096LNU2;A8K0Z3	10;10;10;8;7;4;3	10;10;10;8;7;4;3	0;0;0;0;0;0;0	Putative WAS protein family homolog 3;WAS protein family homolog 2;WAS protein family homolog 1	WASH3P;WASH2P;WASH1	tr|A0A096LP75|A0A096LP75_HUMAN Uncharacterized protein OS=Homo sapiens PE=4 SV=1;sp|C4AMC7|WASH3_HUMAN Putative WAS protein family homolog 3 OS=Homo sapiens GN=WASH3P PE=2 SV=2;sp|Q6VEQ5|WASH2_HUMAN WAS protein family homolog 2 OS=Homo sapiens GN=WASH2P PE	7	10	10	0	8	8	4	4	3	3	4	2	4	2	4	2	3	1	2	4	4	5	2	3	2	5	2	1	2	3	3	3	3	2	4	2	3	4	3	4	28.4
289	A0A096LPC5;J3KP36;Q9Y4E1-2;Q9Y4E1;Q9Y4E1-4;Q9Y4E1-3;Q9Y4E1-6;Q9Y4E1-5;B1AP61;Q5SRD0;Q5T1D7	A0A096LPC5;J3KP36;Q9Y4E1-2;Q9Y4E1;Q9Y4E1-4;Q9Y4E1-3;Q9Y4E1-6;Q9Y4E1-5	22;21;21;21;21;20;19;17;5;2;1	22;21;21;21;21;20;19;17;5;2;1	3;3;3;3;3;3;2;3;0;1;0	WASH complex subunit FAM21C	FAM21C	tr|A0A096LPC5|A0A096LPC5_HUMAN WASH complex subunit FAM21C OS=Homo sapiens GN=FAM21C PE=4 SV=1;tr|J3KP36|J3KP36_HUMAN WASH complex subunit FAM21C OS=Homo sapiens GN=FAM21C PE=1 SV=2;sp|Q9Y4E1-2|FA21C_HUMAN Isoform 2 of WASH complex subunit FAM21C OS=Homo s	11	22	22	3	21	8	2	2	3	3	4	2	2	2	0	3	3	2	2	0	0	2	1	3	3	1	2	2	2	2	1	1	2	2	4	0	1	3	3	3	20.7
290	A0A096LPE2;P35542;A0A087X0E2;E9PR14;G3V1D9;P0DJI9-2	A0A096LPE2;P35542;A0A087X0E2	6;4;3;2;2;2	6;4;3;2;2;2	4;4;3;0;0;0	Serum amyloid A-4 protein;Serum amyloid A protein	SAA2-SAA4;SAA4	tr|A0A096LPE2|A0A096LPE2_HUMAN Protein SAA2-SAA4 OS=Homo sapiens GN=SAA2-SAA4 PE=4 SV=1;sp|P35542|SAA4_HUMAN Serum amyloid A-4 protein OS=Homo sapiens GN=SAA4 PE=1 SV=2;tr|A0A087X0E2|A0A087X0E2_HUMAN Serum amyloid A-4 protein OS=Homo sapiens GN=SAA4 PE=1 S	6	6	6	4	5	4	2	2	2	2	2	2	2	3	1	2	2	3	2	2	3	2	3	3	3	3	3	3	3	2	2	4	3	3	1	2	2	3	3	2	31.7
291	A0A096LPI6;P30042;A0A096LNH5;H7C1F6;H7C2G3;P30042-2;A0A096LP73;F2Z2Q0;H7BYH1;A0A096LP12;A0A096LNJ1	A0A096LPI6;P30042;A0A096LNH5;H7C1F6;H7C2G3;P30042-2	15;13;12;11;10;10;6;6;6;5;4	15;13;12;11;10;10;6;6;6;5;4	13;13;12;11;10;10;6;6;6;5;4	ES1 protein homolog, mitochondrial	C21orf33	tr|A0A096LPI6|A0A096LPI6_HUMAN Uncharacterized protein OS=Homo sapiens PE=4 SV=1;sp|P30042|ES1_HUMAN ES1 protein homolog, mitochondrial OS=Homo sapiens GN=C21orf33 PE=1 SV=3;tr|A0A096LNH5|A0A096LNH5_HUMAN Protein LOC102724023 OS=Homo sapiens GN=LOC10272402	11	15	15	13	15	12	7	5	6	6	7	5	6	3	6	5	4	6	5	7	6	5	2	7	5	7	5	3	4	6	5	6	5	4	6	5	8	6	5	9	78.2
292	A0A5E8;Q99501;Q99501-2;Q99501-4;Q99501-3;C9JFI0;C9JRR6	A0A5E8;Q99501;Q99501-2;Q99501-4;Q99501-3	11;10;7;7;6;1;1	11;10;7;7;6;1;1	11;10;7;7;6;1;1	GAS2-like protein 1	GAS2L1	tr|A0A5E8|A0A5E8_HUMAN GAS2-like protein 1 OS=Homo sapiens GN=GAS2L1 PE=1 SV=1;sp|Q99501|GA2L1_HUMAN GAS2-like protein 1 OS=Homo sapiens GN=GAS2L1 PE=1 SV=2;sp|Q99501-2|GA2L1_HUMAN Isoform 2 of GAS2-like protein 1 OS=Homo sapiens GN=GAS2L1;sp|Q99501-4|GA2L	7	11	11	11	8	7	0	0	1	1	1	0	0	1	1	0	1	1	1	1	1	1	0	2	0	1	1	0	1	2	0	1	0	0	1	1	0	1	0	0	22.2
293	A0AV96-2;A0AV96;D6R9D6;B7Z8Z7;D6RBS9;D6REZ6;D6R9M7;D6RFL5;D6RBP6;D6RA49;D6RCT1	A0AV96-2;A0AV96;D6R9D6;B7Z8Z7;D6RBS9;D6REZ6	14;14;13;12;10;9;6;5;4;4;3	14;14;13;12;10;9;6;5;4;4;3	13;13;12;11;9;9;6;5;4;4;3	RNA-binding protein 47	RBM47	sp|A0AV96-2|RBM47_HUMAN Isoform 2 of RNA-binding protein 47 OS=Homo sapiens GN=RBM47;sp|A0AV96|RBM47_HUMAN RNA-binding protein 47 OS=Homo sapiens GN=RBM47 PE=1 SV=2;tr|D6R9D6|D6R9D6_HUMAN RNA-binding protein 47 OS=Homo sapiens GN=RBM47 PE=4 SV=1;tr|B7Z8Z7|	11	14	14	13	14	8	5	5	5	5	5	4	2	4	3	3	3	3	4	4	6	5	1	3	3	4	2	2	3	4	5	3	4	2	4	3	5	3	4	5	32.8
294	B7Z6R6;A0AVF1-2;A0AVF1-3;A0AVF1;Q96CU4;B7Z2T3	B7Z6R6;A0AVF1-2;A0AVF1-3;A0AVF1;Q96CU4;B7Z2T3	2;2;2;2;1;1	2;2;2;2;1;1	2;2;2;2;1;1	Intraflagellar transport protein 56	TTC26	tr|B7Z6R6|B7Z6R6_HUMAN Tetratricopeptide repeat protein 26 OS=Homo sapiens GN=TTC26 PE=2 SV=1;sp|A0AVF1-2|TTC26_HUMAN Isoform 2 of Tetratricopeptide repeat protein 26 OS=Homo sapiens GN=TTC26;sp|A0AVF1-3|TTC26_HUMAN Isoform 3 of Tetratricopeptide repeat pr	6	2	2	2	2	1	0	1	0	0	0	0	0	0	0	0	0	0	0	0	0	0	0	0	0	0	1	0	0	0	0	0	0	0	0	0	0	0	0	0	6
295	A0AVT1;A0AVT1-2;H0Y8S8;A0AVT1-3;A0AVT1-4;H0Y9U5	A0AVT1;A0AVT1-2	39;28;13;9;8;1	39;28;13;9;8;1	39;28;13;9;8;1	Ubiquitin-like modifier-activating enzyme 6	UBA6	sp|A0AVT1|UBA6_HUMAN Ubiquitin-like modifier-activating enzyme 6 OS=Homo sapiens GN=UBA6 PE=1 SV=1;sp|A0AVT1-2|UBA6_HUMAN Isoform 2 of Ubiquitin-like modifier-activating enzyme 6 OS=Homo sapiens GN=UBA6	6	39	39	39	38	30	8	6	6	5	7	9	5	6	4	6	7	8	10	9	13	15	7	11	9	7	8	9	11	8	9	5	8	10	6	8	12	9	13	12	42.7
296	A0FGR8-2;H7BXI1;A0A087WXU3;A0FGR8;A0FGR8-6;A0FGR8-4;A0FGR8-5	A0FGR8-2;H7BXI1;A0A087WXU3;A0FGR8;A0FGR8-6;A0FGR8-4	27;26;25;25;25;17;10	27;26;25;25;25;17;10	27;26;25;25;25;17;10	Extended synaptotagmin-2	ESYT2	sp|A0FGR8-2|ESYT2_HUMAN Isoform 2 of Extended synaptotagmin-2 OS=Homo sapiens GN=ESYT2;tr|H7BXI1|H7BXI1_HUMAN Extended synaptotagmin-2 (Fragment) OS=Homo sapiens GN=ESYT2 PE=1 SV=1;tr|A0A087WXU3|A0A087WXU3_HUMAN Extended synaptotagmin-2 OS=Homo sapiens GN=	7	27	27	27	25	21	9	12	11	7	8	9	8	7	8	10	9	7	8	12	11	8	7	7	10	5	8	10	12	11	7	9	6	14	6	12	9	7	11	12	42.8
297	A0JNW5;A0JNW5-2;F8W665	A0JNW5;A0JNW5-2	5;3;1	5;3;1	5;3;1	UHRF1-binding protein 1-like	UHRF1BP1L	sp|A0JNW5|UH1BL_HUMAN UHRF1-binding protein 1-like OS=Homo sapiens GN=UHRF1BP1L PE=1 SV=2;sp|A0JNW5-2|UH1BL_HUMAN Isoform 2 of UHRF1-binding protein 1-like OS=Homo sapiens GN=UHRF1BP1L	3	5	5	5	5	1	0	0	0	0	1	0	1	0	2	0	2	0	2	1	1	1	1	1	2	2	0	1	1	1	1	1	1	1	2	1	1	1	2	1	4
298	A0MZ66;A0MZ66-5;A0MZ66-6;A0MZ66-3;A0MZ66-4;A0MZ66-8;A0MZ66-2;A0MZ66-7	A0MZ66;A0MZ66-5;A0MZ66-6;A0MZ66-3;A0MZ66-4;A0MZ66-8;A0MZ66-2	17;16;16;16;14;13;12;5	17;16;16;16;14;13;12;5	17;16;16;16;14;13;12;5	Shootin-1	KIAA1598	sp|A0MZ66|SHOT1_HUMAN Shootin-1 OS=Homo sapiens GN=KIAA1598 PE=1 SV=4;sp|A0MZ66-5|SHOT1_HUMAN Isoform 5 of Shootin-1 OS=Homo sapiens GN=KIAA1598;sp|A0MZ66-6|SHOT1_HUMAN Isoform 6 of Shootin-1 OS=Homo sapiens GN=KIAA1598;sp|A0MZ66-3|SHOT1_HUMAN Isoform 3 of	8	17	17	17	17	11	6	4	4	3	4	5	3	1	3	6	3	5	6	2	3	4	3	1	1	4	4	4	4	3	3	2	2	2	4	2	4	4	5	5	31.2
299	A0PJW6;G5EA27;H0YCK4	A0PJW6	3;1;1	3;1;1	3;1;1	Transmembrane protein 223	TMEM223	sp|A0PJW6|TM223_HUMAN Transmembrane protein 223 OS=Homo sapiens GN=TMEM223 PE=1 SV=1	3	3	3	3	3	1	0	0	0	0	0	0	0	0	0	0	0	0	0	0	0	0	0	0	1	0	0	0	0	0	0	0	0	0	0	0	0	0	0	0	21.8
300	A0PK00;H0YG77	A0PK00;H0YG77	2;1	2;1	2;1	Transmembrane protein 120B	TMEM120B	sp|A0PK00|T120B_HUMAN Transmembrane protein 120B OS=Homo sapiens GN=TMEM120B PE=2 SV=1;tr|H0YG77|H0YG77_HUMAN Transmembrane protein 120B (Fragment) OS=Homo sapiens GN=TMEM120B PE=4 SV=1	2	2	2	2	1	1	0	0	0	0	0	0	0	0	0	0	0	0	0	0	0	0	0	0	0	0	0	0	0	0	0	0	0	0	0	0	0	0	0	0	9.1
301	A1IGU5	A1IGU5	4	4	4	Rho guanine nucleotide exchange factor 37	ARHGEF37	sp|A1IGU5|ARH37_HUMAN Rho guanine nucleotide exchange factor 37 OS=Homo sapiens GN=ARHGEF37 PE=2 SV=2	1	4	4	4	3	3	0	1	1	0	0	0	0	1	0	1	1	0	1	0	1	0	0	1	1	0	0	0	1	0	0	1	0	1	1	0	1	0	1	1	6.1
302	A1L0T0;M0R026;E9PJS0;M0QZX5;M0R1B5;E9PL44;E9PNL1	A1L0T0;M0R026	23;20;9;8;6;5;1	23;20;9;8;6;5;1	23;20;9;8;6;5;1	Acetolactate synthase-like protein	ILVBL	sp|A1L0T0|ILVBL_HUMAN Acetolactate synthase-like protein OS=Homo sapiens GN=ILVBL PE=1 SV=2;tr|M0R026|M0R026_HUMAN Acetolactate synthase-like protein OS=Homo sapiens GN=ILVBL PE=1 SV=1	7	23	23	23	21	18	8	6	6	5	7	7	7	6	4	6	8	5	6	6	8	7	4	7	7	6	4	3	7	4	7	7	8	5	5	5	10	6	7	9	47
303	A1L188	A1L188	1	1	1	Uncharacterized protein C17orf89	C17orf89	sp|A1L188|CQ089_HUMAN Uncharacterized protein C17orf89 OS=Homo sapiens GN=C17orf89 PE=2 SV=1	1	1	1	1	1	1	0	0	0	0	0	0	0	0	1	1	0	1	0	0	0	0	0	0	0	0	0	0	0	0	0	1	0	0	0	0	0	1	0	0	14.9
304	A1X283;G3V144	A1X283	20;7	20;7	20;7	SH3 and PX domain-containing protein 2B	SH3PXD2B	sp|A1X283|SPD2B_HUMAN SH3 and PX domain-containing protein 2B OS=Homo sapiens GN=SH3PXD2B PE=1 SV=3	2	20	20	20	17	14	7	6	5	6	4	6	1	4	6	6	3	3	4	2	9	2	1	6	3	6	3	4	3	2	10	3	6	4	9	5	11	3	5	5	26.9
305	A2A274;Q99798	A2A274;Q99798	39;39	39;39	39;39	Aconitate hydratase, mitochondrial	ACO2	tr|A2A274|A2A274_HUMAN Aconitate hydratase, mitochondrial OS=Homo sapiens GN=ACO2 PE=1 SV=1;sp|Q99798|ACON_HUMAN Aconitate hydratase, mitochondrial OS=Homo sapiens GN=ACO2 PE=1 SV=2	2	39	39	39	39	32	24	21	24	21	26	21	23	20	19	15	24	19	24	24	22	26	20	26	21	24	25	19	16	24	20	22	21	23	29	24	27	25	26	28	55.7
306	A2A2G4;Q9Y672;S4R350	A2A2G4;Q9Y672;S4R350	4;4;3	4;4;3	4;4;3	Dolichyl pyrophosphate Man9GlcNAc2 alpha-1,3-glucosyltransferase	ALG6	tr|A2A2G4|A2A2G4_HUMAN Dolichyl pyrophosphate Man9GlcNAc2 alpha-1,3-glucosyltransferase OS=Homo sapiens GN=ALG6 PE=4 SV=1;sp|Q9Y672|ALG6_HUMAN Dolichyl pyrophosphate Man9GlcNAc2 alpha-1,3-glucosyltransferase OS=Homo sapiens GN=ALG6 PE=1 SV=1;tr|S4R350|S4R3	3	4	4	4	3	2	1	1	1	1	1	0	1	1	0	1	0	1	1	1	1	1	0	0	1	0	0	1	0	1	1	0	1	0	0	1	2	0	1	2	8.3
307	A2A2Q9;Q9Y312	A2A2Q9;Q9Y312	6;6	6;6	6;6	Protein AAR2 homolog	AAR2	tr|A2A2Q9|A2A2Q9_HUMAN Protein AAR2 homolog OS=Homo sapiens GN=AAR2 PE=1 SV=1;sp|Q9Y312|AAR2_HUMAN Protein AAR2 homolog OS=Homo sapiens GN=AAR2 PE=1 SV=2	2	6	6	6	4	5	0	1	1	1	0	2	0	0	2	1	2	2	2	2	2	3	0	2	1	2	1	1	2	1	1	0	1	2	2	1	1	1	3	3	19.8
308	A2A2V1;P04156-2;P04156;X6RKS3	A2A2V1;P04156-2;P04156;X6RKS3	3;3;3;2	3;3;3;2	3;3;3;2	Major prion protein	PRNP	tr|A2A2V1|A2A2V1_HUMAN Major prion protein (Fragment) OS=Homo sapiens GN=PRNP PE=3 SV=1;sp|P04156-2|PRIO_HUMAN Isoform 2 of Major prion protein OS=Homo sapiens GN=PRNP;sp|P04156|PRIO_HUMAN Major prion protein OS=Homo sapiens GN=PRNP PE=1 SV=1;tr|X6RKS3|X6R	4	3	3	3	3	2	0	0	0	0	0	0	1	1	0	0	1	1	1	1	1	0	1	1	1	0	0	0	1	0	0	1	0	1	1	0	0	0	0	0	14.1
309	A2A2V2;P42696;Q5TCT4;P42696-2;H7C5M1	A2A2V2;P42696;Q5TCT4;P42696-2	7;7;4;4;1	7;7;4;4;1	7;7;4;4;1	RNA-binding protein 34	RBM34	tr|A2A2V2|A2A2V2_HUMAN RNA-binding protein 34 (Fragment) OS=Homo sapiens GN=RBM34 PE=1 SV=1;sp|P42696|RBM34_HUMAN RNA-binding protein 34 OS=Homo sapiens GN=RBM34 PE=1 SV=2;tr|Q5TCT4|Q5TCT4_HUMAN RNA-binding protein 34 (Fragment) OS=Homo sapiens GN=RBM34 PE	5	7	7	7	6	3	1	1	1	1	1	1	1	1	1	0	1	0	0	1	1	1	0	1	0	0	0	1	0	0	1	0	1	0	1	0	1	1	1	0	20.1
310	A2A3N6	A2A3N6	10	8	1	Putative PIP5K1A and PSMD4-like protein	PIPSL	sp|A2A3N6|PIPSL_HUMAN Putative PIP5K1A and PSMD4-like protein OS=Homo sapiens GN=PIPSL PE=5 SV=1	1	10	8	1	9	4	0	0	0	0	0	0	0	0	1	0	0	0	1	0	0	0	1	0	0	0	0	0	0	0	1	0	2	0	1	0	1	2	3	1	14
311	A2A3R5	A2A3R5	6	1	1	40S ribosomal protein S6	RPS6	tr|A2A3R5|A2A3R5_HUMAN 40S ribosomal protein S6 OS=Homo sapiens GN=RPS6 PE=1 SV=1	1	6	1	1	5	4	3	4	3	4	4	4	3	4	4	4	3	4	4	4	4	4	3	3	3	3	4	4	4	4	3	3	3	3	3	3	3	4	4	4	28.9
312	A2AAZ0;Q5Y7D6;Q5SU54;E9PIB1;A2AAY8	A2AAZ0;Q5Y7D6;Q5SU54;E9PIB1	8;8;8;4;2	7;7;7;3;2	4;4;4;2;2		HLA-DQB1	tr|A2AAZ0|A2AAZ0_HUMAN HLA class II histocompatibility antigen, DQ beta 1 chain OS=Homo sapiens GN=HLA-DQB1 PE=1 SV=1;tr|Q5Y7D6|Q5Y7D6_HUMAN HLA class II histocompatibility antigen, DQ beta 1 chain OS=Homo sapiens GN=HLA-DQB1 PE=1 SV=1;tr|Q5SU54|Q5SU54_HUM	5	8	7	4	8	4	3	3	1	3	2	3	1	0	2	1	1	0	1	1	2	4	0	3	1	1	2	3	0	1	0	1	1	0	2	1	1	1	0	2	37.5
313	A2AB90;O15533-2;O15533;O15533-3;Q6P1N7;O15533-4;C9JA35	A2AB90;O15533-2;O15533;O15533-3;Q6P1N7;O15533-4	7;7;7;7;4;4;2	7;7;7;7;4;4;2	7;7;7;7;4;4;2	Tapasin	TAPBP	tr|A2AB90|A2AB90_HUMAN Tapasin OS=Homo sapiens GN=TAPBP PE=1 SV=1;sp|O15533-2|TPSN_HUMAN Isoform 2 of Tapasin OS=Homo sapiens GN=TAPBP;sp|O15533|TPSN_HUMAN Tapasin OS=Homo sapiens GN=TAPBP PE=1 SV=1;sp|O15533-3|TPSN_HUMAN Isoform 3 of Tapasin OS=Homo sapie	7	7	7	7	7	5	2	4	4	3	2	3	4	1	3	3	2	2	4	1	2	3	2	2	3	4	5	5	1	2	1	1	3	5	2	2	2	2	3	3	23.6
314	A2ABF8;A2ABF9;Q96KQ7-2;Q96KQ7;H0Y4K5;Q96KQ7-3	A2ABF8;A2ABF9;Q96KQ7-2;Q96KQ7	12;12;12;12;1;1	12;12;12;12;1;1	12;12;12;12;1;1	Histone-lysine N-methyltransferase EHMT2	EHMT2	tr|A2ABF8|A2ABF8_HUMAN Histone-lysine N-methyltransferase EHMT2 OS=Homo sapiens GN=EHMT2 PE=1 SV=1;tr|A2ABF9|A2ABF9_HUMAN Histone-lysine N-methyltransferase EHMT2 OS=Homo sapiens GN=EHMT2 PE=1 SV=1;sp|Q96KQ7-2|EHMT2_HUMAN Isoform 2 of Histone-lysine N-meth	6	12	12	12	11	3	0	0	0	0	0	0	0	0	0	0	0	1	0	0	0	1	1	0	1	0	0	0	0	0	1	1	0	0	1	1	1	1	0	2	13.4
315	A2ACR1;P28065-2;P28065;A2ACR0;A2ACQ9	A2ACR1;P28065-2;P28065;A2ACR0	8;8;8;4;3	8;8;8;4;3	8;8;8;4;3	Proteasome subunit beta type;Proteasome subunit beta type-9	PSMB9	tr|A2ACR1|A2ACR1_HUMAN Proteasome subunit beta type OS=Homo sapiens GN=PSMB9 PE=1 SV=1;sp|P28065-2|PSB9_HUMAN Isoform LMP2.S of Proteasome subunit beta type-9 OS=Homo sapiens GN=PSMB9;sp|P28065|PSB9_HUMAN Proteasome subunit beta type-9 OS=Homo sapiens GN=P	5	8	8	8	8	6	4	5	4	4	5	5	3	4	4	3	4	4	5	3	4	5	1	3	4	5	3	4	4	4	4	4	3	3	4	4	4	4	2	5	51
316	A2RRP1;A2RRP1-2;H0Y5G7;H7C007;C9JCM7;H7BZR3;H7BZU5;H7C1U4;H7C1Y9	A2RRP1;A2RRP1-2;H0Y5G7	57;54;35;6;6;4;4;3;2	57;54;35;6;6;4;4;3;2	57;54;35;6;6;4;4;3;2	Neuroblastoma-amplified sequence	NBAS	sp|A2RRP1|NBAS_HUMAN Neuroblastoma-amplified sequence OS=Homo sapiens GN=NBAS PE=1 SV=2;sp|A2RRP1-2|NBAS_HUMAN Isoform 2 of Neuroblastoma-amplified sequence OS=Homo sapiens GN=NBAS;tr|H0Y5G7|H0Y5G7_HUMAN Neuroblastoma-amplified sequence (Fragment) OS=Homo	9	57	57	57	54	30	6	9	2	7	11	7	6	8	6	10	9	6	6	7	3	5	5	7	7	6	7	4	5	6	7	8	8	6	7	7	7	4	6	8	27.8
317	A2RTX5;A2RTX5-2;H0YKB9	A2RTX5;A2RTX5-2	10;9;1	8;7;1	1;1;0	Probable threonine--tRNA ligase 2, cytoplasmic	TARSL2	sp|A2RTX5|SYTC2_HUMAN Probable threonine--tRNA ligase 2, cytoplasmic OS=Homo sapiens GN=TARSL2 PE=1 SV=1;sp|A2RTX5-2|SYTC2_HUMAN Isoform 2 of Probable threonine--tRNA ligase 2, cytoplasmic OS=Homo sapiens GN=TARSL2	3	10	8	1	9	5	4	3	3	3	3	3	4	3	5	3	3	2	3	3	3	3	2	5	3	2	2	1	3	4	3	2	1	2	2	3	4	4	3	1	13.5
318	F8WA11;Q7Z460-2;Q7Z460-4;A2RU21;Q7Z460-3;Q7Z460;H0Y5T1;C9JP76;C9J151	F8WA11;Q7Z460-2;Q7Z460-4;A2RU21;Q7Z460-3;Q7Z460;H0Y5T1	22;22;22;22;22;22;11;3;3	19;19;19;19;19;19;9;3;3	19;19;19;19;19;19;9;3;3	CLIP-associating protein 1	CLASP1	tr|F8WA11|F8WA11_HUMAN CLIP-associating protein 1 OS=Homo sapiens GN=CLASP1 PE=1 SV=2;sp|Q7Z460-2|CLAP1_HUMAN Isoform 2 of CLIP-associating protein 1 OS=Homo sapiens GN=CLASP1;sp|Q7Z460-4|CLAP1_HUMAN Isoform 4 of CLIP-associating protein 1 OS=Homo sapiens	9	22	19	19	13	15	5	4	8	4	4	6	6	4	5	5	6	5	3	6	7	8	3	6	4	6	1	2	4	4	4	3	3	4	5	3	5	5	4	3	18.1
319	A2RU67;Q69YM1	A2RU67;Q69YM1	2;1	2;1	2;1	Uncharacterized protein KIAA1467	KIAA1467;DKFZp762C0813	sp|A2RU67|K1467_HUMAN Uncharacterized protein KIAA1467 OS=Homo sapiens GN=KIAA1467 PE=1 SV=1;tr|Q69YM1|Q69YM1_HUMAN Putative uncharacterized protein DKFZp762C0813 (Fragment) OS=Homo sapiens GN=DKFZp762C0813 PE=2 SV=1	2	2	2	2	2	0	0	0	0	0	0	0	0	0	0	0	0	0	0	0	0	0	0	0	0	0	0	0	0	0	0	0	0	0	0	0	0	0	0	0	4.8
320	B7ZM87;A2RUF3;O75044;A0A075B7B5;Q5VZB4;P0DMP2;P0DJJ0;A0A075B7E6;E9PDX4;A0A087X0L1;A0A087WW56;A0A075B7C8;A0A075B743;A0A075B7E9	B7ZM87;A2RUF3;O75044;A0A075B7B5;Q5VZB4	13;13;13;11;9;4;4;2;2;2;2;1;1;1	13;13;13;11;9;4;4;2;2;2;2;1;1;1	12;12;12;10;8;4;4;2;2;2;2;1;1;1	SLIT-ROBO Rho GTPase-activating protein 2	SRGAP2	tr|B7ZM87|B7ZM87_HUMAN SLIT-ROBO Rho GTPase-activating protein 2 OS=Homo sapiens GN=SRGAP2 PE=2 SV=1;tr|A2RUF3|A2RUF3_HUMAN SLIT-ROBO Rho GTPase activating protein 2 OS=Homo sapiens GN=SRGAP2 PE=1 SV=1;sp|O75044|SRGP2_HUMAN SLIT-ROBO Rho GTPase-activating	14	13	13	12	12	8	2	1	2	2	4	4	3	4	4	3	3	3	1	2	3	2	3	3	2	2	1	1	0	2	1	1	2	1	1	1	3	1	3	1	14
321	E9PF32;A2RUS2;H0YAY3;A2RUS2-2;E5RHH2;E5RI43;E5RJ42;E5RIR7;A2RUS2-4	E9PF32;A2RUS2;H0YAY3;A2RUS2-2	13;13;12;12;3;3;2;2;2	13;13;12;12;3;3;2;2;2	13;13;12;12;3;3;2;2;2	DENN domain-containing protein 3	DENND3	tr|E9PF32|E9PF32_HUMAN DENN domain-containing protein 3 OS=Homo sapiens GN=DENND3 PE=4 SV=1;sp|A2RUS2|DEND3_HUMAN DENN domain-containing protein 3 OS=Homo sapiens GN=DENND3 PE=1 SV=2;tr|H0YAY3|H0YAY3_HUMAN DENN domain-containing protein 3 (Fragment) OS=Hom	9	13	13	13	12	3	1	1	1	1	1	1	1	1	1	0	0	1	1	0	0	1	2	1	0	1	1	1	2	2	1	2	2	1	1	2	2	1	1	0	9.5
322	X6R6T9;X6RK00;A2VDF0-2;A2VDF0	X6R6T9;X6RK00;A2VDF0-2;A2VDF0	1;1;1;1	1;1;1;1	1;1;1;1	Fucose mutarotase	FUOM	tr|X6R6T9|X6R6T9_HUMAN Fucose mutarotase OS=Homo sapiens GN=FUOM PE=4 SV=1;tr|X6RK00|X6RK00_HUMAN Fucose mutarotase OS=Homo sapiens GN=FUOM PE=4 SV=1;sp|A2VDF0-2|FUCM_HUMAN Isoform 2 of Fucose mutarotase OS=Homo sapiens GN=FUOM;sp|A2VDF0|FUCM_HUMAN Fucose	4	1	1	1	0	1	0	0	0	0	0	0	0	0	0	0	0	0	0	0	0	0	0	0	0	0	0	0	0	0	0	0	0	0	0	0	0	0	0	0	13.8
323	A3KFJ0;O14965;Q5QPD4;Q5QPD2;A3KFJ1	A3KFJ0;O14965;Q5QPD4	3;3;2;1;1	3;3;2;1;1	3;3;2;1;1	Aurora kinase A	AURKA	tr|A3KFJ0|A3KFJ0_HUMAN Aurora kinase A OS=Homo sapiens GN=AURKA PE=1 SV=1;sp|O14965|AURKA_HUMAN Aurora kinase A OS=Homo sapiens GN=AURKA PE=1 SV=2;tr|Q5QPD4|Q5QPD4_HUMAN Aurora kinase A (Fragment) OS=Homo sapiens GN=AURKA PE=1 SV=1	5	3	3	3	3	1	0	0	0	0	0	0	0	0	0	0	0	0	0	0	0	0	0	0	0	0	0	0	0	0	0	0	0	0	0	0	0	0	0	0	14.4
324	A3KFL4;Q13868	A3KFL4;Q13868	6;6	6;6	1;1	Exosome complex component RRP4	EXOSC2	tr|A3KFL4|A3KFL4_HUMAN Exosome complex component RRP4 OS=Homo sapiens GN=EXOSC2 PE=1 SV=1;sp|Q13868|EXOS2_HUMAN Exosome complex component RRP4 OS=Homo sapiens GN=EXOSC2 PE=1 SV=2	2	6	6	1	4	6	1	1	1	1	1	1	1	1	1	1	1	1	2	1	1	2	1	1	1	1	1	0	1	1	2	1	1	0	1	1	1	2	1	1	31.2
325	A3KMH1-3;A3KMH1;A3KMH1-2	A3KMH1-3;A3KMH1;A3KMH1-2	77;77;47	77;77;47	77;77;47	von Willebrand factor A domain-containing protein 8	VWA8	sp|A3KMH1-3|VWA8_HUMAN Isoform 3 of von Willebrand factor A domain-containing protein 8 OS=Homo sapiens GN=VWA8;sp|A3KMH1|VWA8_HUMAN von Willebrand factor A domain-containing protein 8 OS=Homo sapiens GN=VWA8 PE=1 SV=2;sp|A3KMH1-2|VWA8_HUMAN Isoform 2 of v	3	77	77	77	75	50	26	23	18	23	27	19	15	17	23	12	21	10	28	6	14	21	8	11	8	10	16	6	20	11	14	4	11	3	21	11	24	11	8	7	45.3
326	A3KN83-3;A3KN83-2;A3KN83;A3KN83-4	A3KN83-3;A3KN83-2;A3KN83;A3KN83-4	8;8;8;6	8;8;8;6	5;5;5;4	Protein strawberry notch homolog 1	SBNO1	sp|A3KN83-3|SBNO1_HUMAN Isoform 3 of Protein strawberry notch homolog 1 OS=Homo sapiens GN=SBNO1;sp|A3KN83-2|SBNO1_HUMAN Isoform 2 of Protein strawberry notch homolog 1 OS=Homo sapiens GN=SBNO1;sp|A3KN83|SBNO1_HUMAN Protein strawberry notch homolog 1 OS=Ho	4	8	8	5	4	7	2	1	0	2	2	1	1	1	2	0	2	0	2	4	3	2	1	3	2	3	3	1	2	3	0	1	2	0	1	1	2	1	3	1	7
327	A4D1E9;A4D1E9-2;C9J8R7;C9JNI1;C9JEQ8;F8WBY0;F8WCN4;F8WBB5;A4D1E9-3	A4D1E9;A4D1E9-2;C9J8R7;C9JNI1;C9JEQ8	10;8;6;6;6;3;3;3;3	10;8;6;6;6;3;3;3;3	10;8;6;6;6;3;3;3;3	GTP-binding protein 10	GTPBP10	sp|A4D1E9|GTPBA_HUMAN GTP-binding protein 10 OS=Homo sapiens GN=GTPBP10 PE=1 SV=1;sp|A4D1E9-2|GTPBA_HUMAN Isoform 2 of GTP-binding protein 10 OS=Homo sapiens GN=GTPBP10;tr|C9J8R7|C9J8R7_HUMAN GTP-binding protein 10 (Fragment) OS=Homo sapiens GN=GTPBP10 PE=	9	10	10	10	7	7	1	0	0	1	0	1	0	0	2	1	2	3	0	0	2	1	1	4	0	1	1	0	1	1	0	1	1	1	1	1	3	0	0	3	31.3
328	A4D1P6;C9J1X0;A4D1P6-2;A4D1P6-3	A4D1P6;C9J1X0;A4D1P6-2;A4D1P6-3	16;15;15;8	16;15;15;8	16;15;15;8	WD repeat-containing protein 91	WDR91	sp|A4D1P6|WDR91_HUMAN WD repeat-containing protein 91 OS=Homo sapiens GN=WDR91 PE=1 SV=2;tr|C9J1X0|C9J1X0_HUMAN Uncharacterized protein OS=Homo sapiens GN=WDR91 PE=1 SV=1;sp|A4D1P6-2|WDR91_HUMAN Isoform 2 of WD repeat-containing protein 91 OS=Homo sapiens	4	16	16	16	14	11	3	3	5	3	4	3	2	3	3	1	3	4	3	4	3	4	2	5	2	3	1	1	1	2	2	2	2	1	3	2	3	5	2	4	26.8
329	A4D1U4	A4D1U4	3	3	3	Protein LCHN	LCHN	sp|A4D1U4|LCHN_HUMAN Protein LCHN OS=Homo sapiens GN=LCHN PE=2 SV=1	1	3	3	3	3	2	0	0	0	0	1	0	1	1	1	1	0	1	1	1	0	0	1	0	1	1	0	0	0	1	0	0	1	1	0	1	1	0	0	1	7.5
330	A4D2B0;C9JAV3	A4D2B0	4;1	4;1	4;1	Metallo-beta-lactamase domain-containing protein 1	MBLAC1	sp|A4D2B0|MBLC1_HUMAN Metallo-beta-lactamase domain-containing protein 1 OS=Homo sapiens GN=MBLAC1 PE=1 SV=1	2	4	4	4	0	4	0	0	0	0	0	0	0	0	1	0	0	0	1	1	0	0	0	0	0	0	0	0	0	1	0	0	0	0	0	0	1	1	0	0	22.9
331	A4FU01-4;A4FU01;A4FU01-3;A4FU01-2;A4FU01-6;A4FU01-5	A4FU01-4;A4FU01;A4FU01-3;A4FU01-2;A4FU01-6	5;5;3;3;3;2	5;5;3;3;3;2	5;5;3;3;3;2	Myotubularin-related protein 11	MTMR11	sp|A4FU01-4|MTMRB_HUMAN Isoform 4 of Myotubularin-related protein 11 OS=Homo sapiens GN=MTMR11;sp|A4FU01|MTMRB_HUMAN Myotubularin-related protein 11 OS=Homo sapiens GN=MTMR11 PE=2 SV=2;sp|A4FU01-3|MTMRB_HUMAN Isoform 3 of Myotubularin-related protein 11 OS	6	5	5	5	4	5	1	1	0	1	0	2	0	1	2	2	0	2	1	3	1	1	2	1	0	1	0	1	1	1	1	0	0	0	0	2	1	1	0	0	7.7
332	A4FU69;H0Y843;A4FU69-3;K7EJC3;A4FU69-2;A4FU69-4;A4FU69-6;A4FU69-5	A4FU69;H0Y843;A4FU69-3;K7EJC3;A4FU69-2;A4FU69-4	5;4;4;3;3;3;2;2	5;4;4;3;3;3;2;2	5;4;4;3;3;3;2;2	EF-hand calcium-binding domain-containing protein 5	EFCAB5	sp|A4FU69|EFCB5_HUMAN EF-hand calcium-binding domain-containing protein 5 OS=Homo sapiens GN=EFCAB5 PE=1 SV=3;tr|H0Y843|H0Y843_HUMAN EF-hand calcium-binding domain-containing protein 5 (Fragment) OS=Homo sapiens GN=EFCAB5 PE=4 SV=1;sp|A4FU69-3|EFCB5_HUMAN	8	5	5	5	1	4	2	0	2	3	1	2	2	2	1	0	1	2	1	1	1	2	1	1	1	1	0	1	0	2	1	1	0	0	1	2	1	1	1	1	5.3
333	F5H4Q5;A5D8V6	F5H4Q5;A5D8V6	2;2	2;2	2;2	Vacuolar protein sorting-associated protein 37C	VPS37C	tr|F5H4Q5|F5H4Q5_HUMAN Vacuolar protein sorting-associated protein 37C (Fragment) OS=Homo sapiens GN=VPS37C PE=1 SV=1;sp|A5D8V6|VP37C_HUMAN Vacuolar protein sorting-associated protein 37C OS=Homo sapiens GN=VPS37C PE=1 SV=2	2	2	2	2	2	1	0	1	1	0	1	0	1	0	1	1	0	0	0	0	1	0	0	0	0	1	0	0	1	0	0	0	0	0	0	0	0	0	0	0	15.5
334	A5PLL7-2;A5PLL7;Q5TGE2	A5PLL7-2;A5PLL7;Q5TGE2	4;4;2	1;1;1	1;1;1	Transmembrane protein 189	TMEM189	sp|A5PLL7-2|TM189_HUMAN Isoform 2 of Transmembrane protein 189 OS=Homo sapiens GN=TMEM189;sp|A5PLL7|TM189_HUMAN Transmembrane protein 189 OS=Homo sapiens GN=TMEM189 PE=1 SV=3;tr|Q5TGE2|Q5TGE2_HUMAN HCG2044780, isoform CRA_b OS=Homo sapiens GN=TMEM189 PE=1	3	4	1	1	4	2	0	0	0	0	0	0	0	0	0	0	1	0	0	1	0	0	0	0	0	0	0	0	0	0	0	1	0	0	0	0	0	0	0	0	16.9
335	A5PLN9-2;A5PLN9-4;A5PLN9;A5PLN9-5;A5PLN9-7;D6RB83	A5PLN9-2;A5PLN9-4;A5PLN9;A5PLN9-5;A5PLN9-7	5;5;5;5;4;2	5;5;5;5;4;2	5;5;5;5;4;2	Trafficking protein particle complex subunit 13	TRAPPC13	sp|A5PLN9-2|TPC13_HUMAN Isoform 2 of Trafficking protein particle complex subunit 13 OS=Homo sapiens GN=TRAPPC13;sp|A5PLN9-4|TPC13_HUMAN Isoform 3 of Trafficking protein particle complex subunit 13 OS=Homo sapiens GN=TRAPPC13;sp|A5PLN9|TPC13_HUMAN Traffick	6	5	5	5	5	2	0	0	0	0	2	0	1	0	0	0	2	1	2	2	0	1	2	2	1	0	0	1	1	0	0	0	0	0	2	0	2	0	1	1	12.7
336	A5YKK6;A5YKK6-2;A5YKK6-3;A5YKK6-4;H3BMZ2;B5MDN3;H3BVC9;H3BNB1;H3BMH0;H3BT18;H3BTH2;H3BU44;H3BR89	A5YKK6;A5YKK6-2;A5YKK6-3;A5YKK6-4	47;46;43;26;11;6;5;3;2;1;1;1;1	47;46;43;26;11;6;5;3;2;1;1;1;1	47;46;43;26;11;6;5;3;2;1;1;1;1	CCR4-NOT transcription complex subunit 1	CNOT1	sp|A5YKK6|CNOT1_HUMAN CCR4-NOT transcription complex subunit 1 OS=Homo sapiens GN=CNOT1 PE=1 SV=2;sp|A5YKK6-2|CNOT1_HUMAN Isoform 2 of CCR4-NOT transcription complex subunit 1 OS=Homo sapiens GN=CNOT1;sp|A5YKK6-3|CNOT1_HUMAN Isoform 3 of CCR4-NOT transcrip	13	47	47	47	43	30	11	14	11	9	13	10	6	7	14	5	14	14	17	14	16	13	11	13	8	13	11	4	13	10	12	14	12	15	13	11	16	11	13	13	22.3
337	A6NC48;Q10588;H0Y984;Q10588-2;H0Y9Q9;H0Y8G4	A6NC48;Q10588;H0Y984;Q10588-2	7;7;5;5;3;3	7;7;5;5;3;3	7;7;5;5;3;3	ADP-ribosyl cyclase/cyclic ADP-ribose hydrolase 2	BST1	tr|A6NC48|A6NC48_HUMAN ADP-ribosyl cyclase/cyclic ADP-ribose hydrolase 2 OS=Homo sapiens GN=BST1 PE=4 SV=1;sp|Q10588|BST1_HUMAN ADP-ribosyl cyclase/cyclic ADP-ribose hydrolase 2 OS=Homo sapiens GN=BST1 PE=1 SV=2;tr|H0Y984|H0Y984_HUMAN ADP-ribosyl cyclase/c	6	7	7	7	7	3	1	1	2	0	1	0	3	3	2	2	2	2	1	2	1	1	0	2	3	1	3	2	1	2	2	1	2	1	1	3	1	2	1	2	27.6
338	A6NC98;A6NC98-4;A6NC98-2;A6NC98-3	A6NC98;A6NC98-4;A6NC98-2	13;11;10;5	12;10;9;5	9;9;9;5	Coiled-coil domain-containing protein 88B	CCDC88B	sp|A6NC98|CC88B_HUMAN Coiled-coil domain-containing protein 88B OS=Homo sapiens GN=CCDC88B PE=1 SV=1;sp|A6NC98-4|CC88B_HUMAN Isoform 4 of Coiled-coil domain-containing protein 88B OS=Homo sapiens GN=CCDC88B;sp|A6NC98-2|CC88B_HUMAN Isoform 2 of Coiled-coil	4	13	12	9	11	5	3	2	2	2	2	2	2	2	2	2	3	1	2	3	3	3	1	2	1	2	2	0	2	3	2	2	2	2	2	2	2	2	2	2	11
339	H3BTL1;Q9GZQ8;A6NCE7	H3BTL1;Q9GZQ8;A6NCE7	3;3;3	3;3;3	1;1;1	Microtubule-associated proteins 1A/1B light chain 3B;Microtubule-associated proteins 1A/1B light chain 3 beta 2	MAP1LC3B;MAP1LC3B2	tr|H3BTL1|H3BTL1_HUMAN Microtubule-associated protein 1 light chain 3 beta, isoform CRA_f OS=Homo sapiens GN=MAP1LC3B PE=3 SV=1;sp|Q9GZQ8|MLP3B_HUMAN Microtubule-associated proteins 1A/1B light chain 3B OS=Homo sapiens GN=MAP1LC3B PE=1 SV=3;sp|A6NCE7|MP3B2	3	3	3	1	3	2	2	2	2	2	2	2	3	1	2	2	3	2	1	2	2	3	3	2	2	2	1	2	1	2	2	2	2	1	2	2	2	2	2	2	37.3
340	A6NCS6	A6NCS6	7	7	7	Uncharacterized protein C2orf72	C2orf72	sp|A6NCS6|CB072_HUMAN Uncharacterized protein C2orf72 OS=Homo sapiens GN=C2orf72 PE=2 SV=2	1	7	7	7	3	5	0	0	0	1	0	1	0	0	0	0	1	0	6	1	1	1	1	2	1	0	0	0	1	0	1	0	0	0	0	0	0	0	0	0	30.2
341	A6ND91;A6ND91-2;M0QYD4;M0QZ80	A6ND91	13;5;2;2	13;5;2;2	13;5;2;2	Putative L-aspartate dehydrogenase	ASPDH	sp|A6ND91|ASPD_HUMAN Putative L-aspartate dehydrogenase OS=Homo sapiens GN=ASPDH PE=2 SV=2	4	13	13	13	8	12	3	2	3	3	3	4	3	3	3	5	2	5	9	5	2	3	3	4	6	3	3	3	2	3	3	2	3	2	3	3	2	6	5	4	48.1
342	A6NDB9;K7EKN5	A6NDB9;K7EKN5	4;2	4;2	4;2	Paralemmin-3	PALM3	sp|A6NDB9|PALM3_HUMAN Paralemmin-3 OS=Homo sapiens GN=PALM3 PE=1 SV=2;tr|K7EKN5|K7EKN5_HUMAN Paralemmin-3 (Fragment) OS=Homo sapiens GN=PALM3 PE=1 SV=1	2	4	4	4	2	3	0	0	1	0	0	1	0	1	1	0	0	1	1	1	0	0	2	0	1	0	0	1	1	2	1	1	2	1	0	0	1	2	0	1	7.7
343	A6NDG6;H3BV17	A6NDG6	11;2	11;2	11;2	Phosphoglycolate phosphatase	PGP	sp|A6NDG6|PGP_HUMAN Phosphoglycolate phosphatase OS=Homo sapiens GN=PGP PE=1 SV=1	2	11	11	11	11	7	3	3	4	3	3	4	2	2	3	3	5	2	5	3	3	3	2	6	5	4	2	3	5	4	2	2	3	2	4	3	3	4	4	3	41.7
344	A6NDU8	A6NDU8	6	6	6	UPF0600 protein C5orf51	C5orf51	sp|A6NDU8|CE051_HUMAN UPF0600 protein C5orf51 OS=Homo sapiens GN=C5orf51 PE=1 SV=1	1	6	6	6	6	2	1	2	3	0	3	2	1	1	3	2	1	3	1	1	2	3	0	1	1	3	0	1	1	2	1	0	0	0	2	1	1	1	2	1	27.6
345	A6NL93;A6NEL0;P05114	A6NL93;A6NEL0;P05114	4;4;4	4;4;4	4;4;4	Non-histone chromosomal protein HMG-14	HMGN1	tr|A6NL93|A6NL93_HUMAN Non-histone chromosomal protein HMG-14 OS=Homo sapiens GN=HMGN1 PE=1 SV=1;tr|A6NEL0|A6NEL0_HUMAN Non-histone chromosomal protein HMG-14 OS=Homo sapiens GN=HMGN1 PE=1 SV=1;sp|P05114|HMGN1_HUMAN Non-histone chromosomal protein HMG-14 O	3	4	4	4	4	3	1	1	2	1	1	1	1	0	1	0	1	1	2	1	1	2	2	2	0	2	1	0	1	1	1	1	1	0	1	1	2	1	2	2	41.1
346	A6NGW4;A6NFI1;P78381-3;P78381-2;P78381	A6NGW4;A6NFI1;P78381-3;P78381-2;P78381	1;1;1;1;1	1;1;1;1;1	1;1;1;1;1	UDP-galactose translocator	SLC35A2	tr|A6NGW4|A6NGW4_HUMAN UDP-galactose translocator OS=Homo sapiens GN=SLC35A2 PE=4 SV=1;tr|A6NFI1|A6NFI1_HUMAN UDP-galactose translocator OS=Homo sapiens GN=SLC35A2 PE=4 SV=1;sp|P78381-3|S35A2_HUMAN Isoform 3 of UDP-galactose translocator OS=Homo sapiens GN	5	1	1	1	1	1	0	0	0	0	0	0	0	0	0	0	0	0	1	0	0	0	0	0	0	0	0	0	0	0	0	0	0	0	0	0	0	0	0	1	19.6
347	A6NFI3	A6NFI3	2	2	2	Zinc finger protein 316	ZNF316	sp|A6NFI3|ZN316_HUMAN Zinc finger protein 316 OS=Homo sapiens GN=ZNF316 PE=1 SV=1	1	2	2	2	2	1	0	0	0	0	1	0	0	0	1	1	0	0	0	0	0	0	1	0	0	0	0	1	0	0	0	1	0	0	0	0	1	0	0	2	3.1
348	F6S314;E2QRJ6;A6NFM0;Q9H1A7;Q9GZM3;P52435;F8WF84;D6RAG0;E7EP90;E7EWC6;H0Y980;Q9GZM3-2	F6S314;E2QRJ6;A6NFM0;Q9H1A7;Q9GZM3;P52435;F8WF84	4;4;4;4;4;4;2;1;1;1;1;1	4;4;4;4;4;4;2;1;1;1;1;1	4;4;4;4;4;4;2;1;1;1;1;1	DNA-directed RNA polymerase II subunit RPB11-b2;DNA-directed RNA polymerase II subunit RPB11-b1;DNA-directed RNA polymerase II subunit RPB11-a	POLR2J;POLR2J3;POLR2J2	tr|F6S314|F6S314_HUMAN DNA-directed RNA polymerase II subunit RPB11-a OS=Homo sapiens GN=POLR2J PE=4 SV=1;tr|E2QRJ6|E2QRJ6_HUMAN DNA-directed RNA polymerase II subunit RPB11-b2 OS=Homo sapiens GN=POLR2J3 PE=4 SV=1;tr|A6NFM0|A6NFM0_HUMAN DNA-directed RNA po	12	4	4	4	4	3	1	1	1	1	1	1	1	0	1	1	0	0	1	0	1	1	0	1	1	1	1	0	1	1	1	0	0	1	1	1	1	2	1	2	20.9
349	A6NFV8;Q96EV8;D6RCT8;Q96EV8-2;A0A087WYP9;Q96EV8-3;D6RAX1;D6RAR7;D6RJC6;D6RID1	A6NFV8;Q96EV8;D6RCT8;Q96EV8-2;A0A087WYP9;Q96EV8-3	4;4;3;3;2;2;1;1;1;1	4;4;3;3;2;2;1;1;1;1	4;4;3;3;2;2;1;1;1;1	Dysbindin	DTNBP1	tr|A6NFV8|A6NFV8_HUMAN Dysbindin OS=Homo sapiens GN=DTNBP1 PE=1 SV=3;sp|Q96EV8|DTBP1_HUMAN Dysbindin OS=Homo sapiens GN=DTNBP1 PE=1 SV=1;tr|D6RCT8|D6RCT8_HUMAN Dysbindin OS=Homo sapiens GN=DTNBP1 PE=1 SV=1;sp|Q96EV8-2|DTBP1_HUMAN Isoform 2 of Dysbindin OS=	10	4	4	4	3	2	0	1	1	0	0	0	0	0	0	0	0	0	1	1	1	1	0	1	0	1	0	0	0	0	0	0	0	0	1	0	0	0	1	1	15
350	A6NFX8;Q9UKK9;A6NJU6;A6NCQ0;H0YEY4;C9JYY9	A6NFX8;Q9UKK9;A6NJU6;A6NCQ0	11;11;8;6;4;2	11;11;8;6;4;2	11;11;8;6;4;2	ADP-sugar pyrophosphatase	NUDT5	tr|A6NFX8|A6NFX8_HUMAN ADP-sugar pyrophosphatase OS=Homo sapiens GN=NUDT5 PE=1 SV=1;sp|Q9UKK9|NUDT5_HUMAN ADP-sugar pyrophosphatase OS=Homo sapiens GN=NUDT5 PE=1 SV=1;tr|A6NJU6|A6NJU6_HUMAN ADP-sugar pyrophosphatase OS=Homo sapiens GN=NUDT5 PE=1 SV=2;tr|A6	6	11	11	11	10	11	6	5	6	5	4	5	5	3	4	4	4	5	9	3	5	4	6	6	6	5	5	4	3	5	7	2	2	6	5	5	4	9	7	7	45.7
351	A6NFY7	A6NFY7	2	2	2	Succinate dehydrogenase assembly factor 1, mitochondrial	SDHAF1	sp|A6NFY7|SDHF1_HUMAN Succinate dehydrogenase assembly factor 1, mitochondrial OS=Homo sapiens GN=SDHAF1 PE=1 SV=1	1	2	2	2	1	1	1	1	1	1	0	0	0	1	1	0	0	1	0	1	0	1	0	0	0	0	1	0	0	0	0	1	0	0	1	1	1	0	0	1	20
352	K7EIJ0;K7ENL2;A6NG10;K7EMC9;Q969T9;K7EIN1;K7ESN4;B4DFG2;K7EIK1	K7EIJ0;K7ENL2;A6NG10;K7EMC9;Q969T9;K7EIN1;K7ESN4;B4DFG2	3;3;3;3;3;2;2;2;1	3;3;3;3;3;2;2;2;1	3;3;3;3;3;2;2;2;1	WW domain-binding protein 2	WBP2	tr|K7EIJ0|K7EIJ0_HUMAN WW domain-binding protein 2 (Fragment) OS=Homo sapiens GN=WBP2 PE=1 SV=1;tr|K7ENL2|K7ENL2_HUMAN WW domain-binding protein 2 OS=Homo sapiens GN=WBP2 PE=1 SV=1;tr|A6NG10|A6NG10_HUMAN WW domain-binding protein 2 OS=Homo sapiens GN=WBP2	9	3	3	3	3	3	2	2	2	2	2	2	2	2	2	1	2	1	3	1	3	3	2	1	2	3	1	1	2	2	2	3	2	1	2	2	2	2	2	2	19.8
353	M0R296;A6NGB7	M0R296;A6NGB7	1;1	1;1	1;1	Transmembrane protein 221	TMEM221	tr|M0R296|M0R296_HUMAN Uncharacterized protein (Fragment) OS=Homo sapiens PE=4 SV=1;sp|A6NGB7|TM221_HUMAN Transmembrane protein 221 OS=Homo sapiens GN=TMEM221 PE=2 SV=3	2	1	1	1	1	1	0	0	0	0	0	0	0	0	0	0	0	0	0	0	0	0	0	0	0	0	0	0	0	0	0	0	0	0	0	0	0	0	0	0	9.7
354	A6NGB9	A6NGB9	4	4	4	WAS/WASL-interacting protein family member 3	WIPF3	sp|A6NGB9|WIPF3_HUMAN WAS/WASL-interacting protein family member 3 OS=Homo sapiens GN=WIPF3 PE=2 SV=4	1	4	4	4	3	1	0	0	0	0	0	0	0	0	0	0	0	0	0	0	0	0	0	0	0	0	0	0	0	0	0	0	0	0	0	0	0	0	0	0	11.2
355	A6NGC4	A6NGC4	1	1	1	TLC domain-containing protein 2	TLCD2	sp|A6NGC4|TLCD2_HUMAN TLC domain-containing protein 2 OS=Homo sapiens GN=TLCD2 PE=2 SV=3	1	1	1	1	1	1	1	1	1	1	1	1	1	1	1	1	1	1	1	0	1	1	0	1	1	1	0	0	1	1	1	1	0	0	1	1	1	1	1	1	3.4
356	A6NGJ0;P51808;F2Z328	A6NGJ0;P51808;F2Z328	2;2;1	2;2;1	2;2;1	Dynein light chain Tctex-type 3	DYNLT3	tr|A6NGJ0|A6NGJ0_HUMAN Dynein light chain Tctex-type 3 OS=Homo sapiens GN=DYNLT3 PE=4 SV=1;sp|P51808|DYLT3_HUMAN Dynein light chain Tctex-type 3 OS=Homo sapiens GN=DYNLT3 PE=1 SV=1;tr|F2Z328|F2Z328_HUMAN Dynein light chain Tctex-type 3 OS=Homo sapiens GN=D	3	2	2	2	2	0	0	0	0	0	0	0	0	0	0	0	0	0	0	0	0	0	0	0	0	0	0	0	0	0	0	0	0	0	0	0	0	0	0	0	17.8
357	A6NGJ7;A6NMT1;Q9BY41-5;Q9BY41-2;Q9BY41-4;Q9BY41	A6NGJ7;A6NMT1;Q9BY41-5;Q9BY41-2;Q9BY41-4;Q9BY41	1;1;1;1;1;1	1;1;1;1;1;1	1;1;1;1;1;1	Histone deacetylase 8	HDAC8	tr|A6NGJ7|A6NGJ7_HUMAN Histone deacetylase 8 (Fragment) OS=Homo sapiens GN=HDAC8 PE=4 SV=2;tr|A6NMT1|A6NMT1_HUMAN Histone deacetylase 8 OS=Homo sapiens GN=HDAC8 PE=4 SV=1;sp|Q9BY41-5|HDAC8_HUMAN Isoform 5 of Histone deacetylase 8 OS=Homo sapiens GN=HDAC8;s	6	1	1	1	0	1	0	0	0	0	0	0	0	0	0	0	0	0	0	0	0	0	0	0	0	0	0	0	0	0	0	0	1	0	0	0	0	0	0	0	7.7
358	A6NGP5;Q9H910;B4DLH4;H3BU16;H3BMV3;Q9H910-2;H3BMT0;H3BTV5;H3BMM8;B4E1P3	A6NGP5;Q9H910;B4DLH4;H3BU16;H3BMV3;Q9H910-2;H3BMT0;H3BTV5	5;5;5;4;4;4;3;3;2;2	5;5;5;4;4;4;3;3;2;2	5;5;5;4;4;4;3;3;2;2	Hematological and neurological expressed 1-like protein	HN1L	tr|A6NGP5|A6NGP5_HUMAN Hematological and neurological-expressed 1-like protein OS=Homo sapiens GN=HN1L PE=1 SV=2;sp|Q9H910|HN1L_HUMAN Hematological and neurological expressed 1-like protein OS=Homo sapiens GN=HN1L PE=1 SV=1;tr|B4DLH4|B4DLH4_HUMAN Hematolog	10	5	5	5	4	3	0	1	3	0	0	1	0	0	2	1	1	0	1	2	0	1	0	3	2	2	0	2	0	1	2	1	0	0	1	1	1	1	1	3	46.6
359	A6NGW1;O95070;E9PS11;E9PIZ0;C9JST7	A6NGW1;O95070;E9PS11;E9PIZ0;C9JST7	2;2;1;1;1	2;2;1;1;1	2;2;1;1;1	Protein YIF1A	YIF1A	tr|A6NGW1|A6NGW1_HUMAN Protein YIF1A OS=Homo sapiens GN=YIF1A PE=1 SV=1;sp|O95070|YIF1A_HUMAN Protein YIF1A OS=Homo sapiens GN=YIF1A PE=1 SV=2;tr|E9PS11|E9PS11_HUMAN Protein YIF1A OS=Homo sapiens GN=YIF1A PE=1 SV=1;tr|E9PIZ0|E9PIZ0_HUMAN Protein YIF1A (Fra	5	2	2	2	1	2	1	1	1	0	0	1	0	1	1	1	1	0	1	2	1	1	0	2	1	1	1	0	1	1	1	1	1	1	1	0	1	1	1	2	11.2
360	A6NGX6;Q9BT43	A6NGX6;Q9BT43	3;3	3;3	3;3	DNA-directed RNA polymerase III subunit RPC7-like	POLR3GL	tr|A6NGX6|A6NGX6_HUMAN DNA-directed RNA polymerase III subunit RPC7-like OS=Homo sapiens GN=POLR3GL PE=1 SV=1;sp|Q9BT43|RPC7L_HUMAN DNA-directed RNA polymerase III subunit RPC7-like OS=Homo sapiens GN=POLR3GL PE=1 SV=1	2	3	3	3	2	1	1	1	1	1	1	1	0	1	1	0	1	0	0	1	1	1	1	1	1	1	0	0	1	1	1	1	1	1	1	1	1	1	1	1	17.9
361	A6NHG8;Q13114;Q13114-2;H0YL26;H0YL25	A6NHG8;Q13114;Q13114-2;H0YL26	4;4;3;2;1	4;4;3;2;1	4;4;3;2;1	TNF receptor-associated factor 3	TRAF3	tr|A6NHG8|A6NHG8_HUMAN TNF receptor-associated factor 3 OS=Homo sapiens GN=TRAF3 PE=4 SV=1;sp|Q13114|TRAF3_HUMAN TNF receptor-associated factor 3 OS=Homo sapiens GN=TRAF3 PE=1 SV=2;sp|Q13114-2|TRAF3_HUMAN Isoform 2 of TNF receptor-associated factor 3 OS=Ho	5	4	4	4	2	2	0	0	0	0	0	0	0	0	0	0	0	0	1	0	0	0	0	0	0	0	0	0	1	0	0	0	0	0	0	1	0	1	0	0	10.7
362	A6NHL2-2;A6NHL2	A6NHL2-2;A6NHL2	4;4	1;1	1;1	Tubulin alpha chain-like 3	TUBAL3	sp|A6NHL2-2|TBAL3_HUMAN Isoform 2 of Tubulin alpha chain-like 3 OS=Homo sapiens GN=TUBAL3;sp|A6NHL2|TBAL3_HUMAN Tubulin alpha chain-like 3 OS=Homo sapiens GN=TUBAL3 PE=1 SV=2	2	4	1	1	3	3	2	2	2	2	2	2	2	2	2	2	2	2	2	2	3	3	2	3	2	2	2	2	3	2	2	2	3	3	2	3	2	3	2	3	10.3
363	A6NHQ2;R4GMW7	A6NHQ2;R4GMW7	9;9	7;7	7;7	rRNA/tRNA 2-O-methyltransferase fibrillarin-like protein 1	FBLL1	sp|A6NHQ2|FBLL1_HUMAN rRNA/tRNA 2-O-methyltransferase fibrillarin-like protein 1 OS=Homo sapiens GN=FBLL1 PE=3 SV=1;tr|R4GMW7|R4GMW7_HUMAN rRNA/tRNA 2-O-methyltransferase fibrillarin-like protein 1 OS=Homo sapiens GN=FBLL1 PE=1 SV=1	2	9	7	7	8	5	3	3	3	2	2	4	2	3	1	2	4	2	3	4	4	4	4	3	3	2	3	1	2	2	4	2	2	2	4	4	2	2	3	5	27.3
364	A6NHR9;A6NHR9-2;J3KTL8;A6NHR9-3;J3KRK8;J3QSH1;REV__F8W8U9;Q0VGE6;REV__F8WF69;Q6TDP4	A6NHR9;A6NHR9-2;J3KTL8	43;42;25;17;2;2;1;1;1;1	43;42;25;17;2;2;1;1;1;1	42;41;24;16;2;2;0;0;0;0	Structural maintenance of chromosomes flexible hinge domain-containing protein 1	SMCHD1	sp|A6NHR9|SMHD1_HUMAN Structural maintenance of chromosomes flexible hinge domain-containing protein 1 OS=Homo sapiens GN=SMCHD1 PE=1 SV=2;sp|A6NHR9-2|SMHD1_HUMAN Isoform 2 of Structural maintenance of chromosomes flexible hinge domain-containing protein 1	10	43	43	42	38	23	4	8	6	5	7	7	5	4	3	5	8	3	11	7	4	2	6	9	4	5	8	4	7	8	8	5	4	7	7	6	5	9	11	7	23
365	E9PJK4;A6NI28;H0YDU1	E9PJK4;A6NI28;H0YDU1	2;2;1	2;2;1	2;2;1	Rho GTPase-activating protein 42	ARHGAP42	tr|E9PJK4|E9PJK4_HUMAN Rho GTPase-activating protein 42 OS=Homo sapiens GN=ARHGAP42 PE=1 SV=1;sp|A6NI28|RHG42_HUMAN Rho GTPase-activating protein 42 OS=Homo sapiens GN=ARHGAP42 PE=1 SV=3;tr|H0YDU1|H0YDU1_HUMAN Rho GTPase-activating protein 42 (Fragment) OS	3	2	2	2	2	1	0	0	0	0	1	0	0	0	0	1	0	0	1	1	0	0	0	0	1	0	0	0	1	0	0	0	1	0	0	0	0	1	0	1	3.1
366	P14598;A6NI72;A8MVU1;P14598-2;C9J155;H7C1S1	P14598;A6NI72;A8MVU1;P14598-2	16;16;15;9;5;4	16;16;15;9;5;4	16;16;15;9;5;4	Neutrophil cytosol factor 1;Putative neutrophil cytosol factor 1B;Putative neutrophil cytosol factor 1C	NCF1;NCF1B;NCF1C	sp|P14598|NCF1_HUMAN Neutrophil cytosol factor 1 OS=Homo sapiens GN=NCF1 PE=1 SV=3;sp|A6NI72|NCF1B_HUMAN Putative neutrophil cytosol factor 1B OS=Homo sapiens GN=NCF1B PE=5 SV=2;sp|A8MVU1|NCF1C_HUMAN Putative neutrophil cytosol factor 1C OS=Homo sapiens GN	6	16	16	16	13	10	1	2	1	1	4	5	3	1	0	3	3	5	4	2	5	2	0	2	0	1	8	7	3	1	2	4	3	8	1	2	1	7	2	3	43.8
367	A6NI79;H0YBY5;H0YB32	A6NI79;H0YBY5	14;10;1	14;10;1	14;10;1	Coiled-coil domain-containing protein 69	CCDC69	sp|A6NI79|CCD69_HUMAN Coiled-coil domain-containing protein 69 OS=Homo sapiens GN=CCDC69 PE=2 SV=1;tr|H0YBY5|H0YBY5_HUMAN Coiled-coil domain-containing protein 69 (Fragment) OS=Homo sapiens GN=CCDC69 PE=4 SV=1	3	14	14	14	12	11	4	2	1	0	2	3	4	2	1	1	0	1	1	2	3	5	2	4	2	3	1	2	6	2	3	4	4	2	3	2	5	3	2	3	38.9
368	F5H148;H3BMT1;A6NIE6;Q9NYV6-4;Q9NYV6-3;Q9NYV6	F5H148;H3BMT1;A6NIE6;Q9NYV6-4;Q9NYV6-3;Q9NYV6	1;1;1;1;1;1	1;1;1;1;1;1	1;1;1;1;1;1	Putative RRN3-like protein RRN3P2;RNA polymerase I-specific transcription initiation factor RRN3	RRN3;RRN3P2	tr|F5H148|F5H148_HUMAN RNA polymerase I-specific transcription initiation factor RRN3 OS=Homo sapiens GN=RRN3 PE=1 SV=1;tr|H3BMT1|H3BMT1_HUMAN RNA polymerase I-specific transcription initiation factor RRN3 OS=Homo sapiens GN=RRN3 PE=1 SV=1;sp|A6NIE6|RN3P2_	6	1	1	1	1	0	0	0	0	0	0	0	0	0	0	0	0	0	0	0	0	0	0	0	0	0	0	0	0	0	0	0	0	0	0	0	0	0	0	0	1.8
369	A6NIH7;K7EJU3;K7EN86	A6NIH7	7;1;1	7;1;1	6;0;0	Protein unc-119 homolog B	UNC119B	sp|A6NIH7|U119B_HUMAN Protein unc-119 homolog B OS=Homo sapiens GN=UNC119B PE=1 SV=1	3	7	7	6	7	5	0	1	1	1	2	1	1	1	1	2	1	1	2	2	1	3	1	1	1	3	1	1	1	1	1	1	1	0	1	1	2	2	1	1	45.8
370	A6NIW2;Q5JSL3	A6NIW2;Q5JSL3	26;26	26;26	25;25	Dedicator of cytokinesis protein 11	DOCK11	tr|A6NIW2|A6NIW2_HUMAN Dedicator of cytokinesis protein 11 OS=Homo sapiens GN=DOCK11 PE=1 SV=2;sp|Q5JSL3|DOC11_HUMAN Dedicator of cytokinesis protein 11 OS=Homo sapiens GN=DOCK11 PE=1 SV=2	2	26	26	25	23	7	3	1	0	0	0	1	1	1	1	0	0	0	0	0	0	1	0	0	1	0	1	0	1	0	1	0	0	0	1	2	1	0	0	0	14.9
371	J3QL85;A6NIZ0;Q9GZM8-3;Q9GZM8;Q9GZM8-2;J3KRK9;J3QL31;J3KT16;J3QLD0	J3QL85;A6NIZ0;Q9GZM8-3;Q9GZM8;Q9GZM8-2;J3KRK9	5;5;5;5;5;4;1;1;1	3;3;3;3;3;3;1;1;1	3;3;3;3;3;3;1;1;1	Nuclear distribution protein nudE-like 1	NDEL1	tr|J3QL85|J3QL85_HUMAN Nuclear distribution protein nudE-like 1 (Fragment) OS=Homo sapiens GN=NDEL1 PE=4 SV=1;tr|A6NIZ0|A6NIZ0_HUMAN Nuclear distribution protein nudE-like 1 OS=Homo sapiens GN=NDEL1 PE=1 SV=4;sp|Q9GZM8-3|NDEL1_HUMAN Isoform 3 of Nuclear di	9	5	3	3	5	1	0	0	0	0	0	0	0	0	0	0	0	0	0	1	0	0	1	1	0	0	0	0	0	1	0	0	1	0	1	1	1	0	0	1	30.4
372	A6NJ78;A6NJ78-2;B5MC64;F8WD83;A6NJ78-3;A6NJ78-4;P0C7V9	A6NJ78	8;3;2;2;2;2;1	8;3;2;2;2;2;1	8;3;2;2;2;2;1	Probable methyltransferase-like protein 15	METTL15	sp|A6NJ78|MET15_HUMAN Probable methyltransferase-like protein 15 OS=Homo sapiens GN=METTL15 PE=2 SV=1	7	8	8	8	7	4	1	3	2	2	3	1	1	0	2	1	1	0	2	2	1	3	0	1	0	0	0	0	0	0	2	1	2	1	1	2	0	1	1	2	21.4
373	A6NJD9;A8MVT4;A8MYK1;Q16540;H7C2P7	A6NJD9;A8MVT4;A8MYK1;Q16540;H7C2P7	5;5;5;5;4	5;5;5;5;4	5;5;5;5;4	39S ribosomal protein L23, mitochondrial	MRPL23	tr|A6NJD9|A6NJD9_HUMAN 39S ribosomal protein L23, mitochondrial OS=Homo sapiens GN=MRPL23 PE=1 SV=1;tr|A8MVT4|A8MVT4_HUMAN 39S ribosomal protein L23, mitochondrial OS=Homo sapiens GN=MRPL23 PE=1 SV=1;tr|A8MYK1|A8MYK1_HUMAN 39S ribosomal protein L23, mitoch	5	5	5	5	4	5	3	2	2	3	3	3	1	3	4	2	4	2	4	3	4	4	1	4	2	2	4	3	2	4	4	3	4	4	3	2	3	2	2	4	31.9
374	A6NJG2	A6NJG2	2	2	2	Ankyrin repeat domain-containing protein SOWAHD	SOWAHD	sp|A6NJG2|SWAHD_HUMAN Ankyrin repeat domain-containing protein SOWAHD OS=Homo sapiens GN=SOWAHD PE=2 SV=1	1	2	2	2	0	1	0	0	0	0	0	0	0	0	0	1	0	0	0	0	0	0	0	0	0	0	0	0	0	0	0	0	0	0	0	0	0	0	0	0	8.3
375	E9PD41;P10966-7;P10966-9;P10966-8;P10966;A6NJW9;P10966-3;P10966-2;P10966-6;P10966-4	E9PD41;P10966-7;P10966-9;P10966-8;P10966;A6NJW9;P10966-3;P10966-2;P10966-6;P10966-4	1;1;1;1;1;1;1;1;1;1	1;1;1;1;1;1;1;1;1;1	1;1;1;1;1;1;1;1;1;1	T-cell surface glycoprotein CD8 beta chain;Putative T-cell surface glycoprotein CD8 beta-2 chain	CD8B;CD8BP	tr|E9PD41|E9PD41_HUMAN T-cell surface glycoprotein CD8 beta chain OS=Homo sapiens GN=CD8B PE=4 SV=3;sp|P10966-7|CD8B_HUMAN Isoform 6 of T-cell surface glycoprotein CD8 beta chain OS=Homo sapiens GN=CD8B;sp|P10966-9|CD8B_HUMAN Isoform 8 of T-cell surface gl	10	1	1	1	1	0	0	0	0	0	0	0	0	0	0	0	0	0	0	0	0	0	0	0	0	0	0	0	0	1	1	1	1	0	1	0	1	0	0	0	5.7
376	A6NKD9;G3V4C8;H0YJY5;H0YJE0	A6NKD9	6;1;1;1	6;1;1;1	6;1;1;1	Coiled-coil domain-containing protein 85C	CCDC85C	sp|A6NKD9|CC85C_HUMAN Coiled-coil domain-containing protein 85C OS=Homo sapiens GN=CCDC85C PE=1 SV=1	4	6	6	6	5	4	0	0	0	1	0	0	0	0	0	0	0	0	0	0	1	1	1	0	0	0	1	0	1	1	0	0	0	0	1	1	1	1	1	1	19.1
377	A6NKZ2;P51606;H7C1A7;P51606-2;H7C2G7;H7C317	A6NKZ2;P51606	9;9;3;3;2;1	9;9;3;3;2;1	9;9;3;3;2;1	N-acylglucosamine 2-epimerase	RENBP	tr|A6NKZ2|A6NKZ2_HUMAN N-acylglucosamine 2-epimerase OS=Homo sapiens GN=RENBP PE=4 SV=2;sp|P51606|RENBP_HUMAN N-acylglucosamine 2-epimerase OS=Homo sapiens GN=RENBP PE=1 SV=2	6	9	9	9	8	7	6	5	3	4	6	3	5	5	5	2	4	4	6	5	6	4	2	4	2	5	2	3	0	5	3	2	4	4	6	4	2	7	4	6	23.5
378	A6NLH6;Q9P003	A6NLH6;Q9P003	1;1	1;1	1;1	Protein cornichon homolog 4	CNIH4	tr|A6NLH6|A6NLH6_HUMAN Protein cornichon homolog 4 OS=Homo sapiens GN=CNIH4 PE=1 SV=1;sp|Q9P003|CNIH4_HUMAN Protein cornichon homolog 4 OS=Homo sapiens GN=CNIH4 PE=1 SV=1	2	1	1	1	1	1	0	0	1	0	0	0	1	0	0	0	0	0	1	0	0	0	0	1	0	0	0	1	0	0	0	0	0	1	0	1	0	0	1	0	14.6
379	A6NLP5-2;A6NLP5	A6NLP5-2;A6NLP5	4;4	4;4	4;4	Tetratricopeptide repeat protein 36	TTC36	sp|A6NLP5-2|TTC36_HUMAN Isoform 2 of Tetratricopeptide repeat protein 36 OS=Homo sapiens GN=TTC36;sp|A6NLP5|TTC36_HUMAN Tetratricopeptide repeat protein 36 OS=Homo sapiens GN=TTC36 PE=2 SV=1	2	4	4	4	1	4	1	0	0	1	2	1	2	0	1	0	0	1	2	0	0	0	2	1	1	1	0	1	0	1	1	1	0	2	1	0	1	0	1	1	30
380	A6NM71;C9J7Q8;H7C4N7	A6NM71	5;1;1	5;1;1	0;0;0			tr|A6NM71|A6NM71_HUMAN Uncharacterized protein OS=Homo sapiens PE=4 SV=3	3	5	5	0	5	3	2	2	2	2	3	2	2	2	1	0	2	2	1	2	3	2	0	2	2	2	1	3	2	0	2	1	3	2	1	2	1	2	2	2	18.2
381	A6NMB1;E9PKV9	A6NMB1;E9PKV9	2;1	2;1	1;0	Sialic acid-binding Ig-like lectin 16	SIGLEC16;SIGLEC10	sp|A6NMB1|SIG16_HUMAN Sialic acid-binding Ig-like lectin 16 OS=Homo sapiens GN=SIGLEC16 PE=2 SV=3;tr|E9PKV9|E9PKV9_HUMAN Sialic acid-binding Ig-like lectin 10 (Fragment) OS=Homo sapiens GN=SIGLEC10 PE=4 SV=1	2	2	2	1	2	1	1	1	1	1	1	1	1	1	1	1	1	1	0	1	1	1	1	1	1	1	1	1	1	1	1	1	1	1	1	1	1	1	1	1	3.7
382	A6NMH8;E9PJK1;E9PRJ8;H0YDL9;H0YDJ9;E9PIF1;P60033;E9PM31;H0YEE2	A6NMH8;E9PJK1;E9PRJ8;H0YDL9;H0YDJ9;E9PIF1;P60033	5;4;4;4;4;4;4;1;1	5;4;4;4;4;4;4;1;1	5;4;4;4;4;4;4;1;1	Tetraspanin;CD81 antigen	CD81	tr|A6NMH8|A6NMH8_HUMAN Tetraspanin OS=Homo sapiens GN=CD81 PE=1 SV=1;tr|E9PJK1|E9PJK1_HUMAN Tetraspanin OS=Homo sapiens GN=CD81 PE=1 SV=1;tr|E9PRJ8|E9PRJ8_HUMAN Tetraspanin (Fragment) OS=Homo sapiens GN=CD81 PE=1 SV=1;tr|H0YDL9|H0YDL9_HUMAN Tetraspanin (Fr	9	5	5	5	5	2	0	0	0	0	0	0	0	0	0	0	0	1	0	0	0	0	1	0	0	0	0	0	0	0	0	0	0	0	0	0	0	1	1	0	29.2
383	A6NML8;C9J6U3;O60879-2;K4DI95;O60879;O60879-3	A6NML8;C9J6U3;O60879-2;K4DI95;O60879;O60879-3	19;19;19;18;18;17	19;19;19;18;18;17	19;19;19;18;18;17	Protein diaphanous homolog 2	DIAPH2	tr|A6NML8|A6NML8_HUMAN Diaphanous homolog 2 (Drosophila), isoform CRA_c OS=Homo sapiens GN=DIAPH2 PE=1 SV=3;tr|C9J6U3|C9J6U3_HUMAN Protein diaphanous homolog 2 OS=Homo sapiens GN=DIAPH2 PE=1 SV=3;sp|O60879-2|DIAP2_HUMAN Isoform 2 of Protein diaphanous homo	6	19	19	19	16	12	4	5	3	5	4	6	6	5	5	6	4	5	6	6	4	6	2	3	4	4	4	4	3	3	6	5	4	2	6	4	7	3	3	4	17.5
384	A6NMN0;P46020-2;P46020;A6NIT2;P46020-3	A6NMN0;P46020-2;P46020;A6NIT2;P46020-3	16;16;16;15;15	15;15;15;14;14	15;15;15;14;14	Phosphorylase b kinase regulatory subunit alpha, skeletal muscle isoform	PHKA1	tr|A6NMN0|A6NMN0_HUMAN Phosphorylase b kinase regulatory subunit alpha, skeletal muscle isoform OS=Homo sapiens GN=PHKA1 PE=1 SV=1;sp|P46020-2|KPB1_HUMAN Isoform 2 of Phosphorylase b kinase regulatory subunit alpha, skeletal muscle isoform OS=Homo sapiens	5	16	15	15	16	6	3	2	1	3	2	3	2	2	2	2	1	1	2	2	1	4	0	0	0	2	0	1	3	0	0	2	1	3	4	1	3	1	3	1	15.4
385	A6NMQ3;Q5T5H1;O43768-2;O43768;O43768-9;O43768-3;O43768-4;O43768-6;O43768-5;O43768-7;O43768-8	A6NMQ3;Q5T5H1;O43768-2;O43768;O43768-9;O43768-3;O43768-4;O43768-6;O43768-5;O43768-7	5;5;5;5;5;5;5;4;4;4;2	5;5;5;5;5;5;5;4;4;4;2	4;4;4;4;4;4;4;3;3;3;2	Alpha-endosulfine	ENSA	tr|A6NMQ3|A6NMQ3_HUMAN Alpha-endosulfine OS=Homo sapiens GN=ENSA PE=1 SV=2;tr|Q5T5H1|Q5T5H1_HUMAN Alpha-endosulfine OS=Homo sapiens GN=ENSA PE=1 SV=1;sp|O43768-2|ENSA_HUMAN Isoform 2 of Alpha-endosulfine OS=Homo sapiens GN=ENSA;sp|O43768|ENSA_HUMAN Alpha-e	11	5	5	4	4	4	1	1	1	1	1	1	1	1	1	1	1	1	2	1	1	1	2	2	1	1	1	1	1	1	2	1	1	1	1	1	1	1	1	2	42.9
386	A6NMZ7;A6NMZ7-2;H0Y940;H0YA33	A6NMZ7;A6NMZ7-2	16;13;1;1	16;13;1;1	15;12;1;1	Collagen alpha-6(VI) chain	COL6A6	sp|A6NMZ7|CO6A6_HUMAN Collagen alpha-6(VI) chain OS=Homo sapiens GN=COL6A6 PE=1 SV=2;sp|A6NMZ7-2|CO6A6_HUMAN Isoform 2 of Collagen alpha-6(VI) chain OS=Homo sapiens GN=COL6A6	4	16	16	15	16	8	1	2	2	2	1	2	1	0	2	4	3	1	1	3	1	1	2	1	1	1	3	3	3	4	3	4	4	0	1	3	2	0	3	1	7.7
387	A6NN50;O75147-2;O75147-1;O75147-4;O75147;A8MSZ8	A6NN50;O75147-2;O75147-1;O75147-4;O75147	15;15;15;15;15;5	15;15;15;15;15;5	15;15;15;15;15;5	Obscurin-like protein 1	OBSL1	tr|A6NN50|A6NN50_HUMAN Obscurin-like protein 1 OS=Homo sapiens GN=OBSL1 PE=1 SV=1;sp|O75147-2|OBSL1_HUMAN Isoform 2 of Obscurin-like protein 1 OS=Homo sapiens GN=OBSL1;sp|O75147-1|OBSL1_HUMAN Isoform 3 of Obscurin-like protein 1 OS=Homo sapiens GN=OBSL1;sp	6	15	15	15	12	10	2	4	3	3	3	4	4	3	2	4	3	2	4	3	2	3	2	3	3	2	2	2	3	2	3	4	4	2	3	2	2	3	3	2	8.2
388	A6NNB3	A6NNB3	2	2	2	Interferon-induced transmembrane protein 5	IFITM5	sp|A6NNB3|IFM5_HUMAN Interferon-induced transmembrane protein 5 OS=Homo sapiens GN=IFITM5 PE=2 SV=1	1	2	2	2	1	1	0	0	0	0	0	0	0	0	0	0	0	0	0	0	0	0	1	0	0	0	1	0	0	0	0	0	0	1	0	0	0	0	0	0	19.7
389	A6NNI4;G8JLH6;P21926;F5GXT1;A0A087WZG3;A0A087WU13	A6NNI4;G8JLH6;P21926;F5GXT1;A0A087WZG3;A0A087WU13	4;4;4;2;2;2	4;4;4;2;2;2	4;4;4;2;2;2	Tetraspanin;CD9 antigen	CD9	tr|A6NNI4|A6NNI4_HUMAN Tetraspanin OS=Homo sapiens GN=CD9 PE=1 SV=1;tr|G8JLH6|G8JLH6_HUMAN Tetraspanin (Fragment) OS=Homo sapiens GN=CD9 PE=1 SV=1;sp|P21926|CD9_HUMAN CD9 antigen OS=Homo sapiens GN=CD9 PE=1 SV=4;tr|F5GXT1|F5GXT1_HUMAN CD9 antigen (Fragment	6	4	4	4	4	3	2	2	2	2	2	2	2	2	1	0	2	2	2	2	2	2	2	2	2	2	2	2	2	2	2	2	2	2	2	2	2	2	2	2	13.8
390	A6PVN5;Q15257-3;Q15257-2;Q15257;F6WIT2;Q15257-4;Q68CR8;Q5T949;Q5T948;A6PVN9;A6PVN6;B7ZBQ0;A6PVN8;C9IZ76;B7ZBP9;A6PVN7;B7ZBP7;B4DDQ6;H0Y6E5	A6PVN5;Q15257-3;Q15257-2;Q15257;F6WIT2;Q15257-4;Q68CR8;Q5T949;Q5T948;A6PVN9	11;11;11;11;8;8;7;7;7;6;5;4;3;3;2;2;2;2;2	11;11;11;11;8;8;7;7;7;6;5;4;3;3;2;2;2;2;2	11;11;11;11;8;8;7;7;7;6;5;4;3;3;2;2;2;2;2	Serine/threonine-protein phosphatase 2A activator	PPP2R4;DKFZp781M17165	tr|A6PVN5|A6PVN5_HUMAN Serine/threonine-protein phosphatase 2A activator OS=Homo sapiens GN=PPP2R4 PE=1 SV=1;sp|Q15257-3|PTPA_HUMAN Isoform 3 of Serine/threonine-protein phosphatase 2A activator OS=Homo sapiens GN=PPP2R4;sp|Q15257-2|PTPA_HUMAN Isoform 1 of	19	11	11	11	11	9	7	7	6	7	7	6	6	5	4	5	8	7	5	6	6	8	7	9	5	6	4	7	6	7	5	5	6	6	7	7	7	9	7	8	43.8
391	A6PVS8	A6PVS8	1	1	1	Leucine-rich repeat and IQ domain-containing protein 3	LRRIQ3	sp|A6PVS8|LRIQ3_HUMAN Leucine-rich repeat and IQ domain-containing protein 3 OS=Homo sapiens GN=LRRIQ3 PE=2 SV=1	1	1	1	1	1	1	1	1	1	1	1	1	1	1	1	1	1	1	1	1	1	1	0	1	1	1	1	1	1	1	1	1	1	1	1	1	1	1	1	1	1.6
392	A6PW57;Q99755-3;Q99755;Q99755-2;Q99755-4;A6PW58;A2A5X0	A6PW57;Q99755-3;Q99755;Q99755-2;Q99755-4	9;9;9;8;8;1;1	2;2;2;2;2;1;1	1;1;1;1;1;1;1	Phosphatidylinositol 4-phosphate 5-kinase type-1 alpha	PIP5K1A	tr|A6PW57|A6PW57_HUMAN Phosphatidylinositol 4-phosphate 5-kinase type-1 alpha OS=Homo sapiens GN=PIP5K1A PE=1 SV=2;sp|Q99755-3|PI51A_HUMAN Isoform 3 of Phosphatidylinositol 4-phosphate 5-kinase type-1 alpha OS=Homo sapiens GN=PIP5K1A;sp|Q99755|PI51A_HUMAN	7	9	2	1	8	3	0	0	0	0	0	0	0	0	1	0	0	0	1	0	0	0	0	0	0	0	0	0	0	0	0	0	0	0	0	0	1	1	1	0	22.5
393	A6XND1;A6XND0;P17936;P17936-2;H0Y485;H0Y5K2;B3KWK7;C9JMX4	A6XND1;A6XND0;P17936;P17936-2;H0Y485;H0Y5K2;B3KWK7;C9JMX4	5;5;5;5;4;4;4;3	5;5;5;5;4;4;4;3	5;5;5;5;4;4;4;3	Insulin-like growth factor-binding protein 3	IGFBP3	tr|A6XND1|A6XND1_HUMAN Insulin-like growth factor binding protein 3 isoform b OS=Homo sapiens GN=IGFBP3 PE=2 SV=1;tr|A6XND0|A6XND0_HUMAN Insulin-like growth factor binding protein 3 OS=Homo sapiens GN=IGFBP3 PE=2 SV=1;sp|P17936|IBP3_HUMAN Insulin-like grow	8	5	5	5	4	2	0	0	0	0	0	0	0	0	0	0	0	0	0	1	0	0	0	0	0	0	0	1	0	0	0	0	0	0	0	0	0	0	1	0	20.9
394	S4R393;S4R410;A7E2V4-5;A7E2V4;A7E2V4-3;A7E2V4-4;S4R3H3;A7E2V4-2;S4R3B3;H7C453;H7BZ52;H0YCW2;S4R3U7	S4R393;S4R410;A7E2V4-5;A7E2V4;A7E2V4-3;A7E2V4-4;S4R3H3;A7E2V4-2;S4R3B3;H7C453;H7BZ52;H0YCW2;S4R3U7	11;11;11;11;11;11;10;9;8;8;8;6;6	11;11;11;11;11;11;10;9;8;8;8;6;6	11;11;11;11;11;11;10;9;8;8;8;6;6	Zinc finger SWIM domain-containing protein 8	ZSWIM8	tr|S4R393|S4R393_HUMAN Zinc finger SWIM domain-containing protein 8 OS=Homo sapiens GN=ZSWIM8 PE=1 SV=1;tr|S4R410|S4R410_HUMAN Zinc finger SWIM domain-containing protein 8 OS=Homo sapiens GN=ZSWIM8 PE=1 SV=1;sp|A7E2V4-5|ZSWM8_HUMAN Isoform 5 of Zinc finger	13	11	11	11	10	5	1	2	0	0	1	0	0	0	1	1	1	0	1	1	1	1	1	1	1	1	1	0	0	0	1	0	0	0	1	0	1	0	1	1	9.6
395	A7KAX9-2;A7KAX9;G3V174;A7KAX9-3	A7KAX9-2;A7KAX9;G3V174	5;5;3;1	5;5;3;1	4;4;2;1	Rho GTPase-activating protein 32	ARHGAP32	sp|A7KAX9-2|RHG32_HUMAN Isoform 2 of Rho GTPase-activating protein 32 OS=Homo sapiens GN=ARHGAP32;sp|A7KAX9|RHG32_HUMAN Rho GTPase-activating protein 32 OS=Homo sapiens GN=ARHGAP32 PE=1 SV=1;tr|G3V174|G3V174_HUMAN Rho GTPase-activating protein 32 OS=Homo s	4	5	5	4	4	4	1	1	0	0	0	1	0	1	0	0	2	0	1	0	0	0	0	2	0	0	0	0	0	0	0	1	0	0	0	0	1	0	0	1	2.8
396	A8CG34;A0A075B7F8;A0A087WY75;A8CG34-2;Q96HA1-2;Q96HA1-3;A6NF01;C9JFL1	A8CG34;A0A075B7F8;A0A087WY75;A8CG34-2;Q96HA1-2;Q96HA1-3	10;9;7;7;6;6;4;1	10;9;7;7;6;6;4;1	4;3;1;1;0;0;1;0	Nuclear envelope pore membrane protein POM 121C;Nuclear envelope pore membrane protein POM 121	POM121C;POM121	sp|A8CG34|P121C_HUMAN Nuclear envelope pore membrane protein POM 121C OS=Homo sapiens GN=POM121C PE=1 SV=2;tr|A0A075B7F8|A0A075B7F8_HUMAN Nuclear envelope pore membrane protein POM 121C OS=Homo sapiens GN=POM121C PE=1 SV=2;tr|A0A087WY75|A0A087WY75_HUMAN Nu	8	10	10	4	10	3	0	0	0	0	0	0	0	0	0	0	0	1	0	1	1	1	1	0	0	1	0	0	1	0	1	0	0	1	0	1	1	0	0	1	13
397	A8DPD7;Q9C0D3	A8DPD7;Q9C0D3	7;7	7;7	7;7	Protein zyg-11 homolog B	ZYG11B	tr|A8DPD7|A8DPD7_HUMAN Protein zyg-11 homolog B OS=Homo sapiens GN=ZYG11B PE=1 SV=1;sp|Q9C0D3|ZY11B_HUMAN Protein zyg-11 homolog B OS=Homo sapiens GN=ZYG11B PE=1 SV=2	2	7	7	7	5	6	2	1	1	1	1	2	2	2	1	1	1	2	1	0	1	2	1	1	1	1	1	1	0	1	1	1	1	0	3	0	0	0	0	1	13.8
398	A8K7Q2	A8K7Q2	26	1	1		HSPA8	tr|A8K7Q2|A8K7Q2_HUMAN Heat shock cognate 71 kDa protein OS=Homo sapiens GN=HSPA8 PE=1 SV=1	1	26	1	1	23	21	13	13	11	10	14	13	13	17	12	9	13	13	15	15	14	14	14	14	13	13	11	13	15	11	18	13	14	13	16	11	15	17	17	20	56.3
399	A8MQ02;J3KN01;P55196;P55196-5;P55196-3;P55196-1;Q5TIG5;P55196-2;P55196-6;H0Y7R8;H0Y8L4;H0Y948;H0Y8U8;H0YA98;F8W9I4;E9PFY5;H0Y9I0	A8MQ02;J3KN01;P55196;P55196-5;P55196-3;P55196-1;Q5TIG5;P55196-2;P55196-6	30;30;30;30;27;27;24;24;24;8;7;4;3;2;2;2;1	30;30;30;30;27;27;24;24;24;8;7;4;3;2;2;2;1	30;30;30;30;27;27;24;24;24;8;7;4;3;2;2;2;1	Afadin	MLLT4	tr|A8MQ02|A8MQ02_HUMAN Afadin OS=Homo sapiens GN=MLLT4 PE=1 SV=2;tr|J3KN01|J3KN01_HUMAN Afadin OS=Homo sapiens GN=MLLT4 PE=1 SV=1;sp|P55196|AFAD_HUMAN Afadin OS=Homo sapiens GN=MLLT4 PE=1 SV=3;sp|P55196-5|AFAD_HUMAN Isoform 5 of Afadin OS=Homo sapiens GN=M	17	30	30	30	30	19	5	4	4	4	4	4	3	2	4	2	3	1	5	2	1	3	5	3	2	2	2	5	3	4	4	5	0	2	5	2	6	5	6	4	21.9
400	D6RAR2;D6RFL2;J3KTA2;A8MSI8	D6RAR2;D6RFL2;J3KTA2;A8MSI8	2;2;2;2	2;2;2;2	2;2;2;2	LYR motif-containing protein 9	LYRM9	tr|D6RAR2|D6RAR2_HUMAN LYR motif-containing protein 9 OS=Homo sapiens GN=LYRM9 PE=4 SV=2;tr|D6RFL2|D6RFL2_HUMAN LYR motif-containing protein 9 OS=Homo sapiens GN=LYRM9 PE=4 SV=1;tr|J3KTA2|J3KTA2_HUMAN Uncharacterized protein OS=Homo sapiens PE=4 SV=1;sp|A8	4	2	2	2	2	0	0	0	0	0	0	0	0	0	0	0	0	0	0	0	0	0	0	0	0	0	0	0	0	0	0	0	0	0	0	0	0	0	0	0	22.1
401	A8MST6;Q5JTW2;Q5JTW2-3;Q5JTW2-5;Q5JTW2-2	A8MST6;Q5JTW2;Q5JTW2-3;Q5JTW2-5;Q5JTW2-2	1;1;1;1;1	1;1;1;1;1	1;1;1;1;1	Centrosomal protein of 78 kDa	CEP78	tr|A8MST6|A8MST6_HUMAN Centrosomal protein of 78 kDa OS=Homo sapiens GN=CEP78 PE=1 SV=2;sp|Q5JTW2|CEP78_HUMAN Centrosomal protein of 78 kDa OS=Homo sapiens GN=CEP78 PE=1 SV=1;sp|Q5JTW2-3|CEP78_HUMAN Isoform 3 of Centrosomal protein of 78 kDa OS=Homo sapien	5	1	1	1	1	1	0	0	0	0	0	0	0	0	0	0	0	0	0	0	0	0	0	0	0	0	0	0	0	0	0	0	0	0	0	0	0	0	0	0	1.7
402	A8MT02;P14678-2;P14678;P14678-3;J3QLE5;P63162;P63162-2;J3KRY3;S4R3P3	A8MT02;P14678-2;P14678;P14678-3;J3QLE5;P63162;P63162-2;J3KRY3;S4R3P3	9;9;9;9;8;8;8;5;5	9;9;9;9;8;8;8;5;5	9;9;9;9;8;8;8;5;5	Small nuclear ribonucleoprotein-associated proteins B and B;Small nuclear ribonucleoprotein-associated protein N	SNRPB;SNRPN	tr|A8MT02|A8MT02_HUMAN Small nuclear ribonucleoprotein-associated proteins B and B OS=Homo sapiens GN=SNRPB PE=1 SV=3;sp|P14678-2|RSMB_HUMAN Isoform SM-B of Small nuclear ribonucleoprotein-associated proteins B and B OS=Homo sapiens GN=SNRPB;sp|P14678|RS	9	9	9	9	7	7	4	3	5	3	5	4	5	3	4	4	5	5	5	5	4	4	3	5	5	6	4	3	4	4	4	4	2	5	4	5	3	7	5	6	27.4
403	A8MTF4;Q96CA5-2	A8MTF4;Q96CA5-2	1;1	1;1	1;1		BIRC7	tr|A8MTF4|A8MTF4_HUMAN Baculoviral IAP repeat-containing protein 7 30kDa subunit OS=Homo sapiens GN=BIRC7 PE=4 SV=1;sp|Q96CA5-2|BIRC7_HUMAN Isoform 1 of Baculoviral IAP repeat-containing protein 7 OS=Homo sapiens GN=BIRC7	2	1	1	1	0	0	0	0	0	0	0	0	0	0	0	0	0	0	0	0	0	0	0	0	0	0	0	0	0	0	0	0	0	0	1	0	0	0	0	0	6.7
404	A8MTY9;O14972-2;O14972;A8MY26	A8MTY9;O14972-2;O14972;A8MY26	5;5;5;4	5;5;5;4	5;5;5;4	Down syndrome critical region protein 3	DSCR3	tr|A8MTY9|A8MTY9_HUMAN Down syndrome critical region protein 3 OS=Homo sapiens GN=DSCR3 PE=4 SV=1;sp|O14972-2|DSCR3_HUMAN Isoform 2 of Down syndrome critical region protein 3 OS=Homo sapiens GN=DSCR3;sp|O14972|DSCR3_HUMAN Down syndrome critical region prot	4	5	5	5	5	4	2	2	3	2	3	2	2	3	4	4	2	4	0	2	2	1	2	4	2	3	4	2	3	2	2	2	3	3	3	2	2	3	3	2	24.9
405	A8MUE1;C9JST2;Q8NHJ6-2;Q8NHJ6;Q8NHJ6-3	A8MUE1;C9JST2;Q8NHJ6-2;Q8NHJ6;Q8NHJ6-3	3;3;3;3;3	3;3;3;3;3	3;3;3;3;3	Leukocyte immunoglobulin-like receptor subfamily B member 4	LILRB4	tr|A8MUE1|A8MUE1_HUMAN Leukocyte immunoglobulin-like receptor subfamily B member 4 OS=Homo sapiens GN=LILRB4 PE=4 SV=2;tr|C9JST2|C9JST2_HUMAN Leukocyte immunoglobulin-like receptor subfamily B member 4 (Fragment) OS=Homo sapiens GN=LILRB4 PE=4 SV=2;sp|Q8NH	5	3	3	3	2	0	0	1	0	0	0	0	0	0	0	0	0	0	0	0	0	0	0	0	0	0	0	1	1	0	0	0	0	0	0	0	0	0	0	0	8.9
406	A8MUM1;Q53HC9;C9J0U9;D3YTH5;F8WDS8;C9JVR6;F8WDX0;F8WB12	A8MUM1;Q53HC9;C9J0U9;D3YTH5	9;9;5;5;4;4;2;2	9;9;5;5;4;4;2;2	9;9;5;5;4;4;2;2	Protein TSSC1	TSSC1	tr|A8MUM1|A8MUM1_HUMAN Protein TSSC1 OS=Homo sapiens GN=TSSC1 PE=1 SV=2;sp|Q53HC9|TSSC1_HUMAN Protein TSSC1 OS=Homo sapiens GN=TSSC1 PE=1 SV=2;tr|C9J0U9|C9J0U9_HUMAN Protein TSSC1 (Fragment) OS=Homo sapiens GN=TSSC1 PE=1 SV=1;tr|D3YTH5|D3YTH5_HUMAN Protein	8	9	9	9	9	4	2	2	2	2	1	2	1	0	2	2	2	1	1	1	1	2	1	2	2	1	1	0	1	1	1	1	2	1	1	1	2	2	1	1	26.6
407	A8MVS5	A8MVS5	1	1	1	Protein HIDE1	HIDE1	sp|A8MVS5|HIDE1_HUMAN Protein HIDE1 OS=Homo sapiens GN=HIDE1 PE=2 SV=2	1	1	1	1	1	0	0	0	0	0	0	0	0	0	0	0	0	0	0	0	0	0	0	0	0	0	0	0	0	0	0	0	0	0	0	0	0	0	0	0	6.5
408	A8MX12;P52179-2;P52179	A8MX12;P52179-2;P52179	17;17;17	17;17;17	17;17;17	Myomesin-1	MYOM1	tr|A8MX12|A8MX12_HUMAN Myomesin-1 OS=Homo sapiens GN=MYOM1 PE=4 SV=3;sp|P52179-2|MYOM1_HUMAN Isoform 2 of Myomesin-1 OS=Homo sapiens GN=MYOM1;sp|P52179|MYOM1_HUMAN Myomesin-1 OS=Homo sapiens GN=MYOM1 PE=1 SV=2	3	17	17	17	10	14	1	4	5	3	2	5	1	3	3	3	5	2	6	3	1	0	1	2	4	1	2	0	2	2	3	1	2	1	1	2	2	3	2	2	12.9
409	A8MX75;P18074;E7EVE9;P18074-2;K7EIT8;K7ENL1;K7EKF3;B4E0F6	A8MX75;P18074;E7EVE9;P18074-2	10;10;8;6;4;2;2;1	10;10;8;6;4;2;2;1	10;10;8;6;4;2;2;1	TFIIH basal transcription factor complex helicase XPD subunit	ERCC2	tr|A8MX75|A8MX75_HUMAN TFIIH basal transcription factor complex helicase XPD subunit (Fragment) OS=Homo sapiens GN=ERCC2 PE=1 SV=2;sp|P18074|ERCC2_HUMAN TFIIH basal transcription factor complex helicase XPD subunit OS=Homo sapiens GN=ERCC2 PE=1 SV=1;tr|E7E	8	10	10	10	7	7	4	0	1	0	2	2	0	2	1	2	1	1	2	3	1	1	1	1	0	1	2	0	5	0	1	2	1	1	0	1	2	1	2	2	17.1
410	A8MXP9;P43243;D6REM6;D6R991;H0Y8T4;B3KM87;P43243-2;Q68E03;D6R8Z5;D6RBI2;D6RE02;D6RIA2;D6RB45;D6R9F3;D6RAM9;D6RAY2;D6RBS2;D6RCM3;D6REK4;D6RBK5	A8MXP9;P43243;D6REM6;D6R991	36;36;33;26;15;13;13;6;3;3;3;3;2;2;2;2;2;2;2;2	36;36;33;26;15;13;13;6;3;3;3;3;2;2;2;2;2;2;2;2	36;36;33;26;15;13;13;6;3;3;3;3;2;2;2;2;2;2;2;2	Matrin-3	MATR3	tr|A8MXP9|A8MXP9_HUMAN Matrin-3 OS=Homo sapiens GN=MATR3 PE=1 SV=1;sp|P43243|MATR3_HUMAN Matrin-3 OS=Homo sapiens GN=MATR3 PE=1 SV=2;tr|D6REM6|D6REM6_HUMAN Matrin-3 OS=Homo sapiens GN=MATR3 PE=1 SV=1;tr|D6R991|D6R991_HUMAN Matrin-3 (Fragment) OS=Homo sapie	20	36	36	36	34	22	9	11	9	9	11	12	8	12	10	9	14	13	14	12	11	12	10	16	14	14	10	8	13	10	14	10	10	10	12	12	10	12	17	17	43.4
411	A8MXV4	A8MXV4	14	14	14	Nucleoside diphosphate-linked moiety X motif 19, mitochondrial	NUDT19	sp|A8MXV4|NUD19_HUMAN Nucleoside diphosphate-linked moiety X motif 19, mitochondrial OS=Homo sapiens GN=NUDT19 PE=1 SV=1	1	14	14	14	12	11	8	6	7	6	6	8	5	5	6	4	6	8	7	6	6	6	2	6	5	3	6	3	10	4	7	6	7	4	7	7	6	8	6	7	47.5
412	A8MXZ4;Q9NQ84;Q9NQ84-2;J9JIE0	A8MXZ4;Q9NQ84;Q9NQ84-2;J9JIE0	2;2;2;1	2;2;2;1	2;2;2;1	G-protein coupled receptor family C group 5 member C	GPRC5C	tr|A8MXZ4|A8MXZ4_HUMAN G-protein-coupled receptor family C group 5 member C (Fragment) OS=Homo sapiens GN=GPRC5C PE=1 SV=2;sp|Q9NQ84|GPC5C_HUMAN G-protein coupled receptor family C group 5 member C OS=Homo sapiens GN=GPRC5C PE=1 SV=2;sp|Q9NQ84-2|GPC5C_HUMA	4	2	2	2	2	1	0	0	0	0	1	0	0	0	1	1	1	1	0	1	1	0	0	0	0	0	0	0	0	1	0	0	1	1	1	1	0	0	0	0	6.1
413	C9JMC5;A8MYB8;E9PNN6;P30838;C9JKT2;I3L3I9;I3L4E5;I3L1H6;I3L3W9	C9JMC5;A8MYB8;E9PNN6;P30838;C9JKT2;I3L3I9;I3L4E5;I3L1H6	4;4;4;4;3;3;2;2;1	3;3;3;3;2;2;2;2;1	3;3;3;3;2;2;2;2;1	Aldehyde dehydrogenase, dimeric NADP-preferring	ALDH3A1	tr|C9JMC5|C9JMC5_HUMAN Aldehyde dehydrogenase, dimeric NADP-preferring (Fragment) OS=Homo sapiens GN=ALDH3A1 PE=1 SV=1;tr|A8MYB8|A8MYB8_HUMAN Aldehyde dehydrogenase, dimeric NADP-preferring OS=Homo sapiens GN=ALDH3A1 PE=1 SV=1;tr|E9PNN6|E9PNN6_HUMAN Aldehy	9	4	3	3	2	2	1	1	1	1	1	1	1	1	1	1	1	1	3	1	1	1	1	1	1	1	1	1	1	1	1	1	1	2	1	1	1	1	1	1	12.1
414	A8MYQ9;Q9BZG1;Q9BZG1-4;Q9BZG1-2;C9JY26;C9JBG0;E7ES60;J3QLC6;K7EIF2;H7C0Y7;V9GY61;K7EJW7	A8MYQ9;Q9BZG1;Q9BZG1-4;Q9BZG1-2;C9JY26;C9JBG0;E7ES60;J3QLC6	12;12;11;11;10;9;8;6;5;5;2;2	12;12;11;11;10;9;8;6;5;5;2;2	12;12;11;11;10;9;8;6;5;5;2;2	Ras-related protein Rab-34	RAB34	tr|A8MYQ9|A8MYQ9_HUMAN Ras-related protein Rab-34, isoform NARR OS=Homo sapiens GN=RAB34 PE=1 SV=2;sp|Q9BZG1|RAB34_HUMAN Ras-related protein Rab-34 OS=Homo sapiens GN=RAB34 PE=1 SV=1;sp|Q9BZG1-4|RAB34_HUMAN Isoform 4 of Ras-related protein Rab-34 OS=Homo s	12	12	12	12	12	9	5	3	5	5	4	3	2	5	3	4	5	3	4	4	5	5	4	5	3	5	3	3	2	5	3	1	2	4	3	3	3	2	3	3	49.2
415	A8MZ54;Q16623-3;Q16623-2;Q16623	A8MZ54;Q16623-3;Q16623-2;Q16623	2;2;2;2	2;2;2;2	2;2;2;2	Syntaxin-1A	STX1A	tr|A8MZ54|A8MZ54_HUMAN Syntaxin-1A OS=Homo sapiens GN=STX1A PE=1 SV=1;sp|Q16623-3|STX1A_HUMAN Isoform 3 of Syntaxin-1A OS=Homo sapiens GN=STX1A;sp|Q16623-2|STX1A_HUMAN Isoform 2 of Syntaxin-1A OS=Homo sapiens GN=STX1A;sp|Q16623|STX1A_HUMAN Syntaxin-1A OS=H	4	2	2	2	2	0	0	0	0	0	0	0	0	0	0	0	0	0	0	0	0	0	0	0	0	0	0	0	0	0	0	0	0	0	0	0	0	0	0	0	7.9
416	A8MZB2;P61599;P61599-2	A8MZB2;P61599;P61599-2	4;4;2	4;4;2	4;4;2	N-alpha-acetyltransferase 20	NAA20	tr|A8MZB2|A8MZB2_HUMAN N-acetyltransferase 5 (ARD1 homolog, S. cerevisiae), isoform CRA_a OS=Homo sapiens GN=NAA20 PE=1 SV=1;sp|P61599|NAA20_HUMAN N-alpha-acetyltransferase 20 OS=Homo sapiens GN=NAA20 PE=1 SV=1;sp|P61599-2|NAA20_HUMAN Isoform 2 of N-alpha-	3	4	4	4	3	4	0	1	1	1	0	1	1	1	1	1	2	1	0	1	0	2	1	1	0	2	0	0	3	1	2	1	1	2	3	3	2	2	1	1	32.5
417	J3QL64;A8MZH3;P02686-5;P02686;E9PJ72;P02686-3;H7BYR8;P02686-6;P02686-4;E9PMR5;H0YF02;H0YEA2;J3QQK6;E9PNZ1;C9J6H1;J3QKL5;E9PKX9;J3KT34;F5H7N4;F8WEU6;P02686-2;E9PLU9;E9PLQ9;E9PSE2;E9PQE7;J3KS94;J3KT01	J3QL64;A8MZH3;P02686-5;P02686;E9PJ72;P02686-3;H7BYR8;P02686-6;P02686-4;E9PMR5;H0YF02;H0YEA2;J3QQK6;E9PNZ1;C9J6H1;J3QKL5;E9PKX9	12;12;12;12;11;11;10;10;9;8;8;8;8;7;7;7;6;4;4;4;4;1;1;1;1;1;1	12;12;12;12;11;11;10;10;9;8;8;8;8;7;7;7;6;4;4;4;4;1;1;1;1;1;1	12;12;12;12;11;11;10;10;9;8;8;8;8;7;7;7;6;4;4;4;4;1;1;1;1;1;1	Myelin basic protein	MBP	tr|J3QL64|J3QL64_HUMAN Myelin basic protein OS=Homo sapiens GN=MBP PE=4 SV=1;tr|A8MZH3|A8MZH3_HUMAN Myelin basic protein OS=Homo sapiens GN=MBP PE=4 SV=1;sp|P02686-5|MBP_HUMAN Isoform 5 of Myelin basic protein OS=Homo sapiens GN=MBP;sp|P02686|MBP_HUMAN Mye	27	12	12	12	11	10	2	4	5	6	4	6	9	5	4	6	4	4	4	4	5	3	5	3	4	6	6	3	5	3	7	4	5	4	5	2	4	3	5	2	62.4
418	B0V3J0;A9C4B9;E7EQB3;Q9BSV6	B0V3J0;A9C4B9;E7EQB3;Q9BSV6	4;4;4;4	4;4;4;4	4;4;4;4	tRNA-splicing endonuclease subunit Sen34	TSEN34	tr|B0V3J0|B0V3J0_HUMAN tRNA-splicing endonuclease subunit Sen34 (Fragment) OS=Homo sapiens GN=TSEN34 PE=1 SV=1;tr|A9C4B9|A9C4B9_HUMAN tRNA-splicing endonuclease subunit Sen34 (Fragment) OS=Homo sapiens GN=TSEN34 PE=1 SV=2;tr|E7EQB3|E7EQB3_HUMAN tRNA-splici	4	4	4	4	3	2	0	0	0	0	0	0	0	1	1	2	1	1	0	1	1	1	0	1	1	0	0	0	0	0	0	0	0	1	0	0	0	0	1	1	22.3
419	J3QRZ6;A9UHW6;J3KSB8;J3QLJ5;A9UHW6-2;A9UHW6-3;J3QLD1;J3KSU6;J3QLN4;J3QKW3	J3QRZ6;A9UHW6;J3KSB8;J3QLJ5;A9UHW6-2;A9UHW6-3;J3QLD1	5;5;4;4;4;4;3;2;1;1	5;5;4;4;4;4;3;2;1;1	5;5;4;4;4;4;3;2;1;1	MIF4G domain-containing protein	MIF4GD	tr|J3QRZ6|J3QRZ6_HUMAN MIF4G domain-containing protein (Fragment) OS=Homo sapiens GN=MIF4GD PE=4 SV=3;sp|A9UHW6|MI4GD_HUMAN MIF4G domain-containing protein OS=Homo sapiens GN=MIF4GD PE=1 SV=1;tr|J3KSB8|J3KSB8_HUMAN MIF4G domain-containing protein OS=Homo s	10	5	5	5	4	2	0	0	0	0	1	0	0	0	0	1	0	0	0	0	0	1	0	1	0	0	0	0	0	1	0	0	0	0	0	0	0	0	0	0	27.3
420	A9Z1X7;Q8IYB3-2;Q8IYB3;E9PCT1;M0R088;M0R1E7;M0QXG5	A9Z1X7;Q8IYB3-2;Q8IYB3;E9PCT1;M0R088	12;12;12;11;9;2;1	12;12;12;11;9;2;1	12;12;12;11;9;2;1	Serine/arginine repetitive matrix protein 1	SRRM1	tr|A9Z1X7|A9Z1X7_HUMAN Serine/arginine repetitive matrix protein 1 OS=Homo sapiens GN=SRRM1 PE=1 SV=1;sp|Q8IYB3-2|SRRM1_HUMAN Isoform 2 of Serine/arginine repetitive matrix protein 1 OS=Homo sapiens GN=SRRM1;sp|Q8IYB3|SRRM1_HUMAN Serine/arginine repetitive	7	12	12	12	12	6	1	2	3	1	3	2	2	2	2	1	3	2	2	3	2	3	3	4	3	2	1	3	2	2	2	2	3	2	3	1	3	5	4	4	13.9
421	I3L4B9;I3L2F1;B0FWH6;B0FWH5;I3L1J1;B4DYU0;I3L2X4;I3L145;P04278-4;P04278-2;P04278-3;P04278	I3L4B9;I3L2F1;B0FWH6;B0FWH5;I3L1J1;B4DYU0;I3L2X4;I3L145;P04278-4;P04278-2;P04278-3;P04278	1;1;1;1;1;1;1;1;1;1;1;1	1;1;1;1;1;1;1;1;1;1;1;1	1;1;1;1;1;1;1;1;1;1;1;1	Sex hormone-binding globulin	SHBG	tr|I3L4B9|I3L4B9_HUMAN Sex hormone-binding globulin OS=Homo sapiens GN=SHBG PE=4 SV=1;tr|I3L2F1|I3L2F1_HUMAN Sex hormone-binding globulin OS=Homo sapiens GN=SHBG PE=4 SV=1;tr|B0FWH6|B0FWH6_HUMAN Sex hormone binding globulin (Fragment) OS=Homo sapiens GN=SH	12	1	1	1	0	1	0	0	0	0	0	0	0	0	0	0	0	0	0	0	0	0	0	0	0	0	0	0	0	0	0	0	0	0	0	0	0	0	0	0	7.4
422	B0I1T2;B0I1T2-4;B0I1T2-3;F8WEW9;B0I1T2-2	B0I1T2;B0I1T2-4	20;10;7;3;3	19;9;6;2;2	19;9;6;2;2	Unconventional myosin-Ig;Minor histocompatibility antigen HA-2	MYO1G	sp|B0I1T2|MYO1G_HUMAN Unconventional myosin-Ig OS=Homo sapiens GN=MYO1G PE=1 SV=2;sp|B0I1T2-4|MYO1G_HUMAN Isoform 4 of Unconventional myosin-Ig OS=Homo sapiens GN=MYO1G	5	20	19	19	18	14	6	4	4	4	4	2	2	2	2	2	3	1	3	4	2	2	1	2	2	4	4	7	6	3	4	2	3	3	5	3	4	2	3	2	23.4
423	B0QXZ6;O95503	B0QXZ6;O95503	2;2	1;1	1;1	Chromobox protein homolog 6	CBX6	tr|B0QXZ6|B0QXZ6_HUMAN Chromobox protein homolog 6 OS=Homo sapiens GN=CBX6 PE=1 SV=1;sp|O95503|CBX6_HUMAN Chromobox protein homolog 6 OS=Homo sapiens GN=CBX6 PE=1 SV=1	2	2	1	1	1	1	1	0	0	1	0	0	0	1	1	0	0	1	1	0	1	1	1	1	1	0	0	1	1	1	1	1	1	0	0	0	0	1	1	1	6.3
424	B0QY16;Q6ICG6-3;Q6ICG6;Q6ICG6-2;B0QY18;B0QY20	B0QY16;Q6ICG6-3;Q6ICG6;Q6ICG6-2	4;4;4;4;1;1	4;4;4;4;1;1	4;4;4;4;1;1	Uncharacterized protein KIAA0930	KIAA0930	tr|B0QY16|B0QY16_HUMAN Uncharacterized protein KIAA0930 (Fragment) OS=Homo sapiens GN=KIAA0930 PE=1 SV=1;sp|Q6ICG6-3|K0930_HUMAN Isoform 3 of Uncharacterized protein KIAA0930 OS=Homo sapiens GN=KIAA0930;sp|Q6ICG6|K0930_HUMAN Uncharacterized protein KIAA093	6	4	4	4	3	2	0	0	0	0	0	0	0	0	1	0	0	0	0	0	0	1	0	0	0	0	0	0	0	0	0	0	0	0	0	0	0	0	0	0	13.8
425	B0QY89;Q9Y262;Q9Y262-2;B0QY90;C9JHP4;C9K0Q7;H7C3A0;H0Y7E6	B0QY89;Q9Y262;Q9Y262-2;B0QY90	24;24;23;18;7;7;6;2	24;24;23;18;7;7;6;2	24;24;23;18;7;7;6;2	Eukaryotic translation initiation factor 3 subunit L	EIF3L	tr|B0QY89|B0QY89_HUMAN Eukaryotic translation initiation factor 3 subunit L OS=Homo sapiens GN=EIF3L PE=1 SV=1;sp|Q9Y262|EIF3L_HUMAN Eukaryotic translation initiation factor 3 subunit L OS=Homo sapiens GN=EIF3L PE=1 SV=1;sp|Q9Y262-2|EIF3L_HUMAN Isoform 2 o	8	24	24	24	23	19	9	8	10	9	10	7	7	6	8	10	9	10	11	11	13	10	9	9	8	9	8	9	11	6	8	8	8	12	9	8	10	10	12	12	40.2
426	B0QY95;Q9NQG6;Q9NQG6-2	B0QY95;Q9NQG6	6;6;2	6;6;2	6;6;2	Mitochondrial dynamics protein MID51	MIEF1	tr|B0QY95|B0QY95_HUMAN Mitochondrial dynamics protein MID51 OS=Homo sapiens GN=MIEF1 PE=1 SV=1;sp|Q9NQG6|MID51_HUMAN Mitochondrial dynamics protein MID51 OS=Homo sapiens GN=MIEF1 PE=1 SV=1	3	6	6	6	4	3	0	0	0	0	1	1	0	0	0	1	0	0	0	0	0	0	0	0	1	1	1	0	0	0	1	1	1	0	1	0	1	0	0	0	15.1
427	B0QYF8;P02144;F2Z2F1;F2Z337;Q8WVH6;B0QYF7	B0QYF8;P02144;F2Z2F1;F2Z337	11;11;10;6;5;4	11;11;10;6;5;4	11;11;10;6;5;4	Myoglobin	MB	tr|B0QYF8|B0QYF8_HUMAN Myoglobin (Fragment) OS=Homo sapiens GN=MB PE=3 SV=1;sp|P02144|MYG_HUMAN Myoglobin OS=Homo sapiens GN=MB PE=1 SV=2;tr|F2Z2F1|F2Z2F1_HUMAN Myoglobin (Fragment) OS=Homo sapiens GN=MB PE=3 SV=1;tr|F2Z337|F2Z337_HUMAN Myoglobin (Fragment	6	11	11	11	7	8	2	1	2	0	0	1	1	1	1	1	0	2	1	1	1	2	2	0	1	0	2	1	2	1	1	2	0	2	2	2	3	4	1	2	71.3
428	B0QYI1;Q8WUA7-2;Q8WUA7-4;Q8WUA7;Q8WUA7-3;F8WDP1	B0QYI1;Q8WUA7-2;Q8WUA7-4;Q8WUA7;Q8WUA7-3	7;7;7;7;5;1	7;7;7;7;5;1	5;5;5;5;4;1	TBC1 domain family member 22A	TBC1D22A	tr|B0QYI1|B0QYI1_HUMAN TBC1 domain family member 22A OS=Homo sapiens GN=TBC1D22A PE=4 SV=1;sp|Q8WUA7-2|TB22A_HUMAN Isoform 2 of TBC1 domain family member 22A OS=Homo sapiens GN=TBC1D22A;sp|Q8WUA7-4|TB22A_HUMAN Isoform 4 of TBC1 domain family member 22A OS=	6	7	7	5	7	2	1	1	1	1	1	1	1	1	0	1	1	1	3	2	1	2	3	3	0	1	0	0	0	1	2	0	1	0	1	1	1	1	1	1	15.7
429	B0QYK0;Q01844-6;Q01844-3;Q01844;Q01844-5;C9JGE3;Q01844-2;H7BY36;F8WC90;Q01844-4	B0QYK0;Q01844-6;Q01844-3;Q01844;Q01844-5;C9JGE3;Q01844-2;H7BY36	7;7;7;7;7;6;6;5;1;1	7;7;7;7;7;6;6;5;1;1	7;7;7;7;7;6;6;5;1;1	RNA-binding protein EWS	EWSR1	tr|B0QYK0|B0QYK0_HUMAN RNA-binding protein EWS OS=Homo sapiens GN=EWSR1 PE=1 SV=1;sp|Q01844-6|EWS_HUMAN Isoform 6 of RNA-binding protein EWS OS=Homo sapiens GN=EWSR1;sp|Q01844-3|EWS_HUMAN Isoform 3 of RNA-binding protein EWS OS=Homo sapiens GN=EWSR1;sp|Q01	10	7	7	7	7	5	2	2	4	3	3	4	1	2	1	3	4	3	4	4	2	4	4	4	3	4	2	3	3	2	3	2	2	4	4	4	2	4	3	4	16
430	B0QYK4;Q96A84-2;Q96A84;Q96A84-3;B0QYK2;B0QYK3;B0QYK5	B0QYK4;Q96A84-2;Q96A84;Q96A84-3;B0QYK2;B0QYK3;B0QYK5	4;4;4;4;3;3;3	4;4;4;4;3;3;3	4;4;4;4;3;3;3	EMI domain-containing protein 1	EMID1	tr|B0QYK4|B0QYK4_HUMAN EMI domain-containing protein 1 OS=Homo sapiens GN=EMID1 PE=4 SV=1;sp|Q96A84-2|EMID1_HUMAN Isoform 2 of EMI domain-containing protein 1 OS=Homo sapiens GN=EMID1;sp|Q96A84|EMID1_HUMAN EMI domain-containing protein 1 OS=Homo sapiens GN	7	4	4	4	2	3	2	2	2	1	0	0	2	1	1	3	1	1	1	2	1	1	2	3	4	2	2	0	2	2	2	2	0	3	3	2	2	2	2	2	8.3
431	H3BQQ9;B0QYN7;P63279;H3BPC4;H3BRD1	H3BQQ9;B0QYN7;P63279;H3BPC4	7;7;7;5;1	7;7;7;5;1	7;7;7;5;1	SUMO-conjugating enzyme UBC9	UBE2I	tr|H3BQQ9|H3BQQ9_HUMAN SUMO-conjugating enzyme UBC9 (Fragment) OS=Homo sapiens GN=UBE2I PE=1 SV=1;tr|B0QYN7|B0QYN7_HUMAN SUMO-conjugating enzyme UBC9 OS=Homo sapiens GN=UBE2I PE=1 SV=1;sp|P63279|UBC9_HUMAN SUMO-conjugating enzyme UBC9 OS=Homo sapiens GN=UB	5	7	7	7	5	6	5	5	5	4	5	5	5	4	6	5	5	5	5	5	4	5	4	5	5	4	5	5	4	5	4	4	4	3	4	4	4	5	6	4	35.8
432	F2Z2V0;B0QZ18;Q99829;A6PVH9;E7ENH5;Q5JX58;Q5JX59;Q5JX60;Q5JX44;Q5JX56;Q5JX45;Q5JX55;Q5JX61;Q5JX52;Q5JX54;Q5JX57;E7EV27;Q5JX53;H0Y524	F2Z2V0;B0QZ18;Q99829;A6PVH9;E7ENH5;Q5JX58;Q5JX59;Q5JX60;Q5JX44;Q5JX56;Q5JX45;Q5JX55;Q5JX61;Q5JX52	17;17;17;16;14;12;12;12;12;11;11;10;9;9;8;7;7;3;3	17;17;17;16;14;12;12;12;12;11;11;10;9;9;8;7;7;3;3	17;17;17;16;14;12;12;12;12;11;11;10;9;9;8;7;7;3;3	Copine-1	CPNE1	tr|F2Z2V0|F2Z2V0_HUMAN Copine-1 (Fragment) OS=Homo sapiens GN=CPNE1 PE=1 SV=1;tr|B0QZ18|B0QZ18_HUMAN Copine-1 OS=Homo sapiens GN=CPNE1 PE=1 SV=1;sp|Q99829|CPNE1_HUMAN Copine-1 OS=Homo sapiens GN=CPNE1 PE=1 SV=1;tr|A6PVH9|A6PVH9_HUMAN Copine-1 OS=Homo sapie	19	17	17	17	17	10	5	4	5	5	6	6	4	7	7	6	7	8	9	6	9	7	6	8	9	9	7	5	7	4	8	6	8	7	5	4	9	7	8	9	34.9
433	B0QZE2;J3QKD2;Q15326-4;Q15326-2;Q15326-6;Q15326-3;Q15326;E7ENI9;Q15326-5;E9PE09;E7EV75	B0QZE2;J3QKD2;Q15326-4;Q15326-2;Q15326-6;Q15326-3;Q15326;E7ENI9;Q15326-5	7;7;7;7;7;7;7;6;6;1;1	7;7;7;7;7;7;7;6;6;1;1	7;7;7;7;7;7;7;6;6;1;1	Zinc finger MYND domain-containing protein 11	ZMYND11	tr|B0QZE2|B0QZE2_HUMAN Zinc finger MYND domain-containing protein 11 OS=Homo sapiens GN=ZMYND11 PE=1 SV=1;tr|J3QKD2|J3QKD2_HUMAN Zinc finger MYND domain-containing protein 11 OS=Homo sapiens GN=ZMYND11 PE=1 SV=1;sp|Q15326-4|ZMY11_HUMAN Isoform 4 of Zinc fi	11	7	7	7	7	2	0	0	0	0	0	0	0	0	0	0	1	0	0	0	0	0	0	0	0	0	0	0	0	0	0	0	0	0	1	0	0	0	0	1	19
434	B0YIW2;P02656	B0YIW2;P02656	3;3	3;3	3;3	Apolipoprotein C-III	APOC3	tr|B0YIW2|B0YIW2_HUMAN Apolipoprotein C-III OS=Homo sapiens GN=APOC3 PE=1 SV=1;sp|P02656|APOC3_HUMAN Apolipoprotein C-III OS=Homo sapiens GN=APOC3 PE=1 SV=1	2	3	3	3	3	3	2	1	1	2	2	1	2	2	2	1	2	2	2	2	1	1	2	2	2	3	1	2	2	1	1	2	3	2	1	2	1	2	2	3	29.1
435	B0YIW6;P48444;P48444-2;Q6P1Q5;E9PK34	B0YIW6;P48444;P48444-2	20;20;15;7;2	20;20;15;7;2	20;20;15;7;2	Coatomer subunit delta	ARCN1	tr|B0YIW6|B0YIW6_HUMAN Archain 1, isoform CRA_a OS=Homo sapiens GN=ARCN1 PE=1 SV=1;sp|P48444|COPD_HUMAN Coatomer subunit delta OS=Homo sapiens GN=ARCN1 PE=1 SV=1;sp|P48444-2|COPD_HUMAN Isoform 2 of Coatomer subunit delta OS=Homo sapiens GN=ARCN1	5	20	20	20	20	11	7	6	6	5	7	7	5	7	6	7	7	6	8	7	7	11	4	7	7	7	6	7	7	7	7	8	6	6	8	5	7	7	10	10	35.1
436	B1AH87;P30536	B1AH87;P30536	3;3	3;3	3;3	Translocator protein	TSPO	tr|B1AH87|B1AH87_HUMAN Putative peripheral benzodiazepine receptor-related protein (Fragment) OS=Homo sapiens GN=TSPO PE=1 SV=1;sp|P30536|TSPOA_HUMAN Translocator protein OS=Homo sapiens GN=TSPO PE=1 SV=3	2	3	3	3	3	3	2	2	2	1	2	1	2	2	1	1	1	2	1	2	2	2	1	1	2	2	2	2	1	1	1	1	2	2	2	2	2	2	1	2	21.5
437	B1AJS1;O14525-3;O14525-2;O14525	B1AJS1;O14525-3;O14525-2;O14525	5;5;5;5	5;5;5;5	5;5;5;5	Astrotactin-1	ASTN1	tr|B1AJS1|B1AJS1_HUMAN Astrotactin-1 OS=Homo sapiens GN=ASTN1 PE=4 SV=1;sp|O14525-3|ASTN1_HUMAN Isoform 3 of Astrotactin-1 OS=Homo sapiens GN=ASTN1;sp|O14525-2|ASTN1_HUMAN Isoform 1 of Astrotactin-1 OS=Homo sapiens GN=ASTN1;sp|O14525|ASTN1_HUMAN Astrotacti	4	5	5	5	4	2	0	0	0	0	0	0	0	0	0	0	1	0	0	1	0	0	2	0	1	0	0	0	1	1	0	1	1	0	0	0	0	0	0	0	4.3
438	B1AKB5;P19484-2;B0QYS6;B0QYS7;P19484;O75030-11;O75030-10;O75030-9;B1AKB4;B7Z757;O14948-3;O14948-4;O14948-2;O14948	B1AKB5;P19484-2;B0QYS6;B0QYS7;P19484;O75030-11;O75030-10;O75030-9	5;5;4;4;4;3;3;3;2;2;2;2;2;2	3;3;2;2;2;1;1;1;0;0;0;0;0;0	2;2;1;1;1;0;0;0;0;0;0;0;0;0	Transcription factor EB;Microphthalmia-associated transcription factor	TFEB;MITF	tr|B1AKB5|B1AKB5_HUMAN Transcription factor EB (Fragment) OS=Homo sapiens GN=TFEB PE=1 SV=1;sp|P19484-2|TFEB_HUMAN Isoform 2 of Transcription factor EB OS=Homo sapiens GN=TFEB;tr|B0QYS6|B0QYS6_HUMAN Transcription factor EB OS=Homo sapiens GN=TFEB PE=1 SV=1	14	5	3	2	4	3	1	0	1	1	0	1	0	1	0	1	0	0	1	1	1	1	1	1	1	0	1	1	1	1	1	0	0	1	1	1	2	1	1	2	15.9
439	B1AKY9;P50993;H0Y7C1;E9PRA5	B1AKY9;P50993;H0Y7C1	20;20;15;5	4;4;1;0	4;4;1;0	Sodium/potassium-transporting ATPase subunit alpha-2	ATP1A2	tr|B1AKY9|B1AKY9_HUMAN Sodium/potassium-transporting ATPase subunit alpha-2 OS=Homo sapiens GN=ATP1A2 PE=1 SV=1;sp|P50993|AT1A2_HUMAN Sodium/potassium-transporting ATPase subunit alpha-2 OS=Homo sapiens GN=ATP1A2 PE=1 SV=1;tr|H0Y7C1|H0Y7C1_HUMAN Sodium/pot	4	20	4	4	18	11	7	8	7	8	9	8	6	6	7	6	7	7	7	7	5	9	4	7	7	8	7	6	6	8	8	6	8	7	7	5	7	9	9	8	22.7
440	B1AL05;Q8N983-2;Q8N983;H0Y6Y8;Q8N983-4;Q8N983-3;Q8N983-6;Q8N983-7;H0YBU8;M0R051	B1AL05;Q8N983-2;Q8N983;H0Y6Y8;Q8N983-4;Q8N983-3;Q8N983-6;Q8N983-7;H0YBU8	7;7;7;6;6;6;6;6;5;2	7;7;7;6;6;6;6;6;5;2	7;7;7;6;6;6;6;6;5;2	39S ribosomal protein L43, mitochondrial	MRPL43	tr|B1AL05|B1AL05_HUMAN 39S ribosomal protein L43, mitochondrial OS=Homo sapiens GN=MRPL43 PE=1 SV=1;sp|Q8N983-2|RM43_HUMAN Isoform 2 of 39S ribosomal protein L43, mitochondrial OS=Homo sapiens GN=MRPL43;sp|Q8N983|RM43_HUMAN 39S ribosomal protein L43, mitoc	10	7	7	7	7	6	2	1	1	1	1	3	1	3	3	1	1	1	3	1	2	2	0	3	1	0	2	1	2	1	1	1	2	2	1	2	2	1	1	2	37
441	B1AL69;Q7L3B6	B1AL69;Q7L3B6	4;4	4;4	4;4	Hsp90 co-chaperone Cdc37-like 1	CDC37L1	tr|B1AL69|B1AL69_HUMAN Hsp90 co-chaperone Cdc37-like 1 OS=Homo sapiens GN=CDC37L1 PE=1 SV=1;sp|Q7L3B6|CD37L_HUMAN Hsp90 co-chaperone Cdc37-like 1 OS=Homo sapiens GN=CDC37L1 PE=1 SV=1	2	4	4	4	4	2	0	0	0	0	0	0	0	0	0	0	0	0	0	0	0	0	0	0	0	0	0	0	0	0	0	0	0	0	0	0	0	0	0	0	14.3
442	B1ALD9	B1ALD9	45	2	0		POSTN	tr|B1ALD9|B1ALD9_HUMAN Periostin OS=Homo sapiens GN=POSTN PE=4 SV=1	1	45	2	0	39	33	14	8	26	13	19	16	8	11	15	12	16	21	19	22	14	11	22	13	18	23	21	33	17	21	15	15	29	25	26	25	18	24	22	19	58.3
443	B1ALH6;O14832;C9JR86	B1ALH6;O14832;C9JR86	12;12;6	12;12;6	5;5;5	Phytanoyl-CoA dioxygenase, peroxisomal	PHYH	tr|B1ALH6|B1ALH6_HUMAN Phytanoyl-CoA dioxygenase, peroxisomal OS=Homo sapiens GN=PHYH PE=4 SV=1;sp|O14832|PAHX_HUMAN Phytanoyl-CoA dioxygenase, peroxisomal OS=Homo sapiens GN=PHYH PE=1 SV=1;tr|C9JR86|C9JR86_HUMAN Phytanoyl-CoA dioxygenase, peroxisomal (Fra	3	12	12	5	12	5	0	0	0	2	1	0	1	0	1	2	1	2	2	0	2	2	1	1	0	2	1	1	2	1	1	1	4	0	1	2	1	2	2	1	39.3
444	B1ALM5;Q9P0T7;B1ALM7;B1ALM8;B1ALM4;F2Z389	B1ALM5;Q9P0T7;B1ALM7;B1ALM8;B1ALM4	4;4;2;2;2;1	4;4;2;2;2;1	3;3;2;2;2;1	Transmembrane protein 9	TMEM9	tr|B1ALM5|B1ALM5_HUMAN Transmembrane protein 9 OS=Homo sapiens GN=TMEM9 PE=1 SV=1;sp|Q9P0T7|TMEM9_HUMAN Transmembrane protein 9 OS=Homo sapiens GN=TMEM9 PE=1 SV=1;tr|B1ALM7|B1ALM7_HUMAN Transmembrane protein 9 (Fragment) OS=Homo sapiens GN=TMEM9 PE=4 SV=1;	6	4	4	3	4	2	2	0	1	0	2	1	1	1	1	0	1	1	1	1	1	1	1	2	1	1	1	0	1	2	0	1	1	1	1	1	1	2	0	1	24.7
445	H0Y5C0;B1ALU1;B1ALU3;O95490-3;O95490-4;O95490-2;O95490-5;O95490;O95490-7;O95490-6	H0Y5C0;B1ALU1;B1ALU3;O95490-3;O95490-4;O95490-2;O95490-5;O95490;O95490-7;O95490-6	4;4;4;4;4;4;4;4;4;4	4;4;4;4;4;4;4;4;4;4	4;4;4;4;4;4;4;4;4;4	Latrophilin-2	ADGRL2;LPHN2	tr|H0Y5C0|H0Y5C0_HUMAN Latrophilin-2 (Fragment) OS=Homo sapiens GN=LPHN2 PE=1 SV=1;tr|B1ALU1|B1ALU1_HUMAN Latrophilin-2 OS=Homo sapiens GN=LPHN2 PE=1 SV=1;tr|B1ALU3|B1ALU3_HUMAN Latrophilin 2, isoform CRA_k OS=Homo sapiens GN=LPHN2 PE=1 SV=1;sp|O95490-3|LP	10	4	4	4	4	1	0	0	0	0	0	0	0	0	0	0	0	0	0	0	0	0	0	0	0	0	0	0	0	0	0	0	0	0	0	0	0	0	0	0	3.6
446	B1AMF0;Q8N2K1-2;Q8N2K1;Q8N2K1-3;D6RD90;A6NGS0;D6RB84;B1AMF1	B1AMF0;Q8N2K1-2;Q8N2K1;Q8N2K1-3;D6RD90;A6NGS0	3;3;3;3;2;2;1;1	3;3;3;3;2;2;1;1	3;3;3;3;2;2;1;1	Ubiquitin-conjugating enzyme E2 J2	UBE2J2	tr|B1AMF0|B1AMF0_HUMAN Ubiquitin-conjugating enzyme E2 J2 (Fragment) OS=Homo sapiens GN=UBE2J2 PE=4 SV=1;sp|Q8N2K1-2|UB2J2_HUMAN Isoform 2 of Ubiquitin-conjugating enzyme E2 J2 OS=Homo sapiens GN=UBE2J2;sp|Q8N2K1|UB2J2_HUMAN Ubiquitin-conjugating enzyme E2	8	3	3	3	2	2	0	0	0	1	0	0	0	0	0	0	0	0	0	0	0	0	0	0	0	0	0	0	0	0	0	0	0	0	0	0	0	0	0	0	20.9
447	B1AMS2;Q14141-2;Q14141-4;Q14141;Q14141-3	B1AMS2;Q14141-2;Q14141-4;Q14141	18;18;18;18;8	9;9;9;9;6	9;9;9;9;6	Septin-6	2021-09-06	tr|B1AMS2|B1AMS2_HUMAN Septin 6, isoform CRA_b OS=Homo sapiens GN=SEPT6 PE=1 SV=1;sp|Q14141-2|SEPT6_HUMAN Isoform I of Septin-6 OS=Homo sapiens GN=SEPT6;sp|Q14141-4|SEPT6_HUMAN Isoform V of Septin-6 OS=Homo sapiens GN=SEPT6;sp|Q14141|SEPT6_HUMAN Septin-6 O	5	18	9	9	16	11	5	5	4	3	4	5	3	3	3	2	2	4	5	2	5	4	2	4	4	5	2	4	5	3	3	4	3	4	4	5	5	4	5	7	50.8
448	B1AMU7;B1AMU3;Q9Y3B2;R4GNH9;R4GMQ7;B1AMU4	B1AMU7;B1AMU3;Q9Y3B2;R4GNH9;R4GMQ7;B1AMU4	2;2;2;1;1;1	2;2;2;1;1;1	2;2;2;1;1;1	Exosome complex component CSL4	EXOSC1	tr|B1AMU7|B1AMU7_HUMAN Exosome complex component CSL4 (Fragment) OS=Homo sapiens GN=EXOSC1 PE=1 SV=2;tr|B1AMU3|B1AMU3_HUMAN Exosome complex component CSL4 OS=Homo sapiens GN=EXOSC1 PE=1 SV=1;sp|Q9Y3B2|EXOS1_HUMAN Exosome complex component CSL4 OS=Homo sapi	6	2	2	2	2	1	1	1	1	0	1	0	0	0	0	1	0	0	1	1	1	0	1	0	1	0	1	1	1	1	1	0	1	0	0	1	0	1	1	0	16.4
449	B1AN48;Q9UBC9	B1AN48;Q9UBC9	3;3	3;3	3;3	Small proline-rich protein 3	SPRR3	tr|B1AN48|B1AN48_HUMAN Small proline-rich protein 3 (Fragment) OS=Homo sapiens GN=SPRR3 PE=4 SV=3;sp|Q9UBC9|SPRR3_HUMAN Small proline-rich protein 3 OS=Homo sapiens GN=SPRR3 PE=1 SV=2	2	3	3	3	1	0	0	0	0	0	0	0	0	0	0	0	0	0	0	0	0	0	0	0	0	0	0	0	0	0	0	0	0	0	0	0	0	3	0	0	24.5
450	B1ANH0;Q16774-2;B1ANG9;Q16774-3	B1ANH0;Q16774-2;B1ANG9;Q16774-3	9;9;8;7	1;1;1;1	1;1;1;1	Guanylate kinase	GUK1	tr|B1ANH0|B1ANH0_HUMAN Guanylate kinase (Fragment) OS=Homo sapiens GN=GUK1 PE=1 SV=1;sp|Q16774-2|KGUA_HUMAN Isoform 2 of Guanylate kinase OS=Homo sapiens GN=GUK1;tr|B1ANG9|B1ANG9_HUMAN Guanylate kinase OS=Homo sapiens GN=GUK1 PE=1 SV=2;sp|Q16774-3|KGUA_HUM	4	9	1	1	9	6	2	1	0	2	2	1	1	1	0	0	0	0	0	2	1	0	1	0	2	1	0	0	1	0	0	0	1	1	1	1	0	3	1	1	52.1
451	B1AP13;P08174-2;H7BY55;P08174-4;P08174;P08174-3;P08174-5;P08174-6;P08174-7;H3BLV0;B1AP15	B1AP13;P08174-2;H7BY55;P08174-4;P08174;P08174-3;P08174-5;P08174-6;P08174-7;H3BLV0	17;16;13;13;13;13;13;13;13;12;7	17;16;13;13;13;13;13;13;13;12;7	17;16;13;13;13;13;13;13;13;12;7	Complement decay-accelerating factor	CD55	tr|B1AP13|B1AP13_HUMAN Complement decay-accelerating factor OS=Homo sapiens GN=CD55 PE=1 SV=1;sp|P08174-2|DAF_HUMAN Isoform 1 of Complement decay-accelerating factor OS=Homo sapiens GN=CD55;tr|H7BY55|H7BY55_HUMAN Complement decay-accelerating factor OS=Hom	11	17	17	17	15	4	2	2	3	2	2	2	3	1	1	1	2	0	1	3	0	0	1	1	4	0	0	1	1	1	0	0	0	1	1	1	0	1	1	1	48.4
452	E5RHT1;B1AP22;P49810-2;P49810-3;P49810	E5RHT1;B1AP22;P49810-2;P49810-3;P49810	2;2;2;2;2	2;2;2;2;2	2;2;2;2;2	Presenilin;Presenilin-2;Presenilin-2 NTF subunit;Presenilin-2 CTF subunit	PSEN2	tr|E5RHT1|E5RHT1_HUMAN Presenilin-2 CTF subunit (Fragment) OS=Homo sapiens GN=PSEN2 PE=1 SV=1;tr|B1AP22|B1AP22_HUMAN Presenilin OS=Homo sapiens GN=PSEN2 PE=1 SV=1;sp|P49810-2|PSN2_HUMAN Isoform 2 of Presenilin-2 OS=Homo sapiens GN=PSEN2;sp|P49810-3|PSN2_HU	5	2	2	2	2	2	0	0	0	0	1	0	0	0	0	0	1	0	0	0	0	1	0	0	1	0	0	0	0	0	0	0	0	0	0	1	0	0	0	0	24.8
453	B1APY9;B1APY8;P26378-4;P26378-2;P26378-5;P26378;P26378-3;Q14576-2;Q14576	B1APY9;B1APY8;P26378-4;P26378-2;P26378-5;P26378;P26378-3;Q14576-2;Q14576	4;4;4;4;4;4;4;2;2	3;3;3;3;3;3;3;2;2	1;1;1;1;1;1;1;1;1	ELAV-like protein;ELAV-like protein 4;ELAV-like protein 3	ELAVL4;ELAVL3	tr|B1APY9|B1APY9_HUMAN ELAV-like protein 4 OS=Homo sapiens GN=ELAVL4 PE=2 SV=1;tr|B1APY8|B1APY8_HUMAN ELAV-like protein 4 OS=Homo sapiens GN=ELAVL4 PE=4 SV=1;sp|P26378-4|ELAV4_HUMAN Isoform 4 of ELAV-like protein 4 OS=Homo sapiens GN=ELAVL4;sp|P26378-2|ELA	9	4	3	1	4	3	0	0	0	0	0	0	0	0	0	0	0	0	0	0	0	0	0	1	1	1	0	0	1	1	0	1	1	0	0	1	0	1	1	0	10.8
454	C9JIZ6;B1AVU8;P07602;P07602-2;P07602-3;Q5BJH1	C9JIZ6;B1AVU8;P07602;P07602-2;P07602-3;Q5BJH1	22;22;22;22;22;13	22;22;22;22;22;13	22;22;22;22;22;13	Prosaposin;Saposin-A;Saposin-B-Val;Saposin-B;Saposin-C;Saposin-D	PSAP	tr|C9JIZ6|C9JIZ6_HUMAN Prosaposin OS=Homo sapiens GN=PSAP PE=1 SV=2;tr|B1AVU8|B1AVU8_HUMAN Saposin-D OS=Homo sapiens GN=PSAP PE=1 SV=1;sp|P07602|SAP_HUMAN Prosaposin OS=Homo sapiens GN=PSAP PE=1 SV=2;sp|P07602-2|SAP_HUMAN Isoform Sap-mu-6 of Prosaposin OS=	6	22	22	22	21	14	8	7	6	8	7	8	8	6	4	9	7	7	7	9	10	9	5	11	8	8	7	7	7	8	9	4	6	7	8	7	9	13	12	10	38.3
455	B2RNG4;Q9BYJ4-2;Q9BYJ4;Q9C030-2;C9JNQ0;Q6P0L0;E9PFM0;Q9C030-3;Q9C030	B2RNG4;Q9BYJ4-2;Q9BYJ4;Q9C030-2	4;2;2;2;1;1;1;1;1	4;2;2;2;1;1;1;1;1	4;2;2;2;1;1;1;1;1	Tripartite motif-containing protein 34;Tripartite motif-containing protein 6	TRIM6-TRIM34;TRIM34;TRIM6	tr|B2RNG4|B2RNG4_HUMAN Protein TRIM6-TRIM34 OS=Homo sapiens GN=TRIM6-TRIM34 PE=2 SV=1;sp|Q9BYJ4-2|TRI34_HUMAN Isoform 2 of Tripartite motif-containing protein 34 OS=Homo sapiens GN=TRIM34;sp|Q9BYJ4|TRI34_HUMAN Tripartite motif-containing protein 34 OS=Homo	9	4	4	4	1	2	2	2	2	2	2	2	3	2	2	2	2	2	2	2	2	1	1	2	2	2	3	2	2	2	2	2	2	2	3	2	3	2	2	2	4.8
456	E7ERI8;E7EW49;B2RTR1;E3W994;J3KR49;O75122;B3KR06;E7ENG2;O75122-2;D6RBU8;C9J668;H7C4I5;H7C4X8;H7C4M5;H7C5M8	E7ERI8;E7EW49;B2RTR1;E3W994;J3KR49;O75122	34;34;34;31;29;29;11;11;11;6;4;4;3;2;2	34;34;34;31;29;29;11;11;11;6;4;4;3;2;2	31;31;31;28;26;26;11;11;11;6;4;4;2;2;1	CLIP-associating protein 2	CLASP2	tr|E7ERI8|E7ERI8_HUMAN CLIP-associating protein 2 OS=Homo sapiens GN=CLASP2 PE=1 SV=1;tr|E7EW49|E7EW49_HUMAN CLIP-associating protein 2 OS=Homo sapiens GN=CLASP2 PE=1 SV=1;tr|B2RTR1|B2RTR1_HUMAN CLASP2 protein OS=Homo sapiens GN=CLASP2 PE=1 SV=1;tr|E3W994|	15	34	34	31	30	17	4	3	3	3	4	4	2	3	3	1	4	4	3	5	4	5	1	5	4	4	4	1	5	2	2	3	3	1	2	5	4	4	6	4	25.8
457	H3BRD5;B2RTY4-5;B2RTY4-2;B2RTY4;B2RTY4-4;H3BMM1;B2RTY4-3;H3BV44;H3BP49	H3BRD5;B2RTY4-5;B2RTY4-2;B2RTY4;B2RTY4-4;H3BMM1	9;9;9;9;9;6;3;2;1	7;7;7;7;7;4;2;2;1	5;5;5;5;5;4;2;0;0	Unconventional myosin-IXa	MYO9A	tr|H3BRD5|H3BRD5_HUMAN Unconventional myosin-IXa OS=Homo sapiens GN=MYO9A PE=1 SV=1;sp|B2RTY4-5|MYO9A_HUMAN Isoform 5 of Unconventional myosin-IXa OS=Homo sapiens GN=MYO9A;sp|B2RTY4-2|MYO9A_HUMAN Isoform 2 of Unconventional myosin-IXa OS=Homo sapiens GN=MY	9	9	7	5	9	5	0	0	0	0	0	0	0	0	0	0	0	0	2	0	1	0	1	2	0	0	1	0	0	1	1	0	1	1	1	0	0	0	0	0	3.4
458	H3BS66;B2RUZ4	H3BS66;B2RUZ4	2;2	2;2	2;2	Small integral membrane protein 1	SMIM1	tr|H3BS66|H3BS66_HUMAN Small integral membrane protein 1 OS=Homo sapiens GN=SMIM1 PE=1 SV=1;sp|B2RUZ4|SMIM1_HUMAN Small integral membrane protein 1 OS=Homo sapiens GN=SMIM1 PE=1 SV=1	2	2	2	2	2	0	0	0	0	0	0	0	0	1	0	0	0	0	2	0	0	0	0	0	1	0	0	0	0	0	0	0	0	0	0	0	1	0	0	0	75.7
459	B2WTI3;B2WTI4;K7EJU9;Q6NYC1-2;Q6NYC1;Q6NYC1-3	B2WTI3;B2WTI4;K7EJU9;Q6NYC1-2;Q6NYC1;Q6NYC1-3	6;6;6;6;6;6	6;6;6;6;6;6	6;6;6;6;6;6	Bifunctional arginine demethylase and lysyl-hydroxylase JMJD6	JMJD6	tr|B2WTI3|B2WTI3_HUMAN Bifunctional arginine demethylase and lysyl-hydroxylase JMJD6 OS=Homo sapiens GN=JMJD6 PE=1 SV=1;tr|B2WTI4|B2WTI4_HUMAN Bifunctional arginine demethylase and lysyl-hydroxylase JMJD6 OS=Homo sapiens GN=JMJD6 PE=1 SV=1;tr|K7EJU9|K7EJU9	6	6	6	6	5	2	0	0	0	0	0	0	0	0	0	0	0	0	0	0	1	0	0	0	0	0	0	0	0	0	0	0	1	0	0	0	0	0	0	0	23.6
460	B3KPJ4;Q8IXK0-2;Q8IXK0-4;Q8IXK0;Q8IXK0-5;Q8IXK0-3	B3KPJ4;Q8IXK0-2;Q8IXK0-4;Q8IXK0;Q8IXK0-5;Q8IXK0-3	6;6;6;6;6;4	4;4;4;4;4;4	4;4;4;4;4;4	Polyhomeotic-like protein 2	PHC2	tr|B3KPJ4|B3KPJ4_HUMAN Polyhomeotic-like protein 2 OS=Homo sapiens GN=PHC2 PE=1 SV=1;sp|Q8IXK0-2|PHC2_HUMAN Isoform 2 of Polyhomeotic-like protein 2 OS=Homo sapiens GN=PHC2;sp|Q8IXK0-4|PHC2_HUMAN Isoform 4 of Polyhomeotic-like protein 2 OS=Homo sapiens GN=	6	6	4	4	4	5	1	1	1	1	1	1	1	1	1	1	1	1	1	1	1	1	0	1	2	0	0	0	0	0	1	0	1	1	0	0	1	3	4	3	14.4
461	F5H5N2;B4DNC9;B3KQ30;Q9H1K1;Q9H1K1-2	F5H5N2;B4DNC9;B3KQ30;Q9H1K1;Q9H1K1-2	6;6;6;6;4	6;6;6;6;4	6;6;6;6;4	Iron-sulfur cluster assembly enzyme ISCU, mitochondrial	ISCU	tr|F5H5N2|F5H5N2_HUMAN Iron-sulfur cluster assembly enzyme ISCU, mitochondrial OS=Homo sapiens GN=ISCU PE=1 SV=1;tr|B4DNC9|B4DNC9_HUMAN Iron-sulfur cluster assembly enzyme ISCU, mitochondrial OS=Homo sapiens GN=ISCU PE=1 SV=1;tr|B3KQ30|B3KQ30_HUMAN Iron-su	5	6	6	6	6	4	0	1	0	0	1	0	0	0	2	1	1	0	0	1	0	3	0	0	1	2	0	1	0	1	0	0	1	0	2	0	2	0	0	0	33.8
462	B3KRD1;B7Z4D2;Q9NX95-5;Q9NX95-2;Q9NX95-4;Q9NX95-3;Q9NX95;E9PL50	B3KRD1;B7Z4D2;Q9NX95-5;Q9NX95-2;Q9NX95-4;Q9NX95-3;Q9NX95	3;3;3;3;3;3;3;1	3;3;3;3;3;3;3;1	3;3;3;3;3;3;3;1	Syntabulin	SYBU	tr|B3KRD1|B3KRD1_HUMAN Syntabulin OS=Homo sapiens GN=SYBU PE=2 SV=1;tr|B7Z4D2|B7Z4D2_HUMAN Syntabulin OS=Homo sapiens GN=SYBU PE=2 SV=1;sp|Q9NX95-5|SYBU_HUMAN Isoform 5 of Syntabulin OS=Homo sapiens GN=SYBU;sp|Q9NX95-2|SYBU_HUMAN Isoform 2 of Syntabulin OS	8	3	3	3	2	1	1	1	1	0	0	1	1	1	1	2	1	0	1	1	1	0	0	1	1	1	0	1	1	1	1	1	1	1	1	1	1	1	1	1	7
463	B3KS98;O15372;E5RFW7;E5RFH0	B3KS98;O15372	13;13;3;3	13;13;3;3	1;1;1;1	Eukaryotic translation initiation factor 3 subunit H	EIF3H	tr|B3KS98|B3KS98_HUMAN Eukaryotic translation initiation factor 3 subunit H OS=Homo sapiens GN=EIF3H PE=1 SV=1;sp|O15372|EIF3H_HUMAN Eukaryotic translation initiation factor 3 subunit H OS=Homo sapiens GN=EIF3H PE=1 SV=1	4	13	13	1	11	11	1	1	0	1	0	0	2	0	3	2	1	2	2	2	0	3	0	3	1	2	2	2	2	0	4	0	1	0	4	2	3	2	3	6	38
464	H0YNF6;B3KT51;E7EPS7;H0YNS4;Q9BRN9-2;Q9BRN9	H0YNF6;B3KT51;E7EPS7;H0YNS4;Q9BRN9-2;Q9BRN9	1;1;1;1;1;1	1;1;1;1;1;1	1;1;1;1;1;1	TM2 domain-containing protein 3	TM2D3	tr|H0YNF6|H0YNF6_HUMAN TM2 domain-containing protein 3 (Fragment) OS=Homo sapiens GN=TM2D3 PE=4 SV=1;tr|B3KT51|B3KT51_HUMAN TM2 domain containing 3, isoform CRA_a OS=Homo sapiens GN=TM2D3 PE=2 SV=1;tr|E7EPS7|E7EPS7_HUMAN TM2 domain-containing protein 3 OS=	6	1	1	1	1	0	0	0	0	0	0	0	0	0	0	0	0	0	0	0	0	0	0	0	0	0	1	0	0	0	0	0	0	0	0	0	0	0	0	0	12.4
465	B3KTM8;H0YLJ3;Q9UBU8-2;Q9UBU8;H0YMJ0;Q9UBU8-3;H0YM21;H0YNE0;H0YLV1;H0YMT8	B3KTM8;H0YLJ3;Q9UBU8-2;Q9UBU8;H0YMJ0;Q9UBU8-3	7;6;6;6;4;4;2;2;1;1	7;6;6;6;4;4;2;2;1;1	4;4;4;4;3;2;1;2;1;1	Mortality factor 4-like protein 1	MORF4L1	tr|B3KTM8|B3KTM8_HUMAN Mortality factor 4-like protein 1 OS=Homo sapiens GN=MORF4L1 PE=1 SV=1;tr|H0YLJ3|H0YLJ3_HUMAN Mortality factor 4-like protein 1 OS=Homo sapiens GN=MORF4L1 PE=1 SV=1;sp|Q9UBU8-2|MO4L1_HUMAN Isoform 2 of Mortality factor 4-like protein	10	7	7	4	5	4	1	1	0	0	1	0	0	0	0	0	0	0	1	0	0	0	1	0	0	0	0	0	0	0	1	0	0	1	1	0	0	0	1	2	27.9
466	B3KUS5;Q70CQ3;F5H8D3;F5GXG2;F5H3L3	B3KUS5;Q70CQ3	6;6;2;1;1	6;6;2;1;1	6;6;2;1;1	Ubiquitin carboxyl-terminal hydrolase;Ubiquitin carboxyl-terminal hydrolase 30	USP30	tr|B3KUS5|B3KUS5_HUMAN Ubiquitin carboxyl-terminal hydrolase OS=Homo sapiens GN=USP30 PE=2 SV=1;sp|Q70CQ3|UBP30_HUMAN Ubiquitin carboxyl-terminal hydrolase 30 OS=Homo sapiens GN=USP30 PE=1 SV=1	5	6	6	6	5	2	1	0	0	1	0	0	0	1	0	0	1	0	1	0	1	0	0	0	1	0	0	0	1	0	0	1	1	0	2	1	2	1	0	2	17.7
467	F8W118;F8VV59;B7Z9C2;B3KV44;F8VRJ2;H0YHC3;H0YH88	F8W118;F8VV59;B7Z9C2;B3KV44;F8VRJ2;H0YHC3;H0YH88	7;7;7;7;5;5;4	6;6;6;6;4;4;3	2;2;2;2;2;0;0	Nucleosome assembly protein 1-like 1	NAP1L1	tr|F8W118|F8W118_HUMAN Nucleosome assembly protein 1-like 1 (Fragment) OS=Homo sapiens GN=NAP1L1 PE=1 SV=1;tr|F8VV59|F8VV59_HUMAN Nucleosome assembly protein 1-like 1 OS=Homo sapiens GN=NAP1L1 PE=1 SV=1;tr|B7Z9C2|B7Z9C2_HUMAN Nucleosome assembly protein 1-	7	7	6	2	7	7	5	6	5	4	5	5	5	4	5	6	6	4	5	5	5	5	4	5	5	6	4	6	5	5	6	4	5	5	4	3	4	6	4	5	38.8
468	B3KVL5;Q8TBK6-2;Q8TBK6	B3KVL5;Q8TBK6-2;Q8TBK6	1;1;1	1;1;1	1;1;1	Zinc finger CCHC domain-containing protein 10	ZCCHC10	tr|B3KVL5|B3KVL5_HUMAN Zinc finger CCHC domain-containing protein 10 OS=Homo sapiens GN=ZCCHC10 PE=2 SV=1;sp|Q8TBK6-2|ZCH10_HUMAN Isoform 2 of Zinc finger CCHC domain-containing protein 10 OS=Homo sapiens GN=ZCCHC10;sp|Q8TBK6|ZCH10_HUMAN Zinc finger CCHC d	3	1	1	1	0	1	0	0	0	0	0	0	0	0	0	0	0	0	0	0	0	0	0	0	0	0	0	0	0	0	0	0	0	0	0	0	0	0	0	0	7.5
469	B3KW70;F5GYX4;H0YG03;Q13361-2;Q13361;H0YGS3;F5H7Z2;F5H2W4;F5H413	B3KW70;F5GYX4;H0YG03;Q13361-2;Q13361;H0YGS3;F5H7Z2;F5H2W4	4;4;4;4;4;3;2;2;1	4;4;4;4;4;3;2;2;1	4;4;4;4;4;3;2;2;1	Microfibrillar-associated protein 5	MFAP5	tr|B3KW70|B3KW70_HUMAN Microfibrillar-associated protein 5 OS=Homo sapiens GN=MFAP5 PE=2 SV=1;tr|F5GYX4|F5GYX4_HUMAN Microfibrillar-associated protein 5 OS=Homo sapiens GN=MFAP5 PE=4 SV=1;tr|H0YG03|H0YG03_HUMAN Microfibrillar-associated protein 5 (Fragment	9	4	4	4	4	2	1	1	1	1	1	2	1	1	0	0	1	1	1	1	1	0	1	1	1	1	1	1	1	1	2	1	1	1	1	1	1	1	1	2	27
470	B3KXX3;Q9UHW9-6;Q9UHW9-5;Q9UHW9-2;Q9UHW9-3;Q9UHW9-4;Q9UHW9;H0YMQ9;H0YKQ8;J3QSF2;H0YNJ5	B3KXX3;Q9UHW9-6;Q9UHW9-5;Q9UHW9-2;Q9UHW9-3;Q9UHW9-4;Q9UHW9;H0YMQ9;H0YKQ8	11;11;11;11;11;11;11;9;9;2;2	3;3;3;3;3;3;3;2;2;0;2	3;3;3;3;3;3;3;2;2;0;2	Solute carrier family 12 member 6	SLC12A6	tr|B3KXX3|B3KXX3_HUMAN Solute carrier family 12 member 6 OS=Homo sapiens GN=SLC12A6 PE=1 SV=1;sp|Q9UHW9-6|S12A6_HUMAN Isoform 6 of Solute carrier family 12 member 6 OS=Homo sapiens GN=SLC12A6;sp|Q9UHW9-5|S12A6_HUMAN Isoform 5 of Solute carrier family 12 me	11	11	3	3	11	8	6	6	6	4	6	6	4	3	4	3	5	2	4	5	4	4	5	6	7	5	2	1	3	3	5	2	1	5	5	5	6	7	5	5	10.5
471	B3KY94;O14735-3;O14735;H3BUR9	B3KY94;O14735-3;O14735;H3BUR9	4;4;4;2	4;4;4;2	3;3;3;1	CDP-diacylglycerol--inositol 3-phosphatidyltransferase	CDIPT	tr|B3KY94|B3KY94_HUMAN CDP-diacylglycerol--inositol 3-phosphatidyltransferase OS=Homo sapiens GN=CDIPT PE=1 SV=1;sp|O14735-3|CDIPT_HUMAN Isoform 3 of CDP-diacylglycerol--inositol 3-phosphatidyltransferase OS=Homo sapiens GN=CDIPT;sp|O14735|CDIPT_HUMAN CDP-	4	4	4	3	3	4	3	2	2	2	3	2	2	2	2	2	3	2	1	3	2	3	1	3	3	3	1	1	2	2	2	2	2	2	3	3	2	2	3	3	19
472	B4DDF4;B4DUT8;Q99439;A0A087X271;Q99439-2;A0A087X1X5;H3BVI6;K7ES69;H3BQH0;U3KPS3;A0A087WV51	B4DDF4;B4DUT8;Q99439;A0A087X271;Q99439-2;A0A087X1X5;H3BVI6	9;9;9;7;7;6;6;4;3;2;1	8;8;8;6;6;6;6;3;3;2;1	8;8;8;6;6;6;6;3;3;2;1	Calponin;Calponin-2	CNN2	tr|B4DDF4|B4DDF4_HUMAN Calponin OS=Homo sapiens GN=CNN2 PE=1 SV=1;tr|B4DUT8|B4DUT8_HUMAN Calponin OS=Homo sapiens GN=CNN2 PE=1 SV=1;sp|Q99439|CNN2_HUMAN Calponin-2 OS=Homo sapiens GN=CNN2 PE=1 SV=4;tr|A0A087X271|A0A087X271_HUMAN Calponin-2 (Fragment) OS=Ho	11	9	8	8	9	5	1	2	2	1	1	1	2	0	4	2	3	1	2	4	2	4	1	3	3	3	1	2	1	1	2	1	1	2	2	3	1	1	3	2	42.3
473	F8WAK5;B4DDH2;Q9BYT3	F8WAK5;B4DDH2;Q9BYT3	1;1;1	1;1;1	1;1;1	Serine/threonine-protein kinase 33	STK33	tr|F8WAK5|F8WAK5_HUMAN Serine/threonine-protein kinase 33 OS=Homo sapiens GN=STK33 PE=1 SV=1;tr|B4DDH2|B4DDH2_HUMAN Serine/threonine-protein kinase 33 OS=Homo sapiens GN=STK33 PE=1 SV=1;sp|Q9BYT3|STK33_HUMAN Serine/threonine-protein kinase 33 OS=Homo sapie	3	1	1	1	1	0	0	0	0	0	0	0	0	0	0	0	0	0	0	0	0	0	0	0	0	0	0	0	0	0	0	0	0	0	0	0	0	0	0	0	4.3
474	B4DDJ5;P21757;P21757-2;P21757-3;H0YBY2;E5RI91;E5RFW8	B4DDJ5;P21757;P21757-2;P21757-3	12;12;8;8;3;1;1	12;12;8;8;3;1;1	12;12;8;8;3;1;1	Macrophage scavenger receptor types I and II	MSR1	tr|B4DDJ5|B4DDJ5_HUMAN Macrophage scavenger receptor types I and II OS=Homo sapiens GN=MSR1 PE=2 SV=1;sp|P21757|MSRE_HUMAN Macrophage scavenger receptor types I and II OS=Homo sapiens GN=MSR1 PE=1 SV=1;sp|P21757-2|MSRE_HUMAN Isoform II of Macrophage scaven	7	12	12	12	12	5	4	1	3	2	2	3	0	2	3	1	3	3	2	1	1	4	1	1	2	4	2	2	2	2	3	3	2	2	1	0	4	1	2	3	27.3
475	B4DE85;P48651-2;P48651	B4DE85;P48651-2;P48651	4;4;4	4;4;4	4;4;4	Phosphatidylserine synthase 1	PTDSS1	tr|B4DE85|B4DE85_HUMAN Phosphatidylserine synthase 1 OS=Homo sapiens GN=PTDSS1 PE=1 SV=1;sp|P48651-2|PTSS1_HUMAN Isoform 2 of Phosphatidylserine synthase 1 OS=Homo sapiens GN=PTDSS1;sp|P48651|PTSS1_HUMAN Phosphatidylserine synthase 1 OS=Homo sapiens GN=PTD	3	4	4	4	3	2	2	2	2	1	2	1	2	2	2	1	2	2	2	2	2	2	2	2	2	2	2	2	2	2	2	1	1	2	2	0	1	1	3	0	15.6
476	H3BQ48;Q2TA70;B4DFF3;B4DMY6	H3BQ48;Q2TA70;B4DFF3;B4DMY6	2;2;2;1	1;1;1;0	1;1;1;0	Battenin	CLN3	tr|H3BQ48|H3BQ48_HUMAN Battenin (Fragment) OS=Homo sapiens GN=CLN3 PE=3 SV=1;tr|Q2TA70|Q2TA70_HUMAN Battenin OS=Homo sapiens GN=CLN3 PE=2 SV=1;tr|B4DFF3|B4DFF3_HUMAN Battenin OS=Homo sapiens GN=CLN3 PE=2 SV=1;tr|B4DMY6|B4DMY6_HUMAN Battenin OS=Homo sapiens	4	2	1	1	2	1	1	1	1	1	1	1	1	1	1	1	1	1	1	1	1	1	1	1	1	1	1	1	1	1	1	1	1	1	1	1	1	1	1	1	15.2
477	M0QZC4;K7EIV4;B4DFT4;Q9NW81-5;Q9NW81;Q9NW81-4;K7ESN5;M0R078;M0QZP7;Q9NW81-2;Q9NW81-6;Q9NW81-3	M0QZC4;K7EIV4;B4DFT4;Q9NW81-5;Q9NW81;Q9NW81-4;K7ESN5;M0R078;M0QZP7;Q9NW81-2;Q9NW81-6;Q9NW81-3	3;3;3;3;3;3;2;2;2;2;2;2	3;3;3;3;3;3;2;2;2;2;2;2	3;3;3;3;3;3;2;2;2;2;2;2	ATP synthase subunit s-like protein	ATP5SL	tr|M0QZC4|M0QZC4_HUMAN ATP synthase subunit s-like protein OS=Homo sapiens GN=ATP5SL PE=4 SV=1;tr|K7EIV4|K7EIV4_HUMAN ATP synthase subunit s-like protein (Fragment) OS=Homo sapiens GN=ATP5SL PE=4 SV=3;tr|B4DFT4|B4DFT4_HUMAN ATP synthase subunit s-like prot	12	3	3	3	3	1	0	0	0	0	0	0	0	0	0	0	0	0	0	0	0	0	0	0	0	0	0	0	0	0	0	0	0	0	0	0	0	0	0	0	17.4
478	B4DGI9;Q99081;Q99081-3;F5GY10;B4E1W1;Q99081-2;B4DZP2;H0YNP8	B4DGI9;Q99081;Q99081-3;F5GY10;B4E1W1;Q99081-2	3;3;3;2;2;2;1;1	3;3;3;2;2;2;1;1	2;2;2;1;1;1;0;0	Transcription factor 12	TCF12	tr|B4DGI9|B4DGI9_HUMAN Transcription factor 12 (Fragment) OS=Homo sapiens GN=TCF12 PE=1 SV=1;sp|Q99081|HTF4_HUMAN Transcription factor 12 OS=Homo sapiens GN=TCF12 PE=1 SV=1;sp|Q99081-3|HTF4_HUMAN Isoform 3 of Transcription factor 12 OS=Homo sapiens GN=TCF1	8	3	3	2	2	1	1	0	0	0	0	2	0	0	0	0	0	0	1	0	0	0	0	0	0	1	0	0	0	0	0	0	0	0	1	0	0	1	0	0	5.7
479	B4DGM3;Q969G3-2;Q969G3;Q969G3-6;Q969G3-5;Q969G3-3;Q969G3-4;J3QKS7;J3QR61;J3KT85;K7EMQ8;H7C048;J3QKX6;J3KS99;J3QL66	B4DGM3;Q969G3-2;Q969G3;Q969G3-6;Q969G3-5;Q969G3-3;Q969G3-4;J3QKS7;J3QR61	15;15;15;14;14;14;14;13;8;7;7;6;3;1;1	15;15;15;14;14;14;14;13;8;7;7;6;3;1;1	15;15;15;14;14;14;14;13;8;7;7;6;3;1;1	SWI/SNF-related matrix-associated actin-dependent regulator of chromatin subfamily E member 1	SMARCE1	tr|B4DGM3|B4DGM3_HUMAN SWI/SNF-related matrix-associated actin-dependent regulator of chromatin subfamily E member 1 OS=Homo sapiens GN=SMARCE1 PE=1 SV=1;sp|Q969G3-2|SMCE1_HUMAN Isoform 2 of SWI/SNF-related matrix-associated actin-dependent regulator of ch	15	15	15	15	14	10	4	3	3	4	3	3	0	2	3	3	4	3	4	4	3	3	4	4	0	3	5	2	3	2	2	2	2	3	5	2	3	4	4	4	37.2
480	B4DH95;Q6P9H5;Q6P9H5-2	B4DH95;Q6P9H5;Q6P9H5-2	4;4;3	3;3;3	3;3;3	GTPase IMAP family member 6	GIMAP6	tr|B4DH95|B4DH95_HUMAN GTPase IMAP family member 6 OS=Homo sapiens GN=GIMAP6 PE=2 SV=1;sp|Q6P9H5|GIMA6_HUMAN GTPase IMAP family member 6 OS=Homo sapiens GN=GIMAP6 PE=2 SV=1;sp|Q6P9H5-2|GIMA6_HUMAN Isoform 2 of GTPase IMAP family member 6 OS=Homo sapiens GN	3	4	3	3	4	1	0	0	0	0	0	0	0	0	0	0	0	0	0	0	0	0	0	0	1	0	0	0	0	1	0	1	0	0	1	0	0	0	0	0	11.3
481	B4DHJ7;Q12983	B4DHJ7;Q12983	2;2	2;2	2;2	BCL2/adenovirus E1B 19 kDa protein-interacting protein 3	BNIP3	tr|B4DHJ7|B4DHJ7_HUMAN BCL2/adenovirus E1B 19 kDa protein-interacting protein 3 OS=Homo sapiens GN=BNIP3 PE=1 SV=1;sp|Q12983|BNIP3_HUMAN BCL2/adenovirus E1B 19 kDa protein-interacting protein 3 OS=Homo sapiens GN=BNIP3 PE=1 SV=2	2	2	2	2	2	0	0	0	0	0	0	0	0	0	0	0	0	0	0	0	0	0	0	0	0	0	0	0	0	0	0	0	0	0	0	0	0	0	0	0	12.8
482	B4DI03;K7EJQ7;Q9BY50	B4DI03;K7EJQ7;Q9BY50	3;3;3	3;3;3	3;3;3	Signal peptidase complex catalytic subunit SEC11;Signal peptidase complex catalytic subunit SEC11C	SEC11L3;SEC11C	tr|B4DI03|B4DI03_HUMAN SEC11-like 3 (S. cerevisiae), isoform CRA_a OS=Homo sapiens GN=SEC11L3 PE=1 SV=1;tr|K7EJQ7|K7EJQ7_HUMAN Signal peptidase complex catalytic subunit SEC11C OS=Homo sapiens GN=SEC11C PE=1 SV=1;sp|Q9BY50|SC11C_HUMAN Signal peptidase comp	3	3	3	3	2	3	0	0	0	0	0	0	0	1	0	0	0	0	1	0	0	1	0	0	0	0	0	0	0	0	0	0	0	1	0	0	0	1	1	1	24.4
483	F8W9E5;E7EQM7;C9JM82;E7EPG2;B4DJ62;E7EX32;G3XAH0;Q99719-2;Q99719;A0A087WWZ5	F8W9E5;E7EQM7;C9JM82;E7EPG2;B4DJ62;E7EX32;G3XAH0;Q99719-2;Q99719;A0A087WWZ5	3;3;3;3;3;3;3;3;3;2	3;3;3;3;3;3;3;3;3;2	3;3;3;3;3;3;3;3;3;2	Septin-5	2021-09-05	tr|F8W9E5|F8W9E5_HUMAN Septin-5 (Fragment) OS=Homo sapiens GN=SEPT5 PE=1 SV=1;tr|E7EQM7|E7EQM7_HUMAN Septin-5 OS=Homo sapiens GN=SEPT5 PE=1 SV=1;tr|C9JM82|C9JM82_HUMAN Uncharacterized protein OS=Homo sapiens GN=SEPT5 PE=1 SV=1;tr|E7EPG2|E7EPG2_HUMAN Septin	10	3	3	3	3	3	1	1	1	2	1	1	1	1	1	2	1	1	0	1	2	1	3	2	1	1	0	0	1	1	2	1	1	3	0	1	3	1	1	1	14.4
484	H3BRY6;B4DVT3;B4DJL6;Q96SY0-4;Q96SY0-3;Q96SY0	H3BRY6;B4DVT3;B4DJL6;Q96SY0-4;Q96SY0-3;Q96SY0	3;3;3;3;3;3	3;3;3;3;3;3	3;3;3;3;3;3	von Willebrand factor A domain-containing protein 9	VWA9	tr|H3BRY6|H3BRY6_HUMAN von Willebrand factor A domain-containing protein 9 OS=Homo sapiens GN=VWA9 PE=1 SV=1;tr|B4DVT3|B4DVT3_HUMAN cDNA FLJ50705 OS=Homo sapiens GN=VWA9 PE=1 SV=1;tr|B4DJL6|B4DJL6_HUMAN cDNA FLJ55475 OS=Homo sapiens GN=VWA9 PE=1 SV=1;sp|Q9	6	3	3	3	3	2	0	0	0	0	0	0	0	0	0	0	0	0	0	0	0	0	0	0	0	0	0	0	0	0	0	0	0	0	0	0	0	0	0	0	9.8
485	B4DJV2;O75390;F8VPA1;H0YIC4;F8VPF9;F8W1S4;F8W4S1;F8VRI6;F8VR34;F8VTT8;F8VRP1;F8VX68;F8VZK9;F8VX07;F8VWQ5;F8W642;F8VU34;F8W0J2	B4DJV2;O75390	22;22;8;7;7;7;7;6;6;6;5;5;4;4;4;3;3;2	22;22;8;7;7;7;7;6;6;6;5;5;4;4;4;3;3;2	12;12;1;7;0;0;0;1;1;0;0;0;0;0;0;0;0;0	Citrate synthase;Citrate synthase, mitochondrial	CS	tr|B4DJV2|B4DJV2_HUMAN Citrate synthase OS=Homo sapiens GN=CS PE=1 SV=1;sp|O75390|CISY_HUMAN Citrate synthase, mitochondrial OS=Homo sapiens GN=CS PE=1 SV=2	18	22	22	12	19	19	13	11	12	11	12	12	11	10	13	11	14	14	11	13	13	14	11	11	12	13	13	12	12	13	12	12	15	12	15	11	14	12	13	15	57.4
486	B4DLN1;I3L1E8;F6QW41	B4DLN1	16;5;3	16;5;3	0;0;0			tr|B4DLN1|B4DLN1_HUMAN Mitochondrial dicarboxylate carrier OS=Homo sapiens GN=SLC25A10 PE=2 SV=1	3	16	16	0	15	13	8	7	8	7	6	6	8	7	8	6	8	8	10	8	8	8	8	8	7	10	6	4	7	6	5	6	8	4	9	8	8	7	10	7	48.9
487	B4DLR2;Q12884;Q12884-2	B4DLR2;Q12884	7;7;2	6;6;2	6;6;2	Prolyl endopeptidase FAP;Antiplasmin-cleaving enzyme FAP, soluble form	FAP	tr|B4DLR2|B4DLR2_HUMAN Prolyl endopeptidase FAP OS=Homo sapiens GN=FAP PE=2 SV=1;sp|Q12884|SEPR_HUMAN Prolyl endopeptidase FAP OS=Homo sapiens GN=FAP PE=1 SV=5	3	7	6	6	6	1	2	0	1	2	0	0	0	1	0	0	0	0	0	2	1	0	0	1	0	0	0	2	0	1	0	1	0	0	1	0	0	1	0	1	8.4
488	B4DM58;P00374-2;P00374;C9JJ68;Q86XF0	B4DM58;P00374-2;P00374;C9JJ68;Q86XF0	2;2;2;1;1	2;2;2;1;1	2;2;2;1;1	Dihydrofolate reductase;Dihydrofolate reductase, mitochondrial	DHFR;DHFRL1	tr|B4DM58|B4DM58_HUMAN Dihydrofolate reductase OS=Homo sapiens GN=DHFR PE=1 SV=1;sp|P00374-2|DYR_HUMAN Isoform 2 of Dihydrofolate reductase OS=Homo sapiens GN=DHFR;sp|P00374|DYR_HUMAN Dihydrofolate reductase OS=Homo sapiens GN=DHFR PE=1 SV=2;tr|C9JJ68|C9JJ	5	2	2	2	2	2	0	1	0	0	0	0	0	0	2	0	1	1	1	0	1	0	0	0	0	0	1	1	0	1	1	1	0	1	0	0	1	1	0	2	13.2
489	B4DPQ0;P00736;F5H2D0;F5H1V0;F5H6Y3;F5H3N3	B4DPQ0;P00736;F5H2D0	14;14;13;2;2;1	14;14;13;2;2;1	13;13;12;2;2;1	Complement C1r subcomponent;Complement C1r subcomponent heavy chain;Complement C1r subcomponent light chain	C1R	tr|B4DPQ0|B4DPQ0_HUMAN Complement C1r subcomponent OS=Homo sapiens GN=C1R PE=2 SV=1;sp|P00736|C1R_HUMAN Complement C1r subcomponent OS=Homo sapiens GN=C1R PE=1 SV=2;tr|F5H2D0|F5H2D0_HUMAN Complement C1r subcomponent OS=Homo sapiens GN=C1R PE=4 SV=3	6	14	14	13	14	8	3	5	4	7	5	3	3	5	3	1	3	5	2	3	5	2	2	4	3	3	4	4	7	3	1	4	5	8	1	4	1	4	3	4	22.8
490	Q13595-2;B4DQI6;Q13595-3;Q13595	Q13595-2;B4DQI6;Q13595-3;Q13595	5;5;5;5	3;3;3;3	3;3;3;3	Transformer-2 protein homolog alpha	TRA2A	sp|Q13595-2|TRA2A_HUMAN Isoform Short of Transformer-2 protein homolog alpha OS=Homo sapiens GN=TRA2A;tr|B4DQI6|B4DQI6_HUMAN Transformer-2 protein homolog alpha OS=Homo sapiens GN=TRA2A PE=1 SV=1;sp|Q13595-3|TRA2A_HUMAN Isoform 3 of Transformer-2 protein h	4	5	3	3	3	4	3	3	3	3	3	3	2	1	2	2	3	2	2	2	2	3	2	2	2	2	3	1	2	3	3	3	3	2	2	2	2	2	3	2	37.2
491	B4DR61;P61619;P61619-3;H7C1Q9;C9JXC6;H7C069;A6NK38;F2Z2C7;A6NIF9;C9JJV4	B4DR61;P61619;P61619-3	11;11;7;3;3;3;3;3;3;3	11;11;7;3;3;3;3;3;3;3	6;6;5;0;0;0;0;0;0;0	Protein transport protein Sec61 subunit alpha isoform 1	SEC61A1	tr|B4DR61|B4DR61_HUMAN Protein transport protein Sec61 subunit alpha isoform 1 OS=Homo sapiens GN=SEC61A1 PE=1 SV=1;sp|P61619|S61A1_HUMAN Protein transport protein Sec61 subunit alpha isoform 1 OS=Homo sapiens GN=SEC61A1 PE=1 SV=2;sp|P61619-3|S61A1_HUMAN I	10	11	11	6	8	9	4	4	5	4	5	4	3	3	4	4	4	4	5	6	4	4	4	5	6	5	3	3	4	2	6	3	3	7	4	5	5	7	7	7	25.9
492	H3BLV9;Q5R363;B4DS61;Q96SB4;Q96SB4-3;D6RBF8	H3BLV9;Q5R363;B4DS61;Q96SB4;Q96SB4-3	6;6;6;6;6;1	5;5;5;5;5;1	5;5;5;5;5;1	SRSF protein kinase 1	SRPK1	tr|H3BLV9|H3BLV9_HUMAN SRSF protein kinase 1 (Fragment) OS=Homo sapiens GN=SRPK1 PE=1 SV=1;tr|Q5R363|Q5R363_HUMAN SRSF protein kinase 1 OS=Homo sapiens GN=SRPK1 PE=1 SV=2;tr|B4DS61|B4DS61_HUMAN SFRS protein kinase 1, isoform CRA_f OS=Homo sapiens GN=SRPK1	6	6	5	5	6	3	1	0	1	0	1	1	0	2	2	1	1	1	1	1	2	1	0	1	1	0	0	0	0	1	1	1	0	0	0	0	1	2	1	3	10.7
493	B4DT68;Q9UBF9;Q9UBF9-2	B4DT68;Q9UBF9;Q9UBF9-2	8;8;7	8;8;7	8;8;7	Myotilin	MYOT	tr|B4DT68|B4DT68_HUMAN Myotilin OS=Homo sapiens GN=MYOT PE=2 SV=1;sp|Q9UBF9|MYOTI_HUMAN Myotilin OS=Homo sapiens GN=MYOT PE=1 SV=2;sp|Q9UBF9-2|MYOTI_HUMAN Isoform 2 of Myotilin OS=Homo sapiens GN=MYOT	3	8	8	8	3	5	0	0	0	0	0	0	0	0	0	0	0	1	1	1	1	1	1	1	0	0	0	0	0	0	0	0	1	0	2	0	1	2	0	1	21.7
494	B4DTF2;Q5VT79;P13928;A0A096LPL1;A0A087WTN9;A0A075B752;P13928-2;Q5T2P8;A0A087WUP0;A0A075B765;Q5T2P8-2;Q5VT79-2	B4DTF2;Q5VT79;P13928;A0A096LPL1;A0A087WTN9;A0A075B752;P13928-2;Q5T2P8	3;3;3;2;2;2;2;2;1;1;1;1	3;3;3;2;2;2;2;2;1;1;1;1	3;3;3;2;2;2;2;2;1;1;1;1	Annexin;Annexin A8-like protein 2;Annexin A8;Annexin A8-like protein 1	ANXA8L1;ANXA8L2;ANXA8	tr|B4DTF2|B4DTF2_HUMAN Annexin OS=Homo sapiens GN=ANXA8L1 PE=2 SV=1;sp|Q5VT79|AXA82_HUMAN Annexin A8-like protein 2 OS=Homo sapiens GN=ANXA8L2 PE=2 SV=1;sp|P13928|ANXA8_HUMAN Annexin A8 OS=Homo sapiens GN=ANXA8 PE=1 SV=3;tr|A0A096LPL1|A0A096LPL1_HUMAN Unch	12	3	3	3	3	1	0	0	0	0	1	0	0	0	0	0	0	0	0	0	0	0	0	0	0	0	0	0	0	0	0	0	0	0	0	0	0	0	0	0	17.4
495	E9PGC0;P20936-2;B4DTL2;P20936;Q68CU6	E9PGC0;P20936-2;B4DTL2;P20936	11;11;11;11;3	11;11;11;11;3	11;11;11;11;3	Ras GTPase-activating protein 1	RASA1	tr|E9PGC0|E9PGC0_HUMAN Ras GTPase-activating protein 1 OS=Homo sapiens GN=RASA1 PE=1 SV=1;sp|P20936-2|RASA1_HUMAN Isoform 2 of Ras GTPase-activating protein 1 OS=Homo sapiens GN=RASA1;tr|B4DTL2|B4DTL2_HUMAN Ras GTPase-activating protein 1 OS=Homo sapiens G	5	11	11	11	6	9	0	0	1	1	2	1	2	1	1	2	0	2	1	0	2	1	2	1	3	1	1	0	0	2	1	1	1	2	0	0	2	1	2	2	15.4
496	B4DTS2;Q9BZL6;Q8NCK8;M0R2Z8;M0QZ82	B4DTS2;Q9BZL6;Q8NCK8	14;13;12;3;2	14;13;12;3;2	10;10;8;1;2	Serine/threonine-protein kinase;Serine/threonine-protein kinase D2	PRKD2	tr|B4DTS2|B4DTS2_HUMAN Serine/threonine-protein kinase D OS=Homo sapiens GN=PRKD2 PE=1 SV=1;sp|Q9BZL6|KPCD2_HUMAN Serine/threonine-protein kinase D2 OS=Homo sapiens GN=PRKD2 PE=1 SV=2;tr|Q8NCK8|Q8NCK8_HUMAN Serine/threonine-protein kinase D2 OS=Homo sapien	5	14	14	10	13	4	2	2	1	3	1	0	2	3	1	1	3	0	2	0	0	2	2	1	1	1	2	0	2	2	2	1	2	1	2	1	0	1	0	2	20.7
497	B4DTU4;P18858;F5GZ28;M0R0Q7;P18858-2;B4E135	B4DTU4;P18858;F5GZ28;M0R0Q7;P18858-2;B4E135	10;10;9;8;8;5	10;10;9;8;8;5	10;10;9;8;8;5	DNA ligase 1;DNA ligase	LIG1	tr|B4DTU4|B4DTU4_HUMAN DNA ligase OS=Homo sapiens GN=LIG1 PE=1 SV=1;sp|P18858|DNLI1_HUMAN DNA ligase 1 OS=Homo sapiens GN=LIG1 PE=1 SV=1;tr|F5GZ28|F5GZ28_HUMAN DNA ligase OS=Homo sapiens GN=LIG1 PE=1 SV=1;tr|M0R0Q7|M0R0Q7_HUMAN DNA ligase OS=Homo sapiens G	6	10	10	10	7	6	0	1	1	1	0	2	0	1	2	2	0	2	2	1	2	0	1	2	1	0	0	0	1	2	0	0	0	1	0	1	1	1	1	3	16.4
498	C9JEN3;C9IYT2;F8WDY4;C9IZ27;C9JW19;C9JWV9;B4DUD2;Q969X1;C9JAP5;C9JM62;C9JAK9;C9JN47;C9JI44;C9JDV0	C9JEN3;C9IYT2;F8WDY4;C9IZ27;C9JW19;C9JWV9;B4DUD2;Q969X1;C9JAP5	3;3;3;3;3;3;3;3;2;1;1;1;1;1	3;3;3;3;3;3;3;3;2;1;1;1;1;1	3;3;3;3;3;3;3;3;2;1;1;1;1;1	Protein lifeguard 3	TMBIM1	tr|C9JEN3|C9JEN3_HUMAN Protein lifeguard 3 (Fragment) OS=Homo sapiens GN=TMBIM1 PE=1 SV=1;tr|C9IYT2|C9IYT2_HUMAN Protein lifeguard 3 (Fragment) OS=Homo sapiens GN=TMBIM1 PE=1 SV=1;tr|F8WDY4|F8WDY4_HUMAN Protein lifeguard 3 OS=Homo sapiens GN=TMBIM1 PE=1 SV	14	3	3	3	3	2	1	0	0	0	1	0	0	0	0	0	1	0	0	0	0	0	0	0	0	1	0	0	0	0	0	0	0	1	0	0	0	0	0	0	25.5
499	B4DVB0;Q9H0X9-2;Q9H0X9;E9PNH0;H0YCD7	B4DVB0;Q9H0X9-2;Q9H0X9;E9PNH0;H0YCD7	6;6;6;4;4	5;5;5;4;4	5;5;5;4;4	Oxysterol-binding protein-related protein 5;Oxysterol-binding protein	OSBPL5	tr|B4DVB0|B4DVB0_HUMAN Oxysterol-binding protein OS=Homo sapiens GN=OSBPL5 PE=1 SV=1;sp|Q9H0X9-2|OSBL5_HUMAN Isoform 2 of Oxysterol-binding protein-related protein 5 OS=Homo sapiens GN=OSBPL5;sp|Q9H0X9|OSBL5_HUMAN Oxysterol-binding protein-related protein	5	6	5	5	5	4	1	1	0	1	1	1	0	1	0	0	0	2	0	1	2	2	1	1	1	1	1	0	0	1	0	0	1	0	1	0	1	0	0	0	9.6
500	O95090;H3BPM8;Q13286-4;Q13286-6;Q13286-2;B4DXL3;Q13286-3;Q13286;H3BPL0;H3BRU8;Q9UBH5;H3BR84;Q9UBD8;Q13286-5;H3BNK7	O95090;H3BPM8;Q13286-4;Q13286-6;Q13286-2;B4DXL3;Q13286-3;Q13286;H3BPL0;H3BRU8;Q9UBH5;H3BR84;Q9UBD8;Q13286-5	3;3;3;3;3;3;3;3;2;2;2;2;2;2;1	3;3;3;3;3;3;3;3;2;2;2;2;2;2;1	2;2;2;2;2;2;2;2;2;2;2;2;2;2;1	Battenin	CLN3	tr|O95090|O95090_HUMAN Battenin (Fragment) OS=Homo sapiens GN=CLN3 PE=1 SV=1;tr|H3BPM8|H3BPM8_HUMAN Battenin OS=Homo sapiens GN=CLN3 PE=1 SV=1;sp|Q13286-4|CLN3_HUMAN Isoform 4 of Battenin OS=Homo sapiens GN=CLN3;sp|Q13286-6|CLN3_HUMAN Isoform 6 of Battenin	15	3	3	2	3	1	0	0	0	0	0	0	0	0	0	0	0	0	0	1	1	0	0	1	0	1	0	0	0	0	0	0	0	1	1	0	0	1	1	0	25.7
501	B4DXZ6;P51114;P51114-2;E9PFF5;P51114-3;E7EU85;C9JAJ4;C9JZE0;C9JY20;C9IZ22;C9J5B4	B4DXZ6;P51114;P51114-2;E9PFF5;P51114-3;E7EU85	22;22;21;18;18;17;6;4;4;3;2	22;22;21;18;18;17;6;4;4;3;2	17;17;17;14;13;13;6;4;4;3;2	Fragile X mental retardation syndrome-related protein 1	FXR1	tr|B4DXZ6|B4DXZ6_HUMAN Fragile X mental retardation syndrome-related protein 1 OS=Homo sapiens GN=FXR1 PE=1 SV=1;sp|P51114|FXR1_HUMAN Fragile X mental retardation syndrome-related protein 1 OS=Homo sapiens GN=FXR1 PE=1 SV=3;sp|P51114-2|FXR1_HUMAN Isoform 2	11	22	22	17	21	13	6	7	8	5	6	6	4	7	8	6	7	5	7	8	3	7	5	6	6	9	4	5	7	5	8	8	7	7	6	7	5	6	7	7	41.8
502	G3V4W0;B4DY08;G3V4C1;P07910-2;P07910-4;G3V5X6;G3V3K6;G3V251;P07910-3;B4DSU6;G3V2D6;P0DMR1;O60812;B7ZW38;B2RXH8;G3V4M8;G3V5V7;G3V2H6	G3V4W0;B4DY08;G3V4C1;P07910-2;P07910-4;G3V5X6;G3V3K6;G3V251;P07910-3;B4DSU6;G3V2D6;P0DMR1;O60812;B7ZW38;B2RXH8	14;14;14;14;12;8;8;8;8;7;7;7;7;7;7;6;6;5	14;14;14;14;12;8;8;8;8;7;7;7;7;7;7;6;6;5	1;1;1;1;1;1;1;1;0;0;1;0;0;0;0;0;0;0	Heterogeneous nuclear ribonucleoproteins C1/C2;Heterogeneous nuclear ribonucleoprotein C-like 4;Heterogeneous nuclear ribonucleoprotein C-like 1;Heterogeneous nuclear ribonucleoprotein C-like 3;Heterogeneous nuclear ribonucleoprotein C-like 2	HNRNPC;HNRNPCL4;HNRNPCL1;HNRNPCL3;HNRNPCL2	tr|G3V4W0|G3V4W0_HUMAN Heterogeneous nuclear ribonucleoproteins C1/C2 (Fragment) OS=Homo sapiens GN=HNRNPC PE=1 SV=1;tr|B4DY08|B4DY08_HUMAN Heterogeneous nuclear ribonucleoproteins C1/C2 OS=Homo sapiens GN=HNRNPC PE=1 SV=1;tr|G3V4C1|G3V4C1_HUMAN Heterogene	18	14	14	1	13	12	10	11	10	10	10	11	10	8	11	10	11	9	12	11	9	9	11	11	10	11	10	8	11	10	12	10	9	9	10	10	12	11	11	12	49.2
503	B4DY09;Q12905;X6R6Z1	B4DY09;Q12905	16;16;5	16;16;5	16;16;5	Interleukin enhancer-binding factor 2	ILF2	tr|B4DY09|B4DY09_HUMAN Interleukin enhancer-binding factor 2 OS=Homo sapiens GN=ILF2 PE=1 SV=1;sp|Q12905|ILF2_HUMAN Interleukin enhancer-binding factor 2 OS=Homo sapiens GN=ILF2 PE=1 SV=2	3	16	16	16	14	12	8	9	10	7	10	9	9	9	9	9	9	9	9	11	11	11	9	11	8	9	8	9	10	11	11	10	9	11	10	10	10	11	11	11	67.3
504	F8W1R9;B4DY26;P36897-3;P36897;P36897-2;F8VXZ5;F8VRH6;F8VVC4;F8W0K6;H0YHS4;Q8NER5-3;Q8NER5-4;P36896-5;P36896-2;P36896-3;Q8NER5;P36896;P36896-4	F8W1R9;B4DY26;P36897-3;P36897;P36897-2;F8VXZ5	3;3;3;3;3;2;1;1;1;1;1;1;1;1;1;1;1;1	3;3;3;3;3;2;1;1;1;1;1;1;1;1;1;1;1;1	3;3;3;3;3;2;1;1;1;1;1;1;1;1;1;1;1;1	Receptor protein serine/threonine kinase;TGF-beta receptor type-1	TGFBR1	tr|F8W1R9|F8W1R9_HUMAN TGF-beta receptor type-1 OS=Homo sapiens GN=TGFBR1 PE=1 SV=1;tr|B4DY26|B4DY26_HUMAN TGF-beta receptor type-1 OS=Homo sapiens GN=TGFBR1 PE=1 SV=1;sp|P36897-3|TGFR1_HUMAN Isoform 3 of TGF-beta receptor type-1 OS=Homo sapiens GN=TGFBR1;	18	3	3	3	3	1	0	1	0	1	1	0	0	1	0	0	0	0	0	0	1	0	0	1	1	1	1	1	1	0	1	0	1	0	1	1	1	1	0	0	9.7
505	B4DYT9;Q86TD4-2;Q86TD4	B4DYT9;Q86TD4-2;Q86TD4	7;7;7	7;7;7	7;7;7	Sarcalumenin	SRL	tr|B4DYT9|B4DYT9_HUMAN Sarcalumenin OS=Homo sapiens GN=SRL PE=2 SV=1;sp|Q86TD4-2|SRCA_HUMAN Isoform 2 of Sarcalumenin OS=Homo sapiens GN=SRL;sp|Q86TD4|SRCA_HUMAN Sarcalumenin OS=Homo sapiens GN=SRL PE=2 SV=2	3	7	7	7	3	4	2	3	3	1	1	2	1	2	2	2	2	2	2	2	2	1	1	2	3	2	2	1	1	1	2	1	1	1	2	2	3	2	1	1	20
506	B4DZ84;D3DX48;Q14168-6;Q14168-2;Q14168-3;Q14168;Q14168-4;Q14168-5;A0A087WVY2;E5RI47;E5RFN8;A0A087X0C7;E5RK50;E5RJK0;E5RK44;E5RI32;E5RIU3	B4DZ84;D3DX48;Q14168-6;Q14168-2;Q14168-3;Q14168;Q14168-4;Q14168-5;A0A087WVY2;E5RI47	8;8;8;8;8;8;8;6;4;4;2;2;2;2;2;2;2	7;7;7;7;7;7;7;5;4;4;2;2;2;2;2;2;2	7;7;7;7;7;7;7;5;4;4;2;2;2;2;2;2;2	MAGUK p55 subfamily member 2	MPP2	tr|B4DZ84|B4DZ84_HUMAN MAGUK p55 subfamily member 2 OS=Homo sapiens GN=MPP2 PE=1 SV=1;tr|D3DX48|D3DX48_HUMAN MAGUK p55 subfamily member 2 OS=Homo sapiens GN=MPP2 PE=1 SV=1;sp|Q14168-6|MPP2_HUMAN Isoform 6 of MAGUK p55 subfamily member 2 OS=Homo sapiens GN=	17	8	7	7	8	3	0	0	1	1	0	1	2	1	1	1	1	0	0	4	1	1	0	0	0	0	0	0	1	0	0	1	1	0	0	0	1	2	1	0	18.1
507	B4DZU5;Q7Z7C8;Q7Z7C8-2;Q7Z7C8-4	B4DZU5;Q7Z7C8;Q7Z7C8-2;Q7Z7C8-4	1;1;1;1	1;1;1;1	1;1;1;1	Transcription initiation factor TFIID subunit 8	TAF8	tr|B4DZU5|B4DZU5_HUMAN Transcription initiation factor TFIID subunit 8 OS=Homo sapiens GN=TAF8 PE=1 SV=1;sp|Q7Z7C8|TAF8_HUMAN Transcription initiation factor TFIID subunit 8 OS=Homo sapiens GN=TAF8 PE=1 SV=1;sp|Q7Z7C8-2|TAF8_HUMAN Isoform 2 of Transcriptio	4	1	1	1	1	1	0	0	0	0	0	0	0	0	0	0	0	0	0	0	0	0	0	0	0	0	0	0	0	0	0	0	0	0	0	0	0	0	0	0	6.8
508	B4E0T2;P50542;P50542-4;P50542-2;P50542-3;F5H3X7;F5H5C0;J3KPV0;F5H432;F5GXX3;F5H205;F5GYB4;F5H637;H0YGT8;F5GZ41;F5H0L9	B4E0T2;P50542;P50542-4;P50542-2;P50542-3	13;13;13;12;12;5;5;5;2;2;2;2;2;1;1;1	13;13;13;12;12;5;5;5;2;2;2;2;2;1;1;1	13;13;13;12;12;5;5;5;2;2;2;2;2;1;1;1	Peroxisomal targeting signal 1 receptor	PEX5	tr|B4E0T2|B4E0T2_HUMAN Peroxisomal targeting signal 1 receptor OS=Homo sapiens GN=PEX5 PE=2 SV=1;sp|P50542|PEX5_HUMAN Peroxisomal targeting signal 1 receptor OS=Homo sapiens GN=PEX5 PE=1 SV=3;sp|P50542-4|PEX5_HUMAN Isoform 4 of Peroxisomal targeting signal	16	13	13	13	11	7	2	1	0	1	1	2	0	2	2	1	1	0	4	1	2	4	0	2	1	0	0	0	0	0	1	1	2	2	2	1	3	2	2	2	27.7
509	H7BYN4;B4E1K0;Q02241-2;Q02241;H0YKQ5;H0YME6	H7BYN4;B4E1K0;Q02241-2;Q02241;H0YKQ5;H0YME6	2;2;2;2;1;1	2;2;2;2;1;1	2;2;2;2;1;1	Kinesin-like protein;Kinesin-like protein KIF23	KIF23	tr|H7BYN4|H7BYN4_HUMAN Kinesin-like protein KIF23 OS=Homo sapiens GN=KIF23 PE=1 SV=1;tr|B4E1K0|B4E1K0_HUMAN Kinesin-like protein KIF23 OS=Homo sapiens GN=KIF23 PE=1 SV=1;sp|Q02241-2|KIF23_HUMAN Isoform 2 of Kinesin-like protein KIF23 OS=Homo sapiens GN=KIF	6	2	2	2	2	0	0	0	0	0	0	0	0	0	0	0	0	0	0	0	0	0	0	0	0	0	0	0	0	0	0	0	0	0	0	0	0	0	0	0	2.1
510	B4E1M0;E9PPE2;Q6P1R3-3;Q6P1R3	B4E1M0;E9PPE2;Q6P1R3-3;Q6P1R3	1;1;1;1	1;1;1;1	1;1;1;1	Myb/SANT-like DNA-binding domain-containing protein 2	MSANTD2	tr|B4E1M0|B4E1M0_HUMAN Myb/SANT-like DNA-binding domain-containing protein 2 OS=Homo sapiens GN=MSANTD2 PE=1 SV=1;tr|E9PPE2|E9PPE2_HUMAN Myb/SANT-like DNA-binding domain-containing protein 2 OS=Homo sapiens GN=MSANTD2 PE=1 SV=1;sp|Q6P1R3-3|MSD2_HUMAN Isofo	4	1	1	1	1	0	0	1	1	0	1	1	0	0	0	0	0	0	0	0	0	0	0	1	0	0	0	0	1	0	0	0	1	0	0	0	0	0	0	0	7.8
511	B4E1Z4;E7ETN3;P00751;H7C5H1;P00751-2;H7C526;C9JRT3;F2Z3N2;Q8N6L6;F8WCJ9;C9JYQ5;Q5ST52;A2ABG0	B4E1Z4;E7ETN3;P00751	33;27;22;12;11;2;2;2;2;1;1;1;1	33;27;22;12;11;2;2;2;2;1;1;1;1	22;20;22;12;11;2;2;0;0;0;0;0;0	Complement factor B;Complement factor B Ba fragment;Complement factor B Bb fragment	CFB	tr|B4E1Z4|B4E1Z4_HUMAN Uncharacterized protein OS=Homo sapiens PE=2 SV=1;tr|E7ETN3|E7ETN3_HUMAN Uncharacterized protein OS=Homo sapiens PE=3 SV=1;sp|P00751|CFAB_HUMAN Complement factor B OS=Homo sapiens GN=CFB PE=1 SV=2	13	33	33	22	33	22	13	11	15	11	13	10	11	13	10	11	14	12	14	15	15	11	13	15	12	14	15	16	11	15	11	9	15	19	9	15	8	12	16	10	28.5
512	B4E3T4;Q93062-4;Q93062-5;Q93062;Q93062-2;Q93062-3;H0YBU9;H0YC46	B4E3T4;Q93062-4;Q93062-5;Q93062;Q93062-2;Q93062-3;H0YBU9	4;4;4;4;4;4;2;1	4;4;4;4;4;4;2;1	3;3;3;3;3;3;1;1	RNA-binding protein with multiple splicing	RBPMS	tr|B4E3T4|B4E3T4_HUMAN HCG2043421, isoform CRA_c OS=Homo sapiens GN=RBPMS PE=1 SV=1;sp|Q93062-4|RBPMS_HUMAN Isoform D of RNA-binding protein with multiple splicing OS=Homo sapiens GN=RBPMS;sp|Q93062-5|RBPMS_HUMAN Isoform E of RNA-binding protein with multi	8	4	4	3	4	3	1	1	1	1	1	1	1	1	0	1	1	1	0	1	1	0	1	0	1	1	0	1	0	2	2	1	1	1	1	1	1	1	1	1	20.5
513	B5MBX5;B5MCP4;Q53QV2	B5MBX5;B5MCP4;Q53QV2	1;1;1	1;1;1	1;1;1	Protein LBH	LBH	tr|B5MBX5|B5MBX5_HUMAN Protein LBH OS=Homo sapiens GN=LBH PE=1 SV=1;tr|B5MCP4|B5MCP4_HUMAN Protein LBH OS=Homo sapiens GN=LBH PE=1 SV=1;sp|Q53QV2|LBH_HUMAN Protein LBH OS=Homo sapiens GN=LBH PE=1 SV=1	3	1	1	1	1	1	0	0	0	0	0	0	0	0	0	0	0	0	0	0	0	0	0	0	0	0	0	0	0	0	0	0	0	0	0	0	0	0	0	0	21.6
514	B5MC35;B5MD16;B5MCA1;Q96G28;Q96G28-2	B5MC35;B5MD16;B5MCA1;Q96G28;Q96G28-2	1;1;1;1;1	1;1;1;1;1	1;1;1;1;1	Cilia- and flagella-associated protein 36	CFAP36	tr|B5MC35|B5MC35_HUMAN Protein CFAP36 OS=Homo sapiens GN=CFAP36 PE=1 SV=1;tr|B5MD16|B5MD16_HUMAN Protein CFAP36 OS=Homo sapiens GN=CFAP36 PE=1 SV=1;tr|B5MCA1|B5MCA1_HUMAN Protein CFAP36 OS=Homo sapiens GN=CFAP36 PE=1 SV=1;sp|Q96G28|CFA36_HUMAN Cilia- and f	5	1	1	1	0	1	0	0	0	0	0	0	0	0	0	0	0	0	0	0	0	0	0	0	0	0	0	0	0	0	0	0	0	0	0	0	0	0	0	0	9.2
515	B5MC53;B5MCF8;P39210;G5E9F5;C9J473;H0Y6M5;E7EX18;A8MPV4	B5MC53;B5MCF8;P39210;G5E9F5;C9J473;H0Y6M5;E7EX18	3;3;3;2;2;2;2;1	3;3;3;2;2;2;2;1	3;3;3;2;2;2;2;1	Protein Mpv17	MPV17	tr|B5MC53|B5MC53_HUMAN MpV17 transgene, murine homolog, glomerulosclerosis, isoform CRA_f OS=Homo sapiens GN=MPV17 PE=4 SV=1;tr|B5MCF8|B5MCF8_HUMAN Protein Mpv17 OS=Homo sapiens GN=MPV17 PE=4 SV=1;sp|P39210|MPV17_HUMAN Protein Mpv17 OS=Homo sapiens GN=MPV1	8	3	3	3	3	1	0	0	0	0	0	0	0	1	1	1	1	0	1	0	0	0	1	0	0	1	0	0	0	0	1	1	0	1	1	0	1	0	0	0	21.8
516	B5MC59;P35244	B5MC59;P35244	4;4	4;4	4;4	Replication protein A 14 kDa subunit	RPA3	tr|B5MC59|B5MC59_HUMAN Replication protein A 14 kDa subunit OS=Homo sapiens GN=RPA3 PE=1 SV=1;sp|P35244|RFA3_HUMAN Replication protein A 14 kDa subunit OS=Homo sapiens GN=RPA3 PE=1 SV=1	2	4	4	4	3	2	0	1	1	0	0	0	0	1	1	0	0	0	0	0	0	1	0	0	0	0	0	0	0	0	0	0	0	0	0	0	0	0	0	0	67.1
517	H0Y5N1;B5MC67;Q7Z6J6-2;Q7Z6J6;H0YKW6;A0A087WVP2;H7C282;F8WEJ8;H0YNI9;F8WCI0	H0Y5N1;B5MC67;Q7Z6J6-2;Q7Z6J6;H0YKW6;A0A087WVP2	5;5;5;5;4;3;1;1;1;1	5;5;5;5;4;3;1;1;1;1	5;5;5;5;4;3;1;1;1;1	FERM domain-containing protein 5	FRMD5	tr|H0Y5N1|H0Y5N1_HUMAN FERM domain-containing protein 5 (Fragment) OS=Homo sapiens GN=FRMD5 PE=4 SV=1;tr|B5MC67|B5MC67_HUMAN FERM domain-containing protein 5 OS=Homo sapiens GN=FRMD5 PE=1 SV=1;sp|Q7Z6J6-2|FRMD5_HUMAN Isoform 2 of FERM domain-containing pro	10	5	5	5	5	0	0	0	0	0	0	0	0	0	0	0	0	1	0	1	0	1	1	1	0	0	0	0	0	0	0	0	0	1	0	1	0	0	0	1	11.4
518	B5MCD7;O43759-2;O43759;A2A283;F8WCE4;O43759-3	B5MCD7;O43759-2;O43759;A2A283;F8WCE4;O43759-3	2;2;2;1;1;1	2;2;2;1;1;1	2;2;2;1;1;1	Synaptogyrin-1	SYNGR1	tr|B5MCD7|B5MCD7_HUMAN Synaptogyrin-1 OS=Homo sapiens GN=SYNGR1 PE=1 SV=1;sp|O43759-2|SNG1_HUMAN Isoform 1B of Synaptogyrin-1 OS=Homo sapiens GN=SYNGR1;sp|O43759|SNG1_HUMAN Synaptogyrin-1 OS=Homo sapiens GN=SYNGR1 PE=1 SV=2;tr|A2A283|A2A283_HUMAN Synaptogy	6	2	2	2	2	1	0	1	1	0	1	1	0	1	0	0	1	1	0	1	1	0	0	1	0	1	1	0	0	0	0	0	0	1	1	0	0	0	1	0	14.2
519	B5MCF9;O00541-2;O00541;B3KXD6;H7C267	B5MCF9;O00541-2;O00541;B3KXD6	12;12;12;7;3	12;12;12;7;3	12;12;12;7;3	Pescadillo homolog	PES1	tr|B5MCF9|B5MCF9_HUMAN Pescadillo homolog OS=Homo sapiens GN=PES1 PE=1 SV=1;sp|O00541-2|PESC_HUMAN Isoform 2 of Pescadillo homolog OS=Homo sapiens GN=PES1;sp|O00541|PESC_HUMAN Pescadillo homolog OS=Homo sapiens GN=PES1 PE=1 SV=1;tr|B3KXD6|B3KXD6_HUMAN Pesc	5	12	12	12	12	10	5	5	3	4	3	5	2	3	2	5	4	3	7	7	4	6	7	8	5	2	6	2	7	5	6	3	4	7	6	6	7	6	6	8	23.3
520	B5MCR8;Q6NXT4-4;Q6NXT4-3;Q6NXT4;Q6NXT4-2	B5MCR8;Q6NXT4-4;Q6NXT4-3;Q6NXT4;Q6NXT4-2	3;3;3;3;3	3;3;3;3;3	3;3;3;3;3	Zinc transporter 6	SLC30A6	tr|B5MCR8|B5MCR8_HUMAN Solute carrier family 30 (Zinc transporter), member 6, isoform CRA_b OS=Homo sapiens GN=SLC30A6 PE=1 SV=1;sp|Q6NXT4-4|ZNT6_HUMAN Isoform 4 of Zinc transporter 6 OS=Homo sapiens GN=SLC30A6;sp|Q6NXT4-3|ZNT6_HUMAN Isoform 3 of Zinc tran	5	3	3	3	3	1	0	0	0	0	0	0	0	0	0	0	0	0	0	0	0	0	0	0	0	0	0	0	0	0	0	0	0	0	0	0	0	0	0	0	11.6
521	H7C128;H7C179;B5MCW3;H7C127;Q9H0E9-4;Q9H0E9-2;Q9H0E9;H0YAH7;Q9H0E9-3;F8WDX5;D6RID0;F8WCS7;F8WBH2;C9JV05	H7C128;H7C179;B5MCW3;H7C127;Q9H0E9-4;Q9H0E9-2;Q9H0E9;H0YAH7;Q9H0E9-3	6;6;6;6;6;6;6;4;4;1;1;1;1;1	6;6;6;6;6;6;6;4;4;1;1;1;1;1	6;6;6;6;6;6;6;4;4;1;1;1;1;1	Bromodomain-containing protein 8	BRD8	tr|H7C128|H7C128_HUMAN Bromodomain-containing protein 8 (Fragment) OS=Homo sapiens GN=BRD8 PE=1 SV=1;tr|H7C179|H7C179_HUMAN Bromodomain-containing protein 8 (Fragment) OS=Homo sapiens GN=BRD8 PE=1 SV=1;tr|B5MCW3|B5MCW3_HUMAN Bromodomain-containing protein	14	6	6	6	5	2	0	1	0	1	0	0	0	0	0	0	0	0	1	2	2	2	1	1	0	0	0	0	0	0	1	0	0	0	0	0	2	1	1	1	8.2
522	F8WB76;B5MCX7;H7C3L3;D3YTC9;Q6NXT1-2;Q6NXT1	F8WB76;B5MCX7;H7C3L3;D3YTC9;Q6NXT1-2;Q6NXT1	1;1;1;1;1;1	1;1;1;1;1;1	1;1;1;1;1;1	Ankyrin repeat domain-containing protein 54	ANKRD54	tr|F8WB76|F8WB76_HUMAN Ankyrin repeat domain-containing protein 54 (Fragment) OS=Homo sapiens GN=ANKRD54 PE=4 SV=1;tr|B5MCX7|B5MCX7_HUMAN Ankyrin repeat domain-containing protein 54 OS=Homo sapiens GN=ANKRD54 PE=4 SV=1;tr|H7C3L3|H7C3L3_HUMAN Ankyrin repeat	6	1	1	1	1	0	0	0	0	0	0	0	0	0	0	0	0	0	0	0	0	0	0	0	0	0	0	0	0	0	0	0	0	0	0	0	0	0	0	0	10.3
523	B5MD23;O75954	B5MD23;O75954	3;3	3;3	3;3	Tetraspanin;Tetraspanin-9	TSPAN9	tr|B5MD23|B5MD23_HUMAN Tetraspanin OS=Homo sapiens GN=TSPAN9 PE=3 SV=1;sp|O75954|TSN9_HUMAN Tetraspanin-9 OS=Homo sapiens GN=TSPAN9 PE=1 SV=1	2	3	3	3	3	0	0	0	0	0	1	0	0	0	0	0	0	0	0	1	0	0	0	1	1	0	0	0	0	0	1	0	0	1	1	1	0	0	0	0	13.7
524	C9J6F5;B5MD45;Q6UXI7-2;Q6UXI7-5;Q6UXI7;Q6UXI7-4	C9J6F5;B5MD45;Q6UXI7-2;Q6UXI7-5;Q6UXI7;Q6UXI7-4	1;1;1;1;1;1	1;1;1;1;1;1	1;1;1;1;1;1	Vitrin	VIT	tr|C9J6F5|C9J6F5_HUMAN Vitrin OS=Homo sapiens GN=VIT PE=4 SV=1;tr|B5MD45|B5MD45_HUMAN Vitrin OS=Homo sapiens GN=VIT PE=4 SV=1;sp|Q6UXI7-2|VITRN_HUMAN Isoform 2 of Vitrin OS=Homo sapiens GN=VIT;sp|Q6UXI7-5|VITRN_HUMAN Isoform 5 of Vitrin OS=Homo sapiens GN=	6	1	1	1	0	1	0	0	0	0	0	0	1	0	0	0	0	0	0	0	1	0	0	0	0	0	0	0	0	0	0	0	0	0	0	0	0	0	0	0	3.2
525	B5MD58;P36956;P36956-4;P36956-3;P36956-2;K7EMT8;K7EIW8;K7EKR7;K7EMD1;X6RBE4;P36956-6;P36956-5	B5MD58;P36956;P36956-4;P36956-3;P36956-2	7;7;7;5;5;3;3;1;1;1;1;1	7;7;7;5;5;3;3;1;1;1;1;1	7;7;7;5;5;3;3;1;1;1;1;1	Sterol regulatory element-binding protein 1;Processed sterol regulatory element-binding protein 1	SREBF1	tr|B5MD58|B5MD58_HUMAN Sterol regulatory element-binding protein 1 OS=Homo sapiens GN=SREBF1 PE=1 SV=1;sp|P36956|SRBP1_HUMAN Sterol regulatory element-binding protein 1 OS=Homo sapiens GN=SREBF1 PE=1 SV=2;sp|P36956-4|SRBP1_HUMAN Isoform 4 of Sterol regulat	12	7	7	7	6	4	1	3	1	1	1	1	1	2	0	1	1	0	1	0	0	0	2	1	1	0	1	0	1	0	0	1	1	0	1	2	2	2	2	0	10
526	B5MDE0;Q96AA3;C9JP01	B5MDE0;Q96AA3	6;6;2	6;6;2	6;6;2	Protein RFT1 homolog	RFT1	tr|B5MDE0|B5MDE0_HUMAN Protein RFT1 homolog OS=Homo sapiens GN=RFT1 PE=4 SV=1;sp|Q96AA3|RFT1_HUMAN Protein RFT1 homolog OS=Homo sapiens GN=RFT1 PE=1 SV=1	3	6	6	6	6	5	2	2	2	2	2	3	4	4	2	3	2	1	3	3	3	2	3	3	1	1	1	1	2	3	2	2	1	1	2	2	4	3	4	2	10.6
527	B5MDF5;P62826;J3KQE5;F5H018;B4DV51;H0YFC6;A0A087X0W0	B5MDF5;P62826;J3KQE5;F5H018;B4DV51	15;15;14;12;8;6;1	15;15;14;12;8;6;1	15;15;14;12;8;6;1	GTP-binding nuclear protein Ran	RAN	tr|B5MDF5|B5MDF5_HUMAN GTP-binding nuclear protein Ran OS=Homo sapiens GN=RAN PE=1 SV=1;sp|P62826|RAN_HUMAN GTP-binding nuclear protein Ran OS=Homo sapiens GN=RAN PE=1 SV=3;tr|J3KQE5|J3KQE5_HUMAN GTP-binding nuclear protein Ran (Fragment) OS=Homo sapiens G	7	15	15	15	12	14	8	8	8	8	8	8	8	9	7	6	9	8	10	8	9	8	9	10	10	9	8	7	10	8	8	9	7	9	10	7	10	10	11	10	48.9
528	B5MDU6;Q9H6V9;Q9H6V9-2;B5MCE2;C9JUM0;B4DRG3;Q9H6V9-3;C9JHU6;D3YTH1;B5MCU4;Q9H6V9-4	B5MDU6;Q9H6V9;Q9H6V9-2;B5MCE2;C9JUM0;B4DRG3;Q9H6V9-3	7;7;7;4;4;4;4;3;3;3;3	7;7;7;4;4;4;4;3;3;3;3	7;7;7;4;4;4;4;3;3;3;3	UPF0554 protein C2orf43	LDAH;C2orf43;FLJ21820	tr|B5MDU6|B5MDU6_HUMAN UPF0554 protein C2orf43 OS=Homo sapiens GN=C2orf43 PE=1 SV=1;sp|Q9H6V9|CB043_HUMAN UPF0554 protein C2orf43 OS=Homo sapiens GN=C2orf43 PE=1 SV=1;sp|Q9H6V9-2|CB043_HUMAN Isoform 2 of UPF0554 protein C2orf43 OS=Homo sapiens GN=C2orf43;t	11	7	7	7	7	6	6	5	3	4	3	4	2	3	2	3	4	1	2	3	4	4	1	4	3	3	2	0	4	2	3	3	3	1	1	3	4	2	2	1	19.2
529	E7EW69;E7EX04;B5ME97;Q9P0V9;Q9P0V9-2;Q9P0V9-3;C9JEW2;C9JNR7;F5GYV2;F5H1F2	E7EW69;E7EX04;B5ME97;Q9P0V9;Q9P0V9-2;Q9P0V9-3	13;13;13;13;13;12;2;2;1;1	11;11;11;11;11;10;2;2;1;1	11;11;11;11;11;10;2;2;1;1	Septin-10	2021-09-10	tr|E7EW69|E7EW69_HUMAN Septin-10 OS=Homo sapiens GN=SEPT10 PE=1 SV=1;tr|E7EX04|E7EX04_HUMAN Septin-10 OS=Homo sapiens GN=SEPT10 PE=1 SV=1;tr|B5ME97|B5ME97_HUMAN Septin 10, isoform CRA_c OS=Homo sapiens GN=SEPT10 PE=1 SV=2;sp|Q9P0V9|SEP10_HUMAN Septin-10 OS	10	13	11	11	12	8	4	4	3	3	5	3	4	3	3	3	4	1	2	1	2	2	3	3	3	2	4	4	1	2	2	2	2	3	4	2	3	3	4	1	40.4
530	B5MED8;Q96PQ0	B5MED8;Q96PQ0	5;5	5;5	5;5	VPS10 domain-containing receptor SorCS2	SORCS2	tr|B5MED8|B5MED8_HUMAN VPS10 domain-containing receptor SorCS2 OS=Homo sapiens GN=SORCS2 PE=4 SV=4;sp|Q96PQ0|SORC2_HUMAN VPS10 domain-containing receptor SorCS2 OS=Homo sapiens GN=SORCS2 PE=1 SV=3	2	5	5	5	4	3	0	0	0	0	0	0	0	0	0	0	0	0	0	0	0	0	2	1	2	1	1	1	2	2	1	0	2	1	0	0	1	1	2	0	4.4
531	H0Y2Q8;H7C298;B6ZDN3;M0R2J8	H0Y2Q8;H7C298;B6ZDN3;M0R2J8	1;1;1;1	1;1;1;1	1;1;1;1		DCDC1	tr|H0Y2Q8|H0Y2Q8_HUMAN Doublecortin domain-containing protein 1 (Fragment) OS=Homo sapiens GN=DCDC1 PE=4 SV=1;tr|H7C298|H7C298_HUMAN Doublecortin domain-containing protein 1 (Fragment) OS=Homo sapiens GN=DCDC1 PE=4 SV=1;tr|B6ZDN3|B6ZDN3_HUMAN Doublecortin	4	1	1	1	1	1	1	1	1	1	1	1	1	1	1	1	1	1	1	1	1	1	1	1	1	1	1	1	1	1	1	1	1	1	1	1	1	1	1	1	1.5
532	B7WP74;Q9HCG8	B7WP74;Q9HCG8	4;4	4;4	4;4	Pre-mRNA-splicing factor CWC22 homolog	CWC22	tr|B7WP74|B7WP74_HUMAN Pre-mRNA-splicing factor CWC22 homolog (Fragment) OS=Homo sapiens GN=CWC22 PE=1 SV=1;sp|Q9HCG8|CWC22_HUMAN Pre-mRNA-splicing factor CWC22 homolog OS=Homo sapiens GN=CWC22 PE=1 SV=3	2	4	4	4	3	2	2	1	1	2	0	1	1	0	0	2	0	0	0	0	0	1	0	0	0	0	1	0	0	1	1	2	0	0	1	0	1	0	1	1	7.8
533	B7WPE2;Q32P44;G3V195;H0Y3M3;Q32P44-2;G3V1D0;H7C355;C9J6V3;E9PJV5;E9PSB4;Q32P44-3	B7WPE2;Q32P44;G3V195;H0Y3M3;Q32P44-2;G3V1D0	18;18;14;14;14;13;4;1;1;1;1	18;18;14;14;14;13;4;1;1;1;1	18;18;14;14;14;13;4;1;1;1;1	Echinoderm microtubule-associated protein-like 3	EML3	tr|B7WPE2|B7WPE2_HUMAN Echinoderm microtubule associated protein like 3, isoform CRA_e OS=Homo sapiens GN=EML3 PE=1 SV=1;sp|Q32P44|EMAL3_HUMAN Echinoderm microtubule-associated protein-like 3 OS=Homo sapiens GN=EML3 PE=1 SV=1;tr|G3V195|G3V195_HUMAN Echinod	11	18	18	18	17	9	4	3	2	3	3	4	4	3	1	2	4	1	2	4	3	3	2	3	4	0	1	3	1	3	2	2	2	2	1	2	3	2	3	2	24.5
534	F8W9A8;B7WPL9;Q6PFW1-7;Q6PFW1-4;Q6PFW1-3;Q6PFW1-2;Q6PFW1;Q6PFW1-5;Q6PFW1-6;H7C436;H7C398	F8W9A8;B7WPL9;Q6PFW1-7;Q6PFW1-4;Q6PFW1-3;Q6PFW1-2;Q6PFW1;Q6PFW1-5;Q6PFW1-6	12;12;12;12;12;12;12;11;10;1;1	7;7;7;7;7;7;7;6;5;1;1	7;7;7;7;7;7;7;6;5;1;1	Inositol hexakisphosphate and diphosphoinositol-pentakisphosphate kinase 1	PPIP5K1	tr|F8W9A8|F8W9A8_HUMAN Inositol hexakisphosphate and diphosphoinositol-pentakisphosphate kinase 1 OS=Homo sapiens GN=PPIP5K1 PE=1 SV=1;tr|B7WPL9|B7WPL9_HUMAN Inositol hexakisphosphate and diphosphoinositol-pentakisphosphate kinase 1 OS=Homo sapiens GN=PPIP	11	12	7	7	7	12	1	1	0	1	2	1	0	1	3	3	1	1	2	1	0	1	2	1	2	2	0	1	0	2	0	1	1	1	0	2	1	2	1	4	11
535	H7C3K4;H7C3S3;B7XGB9;Q96MI6-3;Q96MI6-4;Q96MI6	H7C3K4;H7C3S3;B7XGB9;Q96MI6-3;Q96MI6-4;Q96MI6	1;1;1;1;1;1	1;1;1;1;1;1	1;1;1;1;1;1	Protein phosphatase 1M	PPM1M;ppm1m	tr|H7C3K4|H7C3K4_HUMAN Protein phosphatase 1M (Fragment) OS=Homo sapiens GN=PPM1M PE=4 SV=1;tr|H7C3S3|H7C3S3_HUMAN Protein phosphatase 1M (Fragment) OS=Homo sapiens GN=PPM1M PE=4 SV=1;tr|B7XGB9|B7XGB9_HUMAN Protein phosphatase 1M OS=Homo sapiens GN=ppm1m P	6	1	1	1	1	1	1	0	1	1	1	1	1	1	1	1	1	1	1	1	1	0	1	1	1	1	1	1	1	1	0	1	1	1	1	1	1	1	1	0	6.6
536	G3V188;B7Z1F5;P10632-2;P10632	G3V188;B7Z1F5;P10632-2;P10632	8;8;8;8	7;7;7;7	5;5;5;5	Cytochrome P450 2C8	CYP2C8	tr|G3V188|G3V188_HUMAN Cytochrome P450 2C8 OS=Homo sapiens GN=CYP2C8 PE=3 SV=1;tr|B7Z1F5|B7Z1F5_HUMAN Cytochrome P450 2C8 OS=Homo sapiens GN=CYP2C8 PE=2 SV=1;sp|P10632-2|CP2C8_HUMAN Isoform 2 of Cytochrome P450 2C8 OS=Homo sapiens GN=CYP2C8;sp|P10632|CP2C8	4	8	7	5	1	8	2	2	1	4	4	3	2	1	0	1	1	2	8	1	1	0	1	2	2	0	1	0	2	1	0	1	2	3	2	2	0	3	0	1	28.5
537	H7BYE5;B7Z1T1;O00258-2;O00258;A0A096LNT6;C9JLV3	H7BYE5;B7Z1T1;O00258-2;O00258;A0A096LNT6	4;4;4;4;2;1	4;4;4;4;2;1	2;2;2;2;2;1	Tail-anchored protein insertion receptor WRB	WRB	tr|H7BYE5|H7BYE5_HUMAN Tail-anchored protein insertion receptor WRB (Fragment) OS=Homo sapiens GN=WRB PE=4 SV=1;tr|B7Z1T1|B7Z1T1_HUMAN Tail-anchored protein insertion receptor WRB OS=Homo sapiens GN=WRB PE=2 SV=1;sp|O00258-2|WRB_HUMAN Isoform 2 of Tail-anc	6	4	4	2	4	2	1	1	2	2	2	2	1	2	1	1	1	1	1	1	1	1	0	1	2	2	1	0	2	1	2	2	0	2	2	2	2	1	1	1	31.9
538	Q5T3H5;B7Z223;P49802-4;P49802-2;P49802-3;P49802-5;P49802;A0A087WTW9;B7Z7N5;P49758-12;P49758-6;P49758-11;P49758-7;P49758-10;P49758-9;P49758-16;P49758-5;P49758-8;P49758;P49758-13;P49758-14;P49758-15;P49758-2;P49758-3	Q5T3H5;B7Z223;P49802-4;P49802-2;P49802-3;P49802-5;P49802;A0A087WTW9;B7Z7N5;P49758-12;P49758-6;P49758-11;P49758-7;P49758-10;P49758-9;P49758-16;P49758-5;P49758-8;P49758;P49758-13;P49758-14;P49758-15;P49758-2;P49758-3	2;2;2;2;2;2;2;1;1;1;1;1;1;1;1;1;1;1;1;1;1;1;1;1	2;2;2;2;2;2;2;1;1;1;1;1;1;1;1;1;1;1;1;1;1;1;1;1	2;2;2;2;2;2;2;1;1;1;1;1;1;1;1;1;1;1;1;1;1;1;1;1	Regulator of G-protein signaling 7;Regulator of G-protein signaling 6	RGS7;RGS6	tr|Q5T3H5|Q5T3H5_HUMAN Regulator of G-protein-signaling 7 (Fragment) OS=Homo sapiens GN=RGS7 PE=4 SV=1;tr|B7Z223|B7Z223_HUMAN Regulator of G-protein-signaling 7 OS=Homo sapiens GN=RGS7 PE=2 SV=1;sp|P49802-4|RGS7_HUMAN Isoform 4 of Regulator of G-protein si	24	2	2	2	2	1	0	0	0	1	0	0	1	1	1	1	0	0	1	0	1	0	0	0	0	0	0	0	0	0	0	0	0	1	1	0	0	0	0	0	7.1
539	B7Z264;E9PIW2;B7Z2T4;E9PN83;Q15700-3;Q15700;Q15700-4;Q15700-2;B5MCC5;Q15700-5;F8W750;H7C325;Q6ZSU2;E9PQT9;E9PRL2;A8MVA8;E9PPV7;A8MUT9;C9JFF9	B7Z264;E9PIW2;B7Z2T4;E9PN83;Q15700-3;Q15700;Q15700-4;Q15700-2;B5MCC5;Q15700-5;F8W750;H7C325	11;11;11;11;11;11;11;11;8;8;7;6;3;2;2;2;2;2;1	6;6;6;6;6;6;6;6;3;3;3;1;3;2;2;2;2;2;1	6;6;6;6;6;6;6;6;3;3;3;1;3;2;2;2;2;2;1	Disks large homolog 2	DLG2	tr|B7Z264|B7Z264_HUMAN Disks large homolog 2 OS=Homo sapiens GN=DLG2 PE=2 SV=1;tr|E9PIW2|E9PIW2_HUMAN Disks large homolog 2 OS=Homo sapiens GN=DLG2 PE=1 SV=1;tr|B7Z2T4|B7Z2T4_HUMAN Disks large homolog 2 OS=Homo sapiens GN=DLG2 PE=2 SV=1;tr|E9PN83|E9PN83_HU	19	11	6	6	10	2	2	2	2	2	2	2	1	0	1	1	3	2	1	3	1	2	2	2	2	2	0	1	1	1	2	1	0	2	2	1	2	2	2	2	15.5
540	B7Z278;Q8WZA2-5;Q8WZA2-4;Q8WZA2-3;Q8WZA2;Q8WZA2-2;E9PB94;H7BYQ0;F8VRX1;O95398-2;O95398-3;O95398	B7Z278;Q8WZA2-5;Q8WZA2-4;Q8WZA2-3;Q8WZA2;Q8WZA2-2;E9PB94	12;12;12;12;12;11;10;2;1;1;1;1	12;12;12;12;12;11;10;2;1;1;1;1	12;12;12;12;12;11;10;2;1;1;1;1	Rap guanine nucleotide exchange factor 4	RAPGEF4	tr|B7Z278|B7Z278_HUMAN Rap guanine nucleotide exchange factor 4 OS=Homo sapiens GN=RAPGEF4 PE=2 SV=1;sp|Q8WZA2-5|RPGF4_HUMAN Isoform 5 of Rap guanine nucleotide exchange factor 4 OS=Homo sapiens GN=RAPGEF4;sp|Q8WZA2-4|RPGF4_HUMAN Isoform 4 of Rap guanine n	12	12	12	12	12	2	1	2	1	1	1	1	2	2	1	0	1	0	0	0	1	1	1	2	0	0	1	1	1	0	1	1	1	1	1	0	1	2	0	0	17.2
541	C9JR67;B7Z2R4;O43556;O43556-3;O43556-4;E9PEH6	C9JR67;B7Z2R4;O43556;O43556-3;O43556-4;E9PEH6	5;5;5;5;5;4	5;5;5;5;5;4	5;5;5;5;5;4	Epsilon-sarcoglycan	SGCE	tr|C9JR67|C9JR67_HUMAN Epsilon-sarcoglycan OS=Homo sapiens GN=SGCE PE=4 SV=1;tr|B7Z2R4|B7Z2R4_HUMAN Epsilon-sarcoglycan OS=Homo sapiens GN=SGCE PE=2 SV=1;sp|O43556|SGCE_HUMAN Epsilon-sarcoglycan OS=Homo sapiens GN=SGCE PE=1 SV=6;sp|O43556-3|SGCE_HUMAN Isof	6	5	5	5	5	4	1	1	2	1	0	1	1	1	0	0	0	1	1	1	0	0	1	1	1	0	0	0	0	0	1	0	0	0	1	0	1	0	2	0	15
542	B7Z2R7;Q5T8D3-2;Q5T8D3-3;Q5T8D3;Q5T8D3-4;X6RDD7;Q5T8E0;A0A087X0B8;Q8NC06-3	B7Z2R7;Q5T8D3-2;Q5T8D3-3;Q5T8D3;Q5T8D3-4;X6RDD7;Q5T8E0	16;16;16;15;13;8;8;1;1	16;16;16;15;13;8;8;1;1	15;15;15;14;13;7;7;1;0	Acyl-CoA-binding domain-containing protein 5	ACBD5	tr|B7Z2R7|B7Z2R7_HUMAN Acyl-CoA-binding domain-containing protein 5 OS=Homo sapiens GN=ACBD5 PE=1 SV=1;sp|Q5T8D3-2|ACBD5_HUMAN Isoform 2 of Acyl-CoA-binding domain-containing protein 5 OS=Homo sapiens GN=ACBD5;sp|Q5T8D3-3|ACBD5_HUMAN Isoform 3 of Acyl-CoA-	9	16	16	15	14	13	4	3	4	3	2	3	4	2	3	2	2	3	6	3	5	4	3	2	4	6	4	2	2	4	2	5	4	4	4	6	5	6	3	6	27.9
543	C9J2P0;H7C061;B7Z306;P51965-2;P51965;A0A087X283;R4GND1;P51965-3;Q969T4;R4GN77	C9J2P0;H7C061;B7Z306;P51965-2;P51965;A0A087X283;R4GND1;P51965-3;Q969T4	3;3;3;3;3;2;2;2;2;1	3;3;3;3;3;2;2;2;2;1	1;1;1;1;1;0;0;0;0;0	Ubiquitin-conjugating enzyme E2 E1;Ubiquitin-conjugating enzyme E2 E3	UBE2E1;UBE2E2;UBE2E3	tr|C9J2P0|C9J2P0_HUMAN Ubiquitin-conjugating enzyme E2 E1 (Fragment) OS=Homo sapiens GN=UBE2E1 PE=1 SV=1;tr|H7C061|H7C061_HUMAN Ubiquitin-conjugating enzyme E2 E1 (Fragment) OS=Homo sapiens GN=UBE2E1 PE=1 SV=1;tr|B7Z306|B7Z306_HUMAN Ubiquitin-conjugating e	10	3	3	1	3	2	1	0	0	0	0	0	1	0	1	0	0	0	1	0	0	0	0	0	0	0	1	0	0	0	0	0	0	0	1	0	0	0	0	0	25.2
544	B7Z3H4;Q9Y297-2;Q9Y297	B7Z3H4;Q9Y297-2;Q9Y297	4;4;4	4;4;4	1;1;1	F-box/WD repeat-containing protein 1A	BTRC	tr|B7Z3H4|B7Z3H4_HUMAN Beta-transducin repeat containing, isoform CRA_b OS=Homo sapiens GN=BTRC PE=2 SV=1;sp|Q9Y297-2|FBW1A_HUMAN Isoform 2 of F-box/WD repeat-containing protein 1A OS=Homo sapiens GN=BTRC;sp|Q9Y297|FBW1A_HUMAN F-box/WD repeat-containing pr	3	4	4	1	4	3	1	1	2	2	1	1	2	2	2	1	2	2	2	2	2	2	1	0	2	2	2	0	1	1	2	1	1	1	2	1	2	2	2	2	7.9
545	B7Z3R2;Q9ULQ1;Q9ULQ1-3;H0YIK4;Q9ULQ1-2;H0YHX1	B7Z3R2;Q9ULQ1;Q9ULQ1-3	8;8;8;3;3;1	8;8;8;3;3;1	8;8;8;3;3;1	Two pore calcium channel protein 1	TPCN1	tr|B7Z3R2|B7Z3R2_HUMAN Two pore calcium channel protein 1 OS=Homo sapiens GN=TPCN1 PE=2 SV=1;sp|Q9ULQ1|TPC1_HUMAN Two pore calcium channel protein 1 OS=Homo sapiens GN=TPCN1 PE=1 SV=3;sp|Q9ULQ1-3|TPC1_HUMAN Isoform 3 of Two pore calcium channel protein 1 O	6	8	8	8	7	5	1	1	2	3	3	1	1	1	3	2	1	2	3	1	2	3	1	2	2	4	2	2	3	2	3	4	1	1	5	2	3	3	2	4	12.7
546	B7Z4U3;B7Z4L1;E7EPD9;H7BXS2;Q9NRC1-4;Q9NRC1;C9JU30;Q8TDW4-6;Q8TDW4-2;Q8TDW4-7;Q8TDW4-5;Q8TDW4-3;Q8TDW4;Q8TDW4-8;Q8TDW4-4;C9JZV9;C9JRQ0;Q5TEH7	B7Z4U3;B7Z4L1;E7EPD9;H7BXS2;Q9NRC1-4;Q9NRC1;C9JU30	9;9;9;9;9;9;8;4;4;4;4;4;4;3;3;1;1;1	9;9;9;9;9;9;8;4;4;4;4;4;4;3;3;1;1;1	1;1;1;1;1;1;1;0;0;0;0;0;0;0;0;0;0;0	Suppressor of tumorigenicity 7 protein	ST7	tr|B7Z4U3|B7Z4U3_HUMAN Suppressor of tumorigenicity 7 protein OS=Homo sapiens GN=ST7 PE=1 SV=1;tr|B7Z4L1|B7Z4L1_HUMAN Suppression of tumorigenicity 7, isoform CRA_d OS=Homo sapiens GN=ST7 PE=1 SV=1;tr|E7EPD9|E7EPD9_HUMAN Suppressor of tumorigenicity 7 prot	18	9	9	1	9	4	0	1	0	1	0	1	2	0	0	0	0	2	1	1	0	1	0	1	0	0	0	1	2	0	1	0	0	0	1	0	2	2	1	3	19.6
547	B7Z4W5;Q16773-2;Q16773;Q5T278;Q16773-3	B7Z4W5;Q16773-2;Q16773	5;4;4;2;1	5;4;4;2;1	5;4;4;2;1	Kynurenine--oxoglutarate transaminase 1	CCBL1	tr|B7Z4W5|B7Z4W5_HUMAN Cysteine conjugate-beta lyase cytoplasmic (Glutamine transaminase K, kyneurenine aminotransferase), isoform CRA_b OS=Homo sapiens GN=CCBL1 PE=2 SV=1;sp|Q16773-2|KAT1_HUMAN Isoform 2 of Kynurenine--oxoglutarate transaminase 1 OS=Homo	5	5	5	5	5	3	1	1	1	1	1	0	0	1	2	1	2	1	0	1	0	1	0	1	0	2	1	0	2	1	1	2	2	1	3	1	1	2	1	1	11
548	B7Z685;D6RC99;E9PCN2;Q02153-2;Q02153-3;Q02153	B7Z685;D6RC99;E9PCN2;Q02153-2;Q02153-3;Q02153	4;4;4;4;4;4	4;4;4;4;4;4	4;4;4;4;4;4	Guanylate cyclase soluble subunit beta-1	GUCY1B3	tr|B7Z685|B7Z685_HUMAN Guanylate cyclase 1, soluble, beta 3, isoform CRA_c OS=Homo sapiens GN=GUCY1B3 PE=2 SV=1;tr|D6RC99|D6RC99_HUMAN Guanylate cyclase soluble subunit beta-1 OS=Homo sapiens GN=GUCY1B3 PE=3 SV=1;tr|E9PCN2|E9PCN2_HUMAN Guanylate cyclase so	6	4	4	4	3	4	1	0	1	0	1	0	0	1	1	0	1	1	1	1	1	1	1	1	0	1	2	0	0	1	1	1	0	1	0	1	0	1	1	2	8.3
549	B7Z6D5;Q96GQ7;A0A087X059;A0A087WYH5	B7Z6D5;Q96GQ7	18;18;6;1	18;18;6;1	18;18;6;1	Probable ATP-dependent RNA helicase DDX27	DDX27	tr|B7Z6D5|B7Z6D5_HUMAN Probable ATP-dependent RNA helicase DDX27 OS=Homo sapiens GN=DDX27 PE=1 SV=1;sp|Q96GQ7|DDX27_HUMAN Probable ATP-dependent RNA helicase DDX27 OS=Homo sapiens GN=DDX27 PE=1 SV=2	4	18	18	18	16	12	5	6	6	4	4	5	5	5	6	5	7	6	9	7	8	5	8	8	7	4	8	4	6	7	4	6	4	7	9	6	6	8	9	9	25.2
550	B7Z7F3;Q9H6Z4-2;Q9H6Z4-3;Q9H6Z4;K7EIJ4;K7ESQ0;K7EN31;K7EMH9;K7EJV3	B7Z7F3;Q9H6Z4-2;Q9H6Z4-3;Q9H6Z4;K7EIJ4	12;12;11;11;6;3;2;1;1	12;12;11;11;6;3;2;1;1	12;12;11;11;6;3;2;1;1	Ran-binding protein 3	RANBP3	tr|B7Z7F3|B7Z7F3_HUMAN Ran-binding protein 3 OS=Homo sapiens GN=RANBP3 PE=2 SV=1;sp|Q9H6Z4-2|RANB3_HUMAN Isoform 2 of Ran-binding protein 3 OS=Homo sapiens GN=RANBP3;sp|Q9H6Z4-3|RANB3_HUMAN Isoform 3 of Ran-binding protein 3 OS=Homo sapiens GN=RANBP3;sp|Q9	9	12	12	12	12	6	4	4	4	3	4	3	2	1	3	1	2	5	2	4	3	2	3	4	3	4	1	1	5	3	4	4	3	2	4	4	4	4	3	4	30.2
551	F5H8L0;B7ZAP0;Q5R372-7;Q5R372-8;Q5R372-6;Q5R372-5;E9PS63	F5H8L0;B7ZAP0;Q5R372-7;Q5R372-8;Q5R372-6;Q5R372-5	7;7;7;7;7;7;3	5;5;5;5;5;5;2	5;5;5;5;5;5;2	Rab GTPase-activating protein 1-like, isoform 10;Rab GTPase-activating protein 1-like	RABGAP1L	tr|F5H8L0|F5H8L0_HUMAN Rab GTPase-activating protein 1-like OS=Homo sapiens GN=RABGAP1L PE=1 SV=1;sp|B7ZAP0|RBG10_HUMAN Rab GTPase-activating protein 1-like, isoform 10 OS=Homo sapiens GN=RABGAP1L PE=1 SV=1;sp|Q5R372-7|RBG1L_HUMAN Isoform 7 of Rab GTPase-a	7	7	5	5	7	3	0	1	0	1	0	0	1	0	0	2	1	0	0	0	0	0	2	1	0	1	0	0	1	3	1	1	2	1	1	1	1	0	0	0	26.3
552	B7ZAQ6-2;B7ZAQ6-3;P0CG08;B7ZAQ6;U3KPV2;E9PKY3;A0A087WW82;A6NKF9;A0A087WW78	B7ZAQ6-2;B7ZAQ6-3;P0CG08;B7ZAQ6;U3KPV2;E9PKY3;A0A087WW82;A6NKF9;A0A087WW78	6;6;6;6;5;5;4;4;3	6;6;6;6;5;5;4;4;3	6;6;6;6;5;5;4;4;3	Golgi pH regulator A;Golgi pH regulator B;Putative Golgi pH regulator C	GPR89A;GPR89B;GPR89C	sp|B7ZAQ6-2|GPHRA_HUMAN Isoform 2 of Golgi pH regulator A OS=Homo sapiens GN=GPR89A;sp|B7ZAQ6-3|GPHRA_HUMAN Isoform 3 of Golgi pH regulator A OS=Homo sapiens GN=GPR89A;sp|P0CG08|GPHRB_HUMAN Golgi pH regulator B OS=Homo sapiens GN=GPR89B PE=1 SV=1;sp|B7ZAQ6	9	6	6	6	5	5	1	3	2	2	2	2	1	1	2	2	2	0	1	2	3	1	0	2	2	0	0	0	3	2	3	2	0	3	3	2	4	2	1	4	22.1
553	B7ZBB8	B7ZBB8	3	3	3	Protein phosphatase 1 regulatory subunit 3G	PPP1R3G	sp|B7ZBB8|PP13G_HUMAN Protein phosphatase 1 regulatory subunit 3G OS=Homo sapiens GN=PPP1R3G PE=3 SV=1	1	3	3	3	2	3	0	0	0	0	0	0	0	0	0	0	0	0	0	0	0	0	0	0	1	0	0	0	2	0	0	0	0	0	0	0	0	0	0	0	11.7
554	B7ZC38;Q9NR46;B7ZC39;Q9NR46-2;F8WFB9;G5E9J1;H7C1Z6	B7ZC38;Q9NR46;B7ZC39;Q9NR46-2	12;12;10;10;5;1;1	12;12;10;10;5;1;1	11;11;9;9;4;1;1	Endophilin-B2	SH3GLB2	tr|B7ZC38|B7ZC38_HUMAN Endophilin-B2 OS=Homo sapiens GN=SH3GLB2 PE=1 SV=1;sp|Q9NR46|SHLB2_HUMAN Endophilin-B2 OS=Homo sapiens GN=SH3GLB2 PE=1 SV=1;tr|B7ZC39|B7ZC39_HUMAN Endophilin-B2 OS=Homo sapiens GN=SH3GLB2 PE=1 SV=1;sp|Q9NR46-2|SHLB2_HUMAN Isoform 2 o	7	12	12	11	12	10	8	8	8	6	6	6	7	6	5	4	8	7	7	6	10	7	5	3	2	7	4	4	4	4	6	3	5	4	7	6	6	6	3	7	30.5
555	B7ZKQ9;Q8WTV0-4;Q8WTV0-2;Q8WTV0-3;Q8WTV0;F5H4X0;F5H5E8	B7ZKQ9;Q8WTV0-4;Q8WTV0-2;Q8WTV0-3;Q8WTV0;F5H4X0	17;17;17;14;13;12;3	17;17;17;14;13;12;3	4;4;4;4;0;0;0	Scavenger receptor class B member 1	SCARB1	tr|B7ZKQ9|B7ZKQ9_HUMAN SCARB1 protein OS=Homo sapiens GN=SCARB1 PE=1 SV=1;sp|Q8WTV0-4|SCRB1_HUMAN Isoform 4 of Scavenger receptor class B member 1 OS=Homo sapiens GN=SCARB1;sp|Q8WTV0-2|SCRB1_HUMAN Isoform 1 of Scavenger receptor class B member 1 OS=Homo sa	7	17	17	4	17	14	11	10	9	12	10	10	12	9	5	7	10	8	7	8	10	11	2	9	12	7	4	4	11	12	11	9	6	5	10	11	11	12	13	12	35.3
556	B7ZKW8;Q6JBY9;F6T4W9;Q6JBY9-2	B7ZKW8;Q6JBY9	9;9;3;2	9;9;3;2	9;9;3;2	CapZ-interacting protein	RCSD1	tr|B7ZKW8|B7ZKW8_HUMAN CapZ-interacting protein OS=Homo sapiens GN=RCSD1 PE=1 SV=1;sp|Q6JBY9|CPZIP_HUMAN CapZ-interacting protein OS=Homo sapiens GN=RCSD1 PE=1 SV=1	4	9	9	9	8	3	0	0	0	0	0	0	0	1	0	0	0	0	1	0	0	0	0	0	0	0	0	0	1	0	0	1	2	1	0	0	0	0	0	0	30.3
557	B7ZL14;Q96RU3-4;Q96RU3-3;B7ZL12;Q96RU3-2;Q96RU3;H0Y7W6	B7ZL14;Q96RU3-4;Q96RU3-3;B7ZL12;Q96RU3-2;Q96RU3;H0Y7W6	10;10;10;10;10;10;8	10;10;10;10;10;10;8	10;10;10;10;10;10;8	Formin-binding protein 1	FNBP1	tr|B7ZL14|B7ZL14_HUMAN FNBP1 protein OS=Homo sapiens GN=FNBP1 PE=1 SV=1;sp|Q96RU3-4|FNBP1_HUMAN Isoform 4 of Formin-binding protein 1 OS=Homo sapiens GN=FNBP1;sp|Q96RU3-3|FNBP1_HUMAN Isoform 3 of Formin-binding protein 1 OS=Homo sapiens GN=FNBP1;tr|B7ZL12|	7	10	10	10	10	6	1	0	3	1	1	2	0	1	1	1	2	2	2	0	2	0	2	1	0	0	1	1	1	1	1	0	0	2	0	0	2	0	1	1	19.8
558	B7ZL88;Q8N8Q8;Q8N8Q8-2;Q8N8Q8-3;Q8N8Q8-4	B7ZL88;Q8N8Q8	4;4;1;1;1	4;4;1;1;1	4;4;1;1;1	Mitochondrial inner membrane protein COX18	COX18	tr|B7ZL88|B7ZL88_HUMAN COX18 protein OS=Homo sapiens GN=COX18 PE=2 SV=1;sp|Q8N8Q8|COX18_HUMAN Mitochondrial inner membrane protein COX18 OS=Homo sapiens GN=COX18 PE=2 SV=1	5	4	4	4	3	3	1	1	1	1	2	1	2	1	2	1	1	1	2	1	2	4	1	0	1	3	0	0	1	1	1	1	1	1	3	2	3	0	0	0	12.9
559	E5RJM0;B7ZLQ8;Q17RY0-2;Q17RY0;H0YBG1	E5RJM0;B7ZLQ8;Q17RY0-2;Q17RY0	5;5;5;5;1	5;5;5;5;1	3;3;3;3;1	Cytoplasmic polyadenylation element-binding protein 4	CPEB4	tr|E5RJM0|E5RJM0_HUMAN Cytoplasmic polyadenylation element-binding protein 4 OS=Homo sapiens GN=CPEB4 PE=1 SV=1;tr|B7ZLQ8|B7ZLQ8_HUMAN CPEB4 protein OS=Homo sapiens GN=CPEB4 PE=1 SV=1;sp|Q17RY0-2|CPEB4_HUMAN Isoform 2 of Cytoplasmic polyadenylation element	5	5	5	3	5	2	1	1	0	1	2	1	2	1	1	2	1	1	2	0	1	1	0	1	0	1	0	0	1	0	1	1	1	1	1	1	1	1	1	1	10.2
560	B7ZM68;Q6ZNL6;H7C0G2;Q6ZNL6-2	B7ZM68;Q6ZNL6;H7C0G2	5;5;3;2	5;5;3;2	5;5;3;2	FYVE, RhoGEF and PH domain-containing protein 5	FGD5	tr|B7ZM68|B7ZM68_HUMAN FGD5 protein OS=Homo sapiens GN=FGD5 PE=2 SV=1;sp|Q6ZNL6|FGD5_HUMAN FYVE, RhoGEF and PH domain-containing protein 5 OS=Homo sapiens GN=FGD5 PE=1 SV=3;tr|H7C0G2|H7C0G2_HUMAN FYVE, RhoGEF and PH domain-containing protein 5 (Fragment) O	4	5	5	5	5	0	0	0	0	0	0	0	0	0	0	0	0	0	0	0	0	0	0	0	0	0	0	0	0	0	0	0	0	0	0	0	0	0	0	0	4.6
561	Q5QPR3;J3QKR5;B7ZVY7;J3QR44;Q9UQ88-4;P21127-8;Q9UQ88-3;Q9UQ88-2;P21127-3;P21127-2;Q9UQ88;P21127;Q5QPR4;J3QR29;P21127-6;P21127-9;Q9UQ88-5;Q9UQ88-10;P21127-12;P21127-4;P21127-5;P21127-10;Q9UQ88-9;J3KS35;E7ESP2;Q9UQ88-8;E9PFJ2;Q5QPQ9;Q13882	Q5QPR3;J3QKR5;B7ZVY7;J3QR44;Q9UQ88-4;P21127-8;Q9UQ88-3;Q9UQ88-2;P21127-3;P21127-2;Q9UQ88;P21127;Q5QPR4;J3QR29;P21127-6;P21127-9;Q9UQ88-5;Q9UQ88-10;P21127-12;P21127-4;P21127-5;P21127-10;Q9UQ88-9	15;15;15;15;15;15;15;15;15;15;15;15;14;14;14;14;12;12;12;12;12;12;8;3;3;3;2;1;1	15;15;15;15;15;15;15;15;15;15;15;15;14;14;14;14;12;12;12;12;12;12;8;3;3;3;2;1;1	13;13;13;13;13;13;13;13;13;13;13;13;13;13;13;13;12;12;12;12;12;12;8;1;1;3;0;0;1	Cyclin-dependent kinase 11A;Cyclin-dependent kinase 11B	CDK11A;CDK11B;CDC2L1	tr|Q5QPR3|Q5QPR3_HUMAN Cyclin-dependent kinase 11A OS=Homo sapiens GN=CDK11A PE=4 SV=1;tr|J3QKR5|J3QKR5_HUMAN Cyclin-dependent kinase 11B OS=Homo sapiens GN=CDK11B PE=1 SV=2;tr|B7ZVY7|B7ZVY7_HUMAN Cell division cycle 2-like 1 (PITSLRE proteins) OS=Homo sap	29	15	15	13	15	11	2	4	2	3	3	3	3	4	2	2	5	1	3	5	4	2	5	4	3	3	4	4	3	2	3	1	6	1	3	2	2	2	3	4	19.3
562	B8QGS9;Q99959-2;Q99959;A0A087WXY2	B8QGS9;Q99959-2;Q99959;A0A087WXY2	2;2;2;1	2;2;2;1	2;2;2;1	Plakophilin-2	PKP2	tr|B8QGS9|B8QGS9_HUMAN Plakophilin-2 OS=Homo sapiens GN=PKP2 PE=1 SV=1;sp|Q99959-2|PKP2_HUMAN Isoform 1 of Plakophilin-2 OS=Homo sapiens GN=PKP2;sp|Q99959|PKP2_HUMAN Plakophilin-2 OS=Homo sapiens GN=PKP2 PE=1 SV=2;tr|A0A087WXY2|A0A087WXY2_HUMAN Plakophilin	4	2	2	2	1	1	0	0	0	0	0	0	0	0	1	0	0	0	1	0	0	0	0	0	0	0	0	0	0	0	0	0	0	0	0	0	0	0	0	0	2.2
563	B9A044;B8ZZ50;O60573-2;O60573;C9JEL3;B4E1E4;B9A023;B8ZZL3	B9A044;B8ZZ50;O60573-2;O60573;C9JEL3;B4E1E4;B9A023;B8ZZL3	8;8;8;8;7;5;5;5	8;8;8;8;7;5;5;5	8;8;8;8;7;5;5;5	Eukaryotic translation initiation factor 4E type 2	EIF4E2	tr|B9A044|B9A044_HUMAN Eukaryotic translation initiation factor 4E type 2 OS=Homo sapiens GN=EIF4E2 PE=1 SV=1;tr|B8ZZ50|B8ZZ50_HUMAN Eukaryotic translation initiation factor 4E type 2 OS=Homo sapiens GN=EIF4E2 PE=1 SV=1;sp|O60573-2|IF4E2_HUMAN Isoform 2 of	8	8	8	8	7	2	1	1	1	0	1	1	1	1	0	0	1	2	1	1	0	2	0	0	1	0	0	0	0	0	0	0	0	2	0	0	0	1	1	1	45.5
564	B8ZZ73;B8ZZW4;P14778;C9JQ36;C9J3W8;C9JW84;C9J686;C9JWB2;F8WF92;H7BZM5;B9A040	B8ZZ73;B8ZZW4;P14778;C9JQ36;C9J3W8	3;3;3;2;2;1;1;1;1;1;1	3;3;3;2;2;1;1;1;1;1;1	3;3;3;2;2;1;1;1;1;1;1	Interleukin-1 receptor type 1;Interleukin-1 receptor type 1, membrane form;Interleukin-1 receptor type 1, soluble form	IL1R1	tr|B8ZZ73|B8ZZ73_HUMAN Interleukin-1 receptor type 1 OS=Homo sapiens GN=IL1R1 PE=4 SV=1;tr|B8ZZW4|B8ZZW4_HUMAN Interleukin-1 receptor type 1 OS=Homo sapiens GN=IL1R1 PE=4 SV=1;sp|P14778|IL1R1_HUMAN Interleukin-1 receptor type 1 OS=Homo sapiens GN=IL1R1 PE=	11	3	3	3	2	1	0	0	0	0	0	0	0	0	0	0	0	0	0	0	0	0	0	0	0	0	0	0	0	0	0	0	0	1	0	0	0	0	0	0	7.6
565	B8ZZ87;Q6P582;Q6NZ67;H7C173;H7C202;H7BZ50	B8ZZ87;Q6P582;Q6NZ67;H7C173;H7C202	3;3;3;2;2;1	3;3;3;2;2;1	3;3;3;2;2;1	Mitotic-spindle organizing protein 2A;Mitotic-spindle organizing protein 2B	MZT2B;MZT2A	tr|B8ZZ87|B8ZZ87_HUMAN Mitotic-spindle organizing protein 2B OS=Homo sapiens GN=MZT2B PE=1 SV=1;sp|Q6P582|MZT2A_HUMAN Mitotic-spindle organizing protein 2A OS=Homo sapiens GN=MZT2A PE=1 SV=2;sp|Q6NZ67|MZT2B_HUMAN Mitotic-spindle organizing protein 2B OS=Ho	6	3	3	3	3	3	1	1	1	1	1	1	0	1	1	1	1	0	1	0	0	2	0	2	1	0	0	0	1	0	1	1	1	0	1	1	1	1	0	1	22.9
566	B8ZZD4;Q86VP1-2;Q86VP1;Q86VP1-3;Q86VP1-4;H7C3L5;C9J7J4	B8ZZD4;Q86VP1-2;Q86VP1;Q86VP1-3;Q86VP1-4	11;11;11;10;10;5;1	11;11;11;10;10;5;1	11;11;11;10;10;5;1	Tax1-binding protein 1	TAX1BP1	tr|B8ZZD4|B8ZZD4_HUMAN Tax1-binding protein 1 OS=Homo sapiens GN=TAX1BP1 PE=1 SV=1;sp|Q86VP1-2|TAXB1_HUMAN Isoform 2 of Tax1-binding protein 1 OS=Homo sapiens GN=TAX1BP1;sp|Q86VP1|TAXB1_HUMAN Tax1-binding protein 1 OS=Homo sapiens GN=TAX1BP1 PE=1 SV=2;sp|Q	7	11	11	11	8	7	0	0	0	1	0	1	0	2	0	2	0	1	1	1	2	1	0	2	0	0	1	1	1	2	1	1	0	0	2	0	2	3	3	4	16.2
567	B8ZZF8;Q9Y4Y9	B8ZZF8;Q9Y4Y9	1;1	1;1	1;1	U6 snRNA-associated Sm-like protein LSm5	LSM5	tr|B8ZZF8|B8ZZF8_HUMAN U6 snRNA-associated Sm-like protein LSm5 OS=Homo sapiens GN=LSM5 PE=1 SV=1;sp|Q9Y4Y9|LSM5_HUMAN U6 snRNA-associated Sm-like protein LSm5 OS=Homo sapiens GN=LSM5 PE=1 SV=3	2	1	1	1	1	0	0	0	0	0	0	0	0	0	0	0	0	0	0	0	0	0	0	0	0	0	0	0	0	0	0	0	0	0	0	0	0	0	0	0	29.7
568	B8ZZJ1;Q9BYI3;H7C0W7;B8ZZA2	B8ZZJ1;Q9BYI3;H7C0W7	5;5;4;1	5;5;4;1	5;5;4;1	Hyccin	FAM126A	tr|B8ZZJ1|B8ZZJ1_HUMAN Uncharacterized protein OS=Homo sapiens GN=FAM126A PE=4 SV=1;sp|Q9BYI3|HYCCI_HUMAN Hyccin OS=Homo sapiens GN=FAM126A PE=1 SV=2;tr|H7C0W7|H7C0W7_HUMAN Hyccin (Fragment) OS=Homo sapiens GN=FAM126A PE=4 SV=1	4	5	5	5	5	3	1	1	0	0	0	0	0	0	1	0	1	0	0	1	1	0	1	1	0	0	0	0	1	1	0	0	1	0	0	1	1	0	0	1	17.2
569	B8ZZN6;P63165;B8ZZJ0;B8ZZ67;B9A032;P63165-2	B8ZZN6;P63165;B8ZZJ0;B8ZZ67;B9A032;P63165-2	4;4;2;2;2;2	4;4;2;2;2;2	4;4;2;2;2;2	Small ubiquitin-related modifier 1	SUMO1	tr|B8ZZN6|B8ZZN6_HUMAN Small ubiquitin-related modifier 1 OS=Homo sapiens GN=SUMO1 PE=1 SV=1;sp|P63165|SUMO1_HUMAN Small ubiquitin-related modifier 1 OS=Homo sapiens GN=SUMO1 PE=1 SV=1;tr|B8ZZJ0|B8ZZJ0_HUMAN Small ubiquitin-related modifier 1 OS=Homo sapie	6	4	4	4	4	3	2	3	2	1	1	2	1	1	2	2	1	2	3	2	2	2	1	1	2	1	1	0	1	1	2	1	2	1	1	2	2	2	4	4	29.5
570	B8ZZQ6;P06454-2;P06454;B8ZZA1;B8ZZW7;H7C2N1;A0A087WUT1	B8ZZQ6;P06454-2;P06454;B8ZZA1;B8ZZW7;H7C2N1;A0A087WUT1	7;7;7;5;5;5;4	7;7;7;5;5;5;4	7;7;7;5;5;5;4	Prothymosin alpha;Prothymosin alpha, N-terminally processed;Thymosin alpha-1	PTMA	tr|B8ZZQ6|B8ZZQ6_HUMAN Uncharacterized protein OS=Homo sapiens GN=PTMA PE=1 SV=1;sp|P06454-2|PTMA_HUMAN Isoform 2 of Prothymosin alpha OS=Homo sapiens GN=PTMA;sp|P06454|PTMA_HUMAN Prothymosin alpha OS=Homo sapiens GN=PTMA PE=1 SV=2;tr|B8ZZA1|B8ZZA1_HUMAN T	7	7	7	7	7	4	2	0	3	2	3	0	1	1	1	2	3	1	3	3	3	0	4	4	3	3	1	1	0	4	4	1	1	0	3	2	1	3	2	3	40.2
571	H7BXT7;B8ZZS0;Q9NYM9;E9PHY4;E9PQJ6	H7BXT7;B8ZZS0;Q9NYM9;E9PHY4	3;3;3;2;1	3;3;3;2;1	3;3;3;2;1	BET1-like protein	BET1L	tr|H7BXT7|H7BXT7_HUMAN BET1-like protein OS=Homo sapiens GN=BET1L PE=1 SV=1;tr|B8ZZS0|B8ZZS0_HUMAN BET1-like protein OS=Homo sapiens GN=BET1L PE=1 SV=1;sp|Q9NYM9|BET1L_HUMAN BET1-like protein OS=Homo sapiens GN=BET1L PE=1 SV=1;tr|E9PHY4|E9PHY4_HUMAN BET1-l	5	3	3	3	3	1	0	0	0	0	1	1	1	0	1	0	1	0	0	0	0	1	0	0	0	1	0	0	0	0	0	0	0	0	0	0	0	1	0	0	53.4
572	B8ZZS4;Q9H8Y5	B8ZZS4;Q9H8Y5	6;6	6;6	6;6	Ankyrin repeat and zinc finger domain-containing protein 1	ANKZF1	tr|B8ZZS4|B8ZZS4_HUMAN Ankyrin repeat and zinc finger domain-containing protein 1 OS=Homo sapiens GN=ANKZF1 PE=1 SV=1;sp|Q9H8Y5|ANKZ1_HUMAN Ankyrin repeat and zinc finger domain-containing protein 1 OS=Homo sapiens GN=ANKZF1 PE=1 SV=1	2	6	6	6	3	4	0	0	0	0	0	0	0	0	1	2	0	0	0	0	0	1	0	0	1	0	0	0	0	0	1	1	0	0	0	0	0	0	0	0	11.6
573	B8ZZV5;Q8TCC3-3;Q8TCC3;Q8TCC3-2	B8ZZV5;Q8TCC3-3;Q8TCC3;Q8TCC3-2	2;2;2;2	2;2;2;2	2;2;2;2	39S ribosomal protein L30, mitochondrial	MRPL30	tr|B8ZZV5|B8ZZV5_HUMAN 39S ribosomal protein L30, mitochondrial OS=Homo sapiens GN=MRPL30 PE=1 SV=1;sp|Q8TCC3-3|RM30_HUMAN Isoform 3 of 39S ribosomal protein L30, mitochondrial OS=Homo sapiens GN=MRPL30;sp|Q8TCC3|RM30_HUMAN 39S ribosomal protein L30, mitoc	4	2	2	2	2	1	1	0	1	0	0	1	0	0	0	0	0	0	0	1	0	0	0	0	0	0	0	0	0	0	0	0	0	0	0	0	0	0	0	0	20.8
574	B8ZZV9;Q9H8M1-2;Q9H8M1;B8ZZX2	B8ZZV9;Q9H8M1-2;Q9H8M1;B8ZZX2	8;8;8;7	8;8;8;7	7;7;7;6	Coenzyme Q-binding protein COQ10 homolog B, mitochondrial	COQ10B	tr|B8ZZV9|B8ZZV9_HUMAN Coenzyme Q-binding protein COQ10 homolog B, mitochondrial OS=Homo sapiens GN=COQ10B PE=4 SV=1;sp|Q9H8M1-2|CQ10B_HUMAN Isoform 2 of Coenzyme Q-binding protein COQ10 homolog B, mitochondrial OS=Homo sapiens GN=COQ10B;sp|Q9H8M1|CQ10B_HU	4	8	8	7	7	6	1	0	2	2	3	2	2	2	1	2	1	1	1	1	2	2	1	3	2	3	2	1	2	1	3	2	1	2	2	5	4	2	2	1	38.6
575	F8WBN3;B9A031;C9JQZ0;B8ZZY7;F8WBV6;P84101-4;P84101;P84101-3;P84101-2	F8WBN3;B9A031;C9JQZ0;B8ZZY7;F8WBV6;P84101-4;P84101;P84101-3;P84101-2	2;2;2;2;2;2;2;2;2	2;2;2;2;2;2;2;2;2	2;2;2;2;2;2;2;2;2	Small EDRK-rich factor 2	SERF2	tr|F8WBN3|F8WBN3_HUMAN Small EDRK-rich factor 2 OS=Homo sapiens GN=SERF2 PE=1 SV=1;tr|B9A031|B9A031_HUMAN Small EDRK-rich factor 2 OS=Homo sapiens GN=SERF2 PE=1 SV=1;tr|C9JQZ0|C9JQZ0_HUMAN Small EDRK-rich factor 2 (Fragment) OS=Homo sapiens GN=SERF2 PE=1 S	9	2	2	2	2	2	0	0	0	1	1	1	0	0	0	0	0	1	0	1	0	0	1	1	0	0	0	1	0	0	0	0	0	0	0	0	1	1	0	0	27.5
576	F6UPZ7;B9A034;F6Q0M4;Q92956-2;Q92956	F6UPZ7;B9A034;F6Q0M4;Q92956-2;Q92956	1;1;1;1;1	1;1;1;1;1	1;1;1;1;1	Tumor necrosis factor receptor superfamily member 14	TNFRSF14	tr|F6UPZ7|F6UPZ7_HUMAN Tumor necrosis factor receptor superfamily member 14 (Fragment) OS=Homo sapiens GN=TNFRSF14 PE=4 SV=1;tr|B9A034|B9A034_HUMAN Tumor necrosis factor receptor superfamily member 14 OS=Homo sapiens GN=TNFRSF14 PE=4 SV=1;tr|F6Q0M4|F6Q0M4_	5	1	1	1	1	0	0	0	0	0	0	0	0	0	0	0	0	0	0	0	0	0	0	0	0	0	0	0	0	0	0	0	0	0	0	0	0	0	0	0	14.2
577	B9A057;Q86WW8	B9A057;Q86WW8	2;2	2;2	2;2	Cytochrome c oxidase assembly factor 5	COA5	tr|B9A057|B9A057_HUMAN Cytochrome c oxidase assembly factor 5 OS=Homo sapiens GN=COA5 PE=4 SV=1;sp|Q86WW8|COA5_HUMAN Cytochrome c oxidase assembly factor 5 OS=Homo sapiens GN=COA5 PE=1 SV=1	2	2	2	2	2	0	0	0	0	0	0	0	0	0	0	0	0	0	0	0	0	0	0	0	0	0	0	0	0	0	0	0	0	0	0	0	0	0	0	0	45.2
578	J3KMX2;B9EGA3;Q92925-3;Q92925;Q92925-2;J3QWB6;J3QQL7	J3KMX2;B9EGA3;Q92925-3;Q92925;Q92925-2;J3QWB6	16;16;16;16;15;10;1	16;16;16;16;15;10;1	14;14;14;14;13;10;1	SWI/SNF-related matrix-associated actin-dependent regulator of chromatin subfamily D member 2	SMARCD2	tr|J3KMX2|J3KMX2_HUMAN SWI/SNF-related matrix-associated actin-dependent regulator of chromatin subfamily D member 2 OS=Homo sapiens GN=SMARCD2 PE=1 SV=1;tr|B9EGA3|B9EGA3_HUMAN SMARCD2 protein OS=Homo sapiens GN=SMARCD2 PE=1 SV=1;sp|Q92925-3|SMRD2_HUMAN Is	7	16	16	14	14	13	4	2	3	3	2	3	2	3	4	2	4	4	8	4	2	4	4	5	3	3	2	2	2	3	3	1	2	3	2	5	2	3	2	1	38.2
579	B9TX33;Q71SY5-5;Q71SY5;Q71SY5-2;Q71SY5-4;Q71SY5-3;M0QYR4	B9TX33;Q71SY5-5;Q71SY5;Q71SY5-2;Q71SY5-4;Q71SY5-3;M0QYR4	2;2;2;2;2;2;1	2;2;2;2;2;2;1	2;2;2;2;2;2;1	Mediator of RNA polymerase II transcription subunit 25	MED25	tr|B9TX33|B9TX33_HUMAN Mediator complex subunit MED25 variant MED25_i6 OS=Homo sapiens GN=MED25 PE=1 SV=1;sp|Q71SY5-5|MED25_HUMAN Isoform 5 of Mediator of RNA polymerase II transcription subunit 25 OS=Homo sapiens GN=MED25;sp|Q71SY5|MED25_HUMAN Mediator of	7	2	2	2	0	2	0	0	0	0	1	0	1	1	0	0	1	0	1	0	1	1	1	0	0	0	0	0	1	1	0	1	0	0	0	1	0	0	1	1	9.8
580	B9ZVN9;O95602	B9ZVN9;O95602	19;19	19;19	19;19	DNA-directed RNA polymerase;DNA-directed RNA polymerase I subunit RPA1	POLR1A	tr|B9ZVN9|B9ZVN9_HUMAN DNA-directed RNA polymerase OS=Homo sapiens GN=POLR1A PE=1 SV=1;sp|O95602|RPA1_HUMAN DNA-directed RNA polymerase I subunit RPA1 OS=Homo sapiens GN=POLR1A PE=1 SV=2	2	19	19	19	16	13	0	0	2	0	0	0	0	0	0	0	0	1	2	2	1	0	2	2	0	0	0	1	2	0	0	0	0	0	1	2	1	2	2	3	13.9
581	C9J031;C9IY57;Q9UHC7-4;Q9UHC7-3;Q9UHC7-2;Q9UHC7;C9JYX8	C9J031;C9IY57;Q9UHC7-4;Q9UHC7-3;Q9UHC7-2;Q9UHC7;C9JYX8	2;2;2;2;2;2;1	2;2;2;2;2;2;1	2;2;2;2;2;2;1	E3 ubiquitin-protein ligase makorin-1	MKRN1	tr|C9J031|C9J031_HUMAN E3 ubiquitin-protein ligase makorin-1 (Fragment) OS=Homo sapiens GN=MKRN1 PE=4 SV=1;tr|C9IY57|C9IY57_HUMAN E3 ubiquitin-protein ligase makorin-1 (Fragment) OS=Homo sapiens GN=MKRN1 PE=4 SV=1;sp|Q9UHC7-4|MKRN1_HUMAN Isoform 4 of E3 ub	7	2	2	2	2	0	0	0	0	0	0	0	0	0	0	0	0	0	0	0	0	0	0	0	0	0	0	0	0	0	0	0	0	0	0	0	0	0	0	0	17.6
582	C9IYN3;D6W592;Q8WVV9-4;Q8WVV9;B7WPG3;Q8WVV9-5;H7C464;Q8WVV9-3;Q8WVV9-2;H7BXH8;C9JJZ7	C9IYN3;D6W592;Q8WVV9-4;Q8WVV9;B7WPG3;Q8WVV9-5	14;14;14;14;13;13;5;5;5;4;3	13;13;13;13;12;12;4;5;5;4;3	13;13;13;13;12;12;4;5;5;4;3	Heterogeneous nuclear ribonucleoprotein L-like	HNRNPLL;HNRPLL	tr|C9IYN3|C9IYN3_HUMAN Heterogeneous nuclear ribonucleoprotein L-like OS=Homo sapiens GN=HNRNPLL PE=1 SV=2;tr|D6W592|D6W592_HUMAN Heterogeneous nuclear ribonucleoprotein L-like OS=Homo sapiens GN=HNRPLL PE=1 SV=1;sp|Q8WVV9-4|HNRLL_HUMAN Isoform 4 of Hetero	11	14	13	13	14	9	2	3	3	1	2	6	3	4	3	3	3	1	3	6	5	4	2	4	3	1	0	3	3	2	5	3	1	2	3	3	3	4	4	3	33
583	C9J3L8;C9J5W0;E9PAL7;C9IZQ1;P43307;P43307-2	C9J3L8;C9J5W0;E9PAL7;C9IZQ1;P43307;P43307-2	4;4;4;4;4;3	4;4;4;4;4;3	4;4;4;4;4;3	Translocon-associated protein subunit alpha	SSR1	tr|C9J3L8|C9J3L8_HUMAN Translocon-associated protein subunit alpha OS=Homo sapiens GN=SSR1 PE=1 SV=1;tr|C9J5W0|C9J5W0_HUMAN Translocon-associated protein subunit alpha OS=Homo sapiens GN=SSR1 PE=1 SV=1;tr|E9PAL7|E9PAL7_HUMAN Translocon-associated protein s	6	4	4	4	4	3	2	1	1	2	1	1	1	1	2	1	1	1	2	2	2	2	2	2	3	2	1	2	1	2	2	1	1	3	2	1	1	2	2	2	19.2
584	C9JQS8;C9JR84;C9J038;Q9GZV5	C9JQS8;C9JR84;C9J038;Q9GZV5	2;2;2;2	2;2;2;2	2;2;2;2	WW domain-containing transcription regulator protein 1	WWTR1	tr|C9JQS8|C9JQS8_HUMAN WW domain-containing transcription regulator protein 1 (Fragment) OS=Homo sapiens GN=WWTR1 PE=4 SV=1;tr|C9JR84|C9JR84_HUMAN WW domain-containing transcription regulator protein 1 (Fragment) OS=Homo sapiens GN=WWTR1 PE=1 SV=1;tr|C9J03	4	2	2	2	1	2	0	0	0	0	0	0	0	0	0	0	0	0	0	0	0	0	0	0	0	0	0	0	0	0	0	0	0	0	0	0	0	0	0	0	15.6
585	C9J069	C9J069	1	1	1	Uncharacterized protein C9orf172	C9orf172	sp|C9J069|CI172_HUMAN Uncharacterized protein C9orf172 OS=Homo sapiens GN=C9orf172 PE=3 SV=1	1	1	1	1	0	1	0	0	0	0	0	0	0	0	0	0	0	0	0	1	0	0	0	0	0	0	0	0	0	1	0	0	0	0	0	0	0	0	0	0	1.7
586	C9J0E4;P01040	C9J0E4;P01040	3;3	3;3	3;3	Cystatin-A;Cystatin-A, N-terminally processed	CSTA	tr|C9J0E4|C9J0E4_HUMAN Cystatin-A OS=Homo sapiens GN=CSTA PE=1 SV=1;sp|P01040|CYTA_HUMAN Cystatin-A OS=Homo sapiens GN=CSTA PE=1 SV=1	2	3	3	3	3	3	1	0	1	1	0	0	0	0	1	0	0	0	1	0	0	0	0	0	1	0	0	1	0	0	1	1	0	2	1	1	1	0	0	0	42.9
587	C9J0I9;Q86WB0;Q86WB0-2;Q86WB0-3;C9J672;F8WAU5	C9J0I9;Q86WB0;Q86WB0-2;Q86WB0-3	8;8;7;5;2;1	8;8;7;5;2;1	8;8;7;5;2;1	Nuclear-interacting partner of ALK	ZC3HC1	tr|C9J0I9|C9J0I9_HUMAN Nuclear-interacting partner of ALK OS=Homo sapiens GN=ZC3HC1 PE=1 SV=1;sp|Q86WB0|NIPA_HUMAN Nuclear-interacting partner of ALK OS=Homo sapiens GN=ZC3HC1 PE=1 SV=1;sp|Q86WB0-2|NIPA_HUMAN Isoform 2 of Nuclear-interacting partner of ALK	6	8	8	8	7	5	1	1	1	1	1	1	0	1	1	2	1	1	2	1	1	1	0	1	0	1	1	0	2	1	3	1	1	0	1	1	1	1	3	2	22.7
588	C9J0J7;G5E9Q6;P35080-2;C9JQ45	C9J0J7;G5E9Q6;P35080-2;C9JQ45	8;8;8;5	8;8;8;5	3;3;3;0	Profilin;Profilin-2	PFN2	tr|C9J0J7|C9J0J7_HUMAN Profilin-2 OS=Homo sapiens GN=PFN2 PE=1 SV=1;tr|G5E9Q6|G5E9Q6_HUMAN Profilin OS=Homo sapiens GN=PFN2 PE=1 SV=1;sp|P35080-2|PROF2_HUMAN Isoform IIb of Profilin-2 OS=Homo sapiens GN=PFN2;tr|C9JQ45|C9JQ45_HUMAN Profilin OS=Homo sapiens	4	8	8	3	6	4	1	2	2	2	2	0	1	1	1	2	1	1	1	2	2	2	2	3	2	2	2	2	2	0	2	2	1	4	1	2	1	2	1	2	79.1
589	C9J0K6;P30626-2;P30626;P30626-3;B4DHQ6;E9PG82	C9J0K6;P30626-2;P30626;P30626-3;B4DHQ6	12;12;12;11;7;1	12;12;12;11;7;1	12;12;12;11;7;1	Sorcin	SRI	tr|C9J0K6|C9J0K6_HUMAN Sorcin OS=Homo sapiens GN=SRI PE=1 SV=1;sp|P30626-2|SORCN_HUMAN Isoform 2 of Sorcin OS=Homo sapiens GN=SRI;sp|P30626|SORCN_HUMAN Sorcin OS=Homo sapiens GN=SRI PE=1 SV=1;sp|P30626-3|SORCN_HUMAN Isoform 3 of Sorcin OS=Homo sapiens GN=S	6	12	12	12	12	9	5	5	6	6	6	5	5	6	5	5	5	5	2	5	6	6	5	6	4	4	4	5	3	4	3	4	3	6	5	5	6	6	6	6	84.5
590	C9JE98;C9J0Q5;C9JFD3;Q9Y618-5;Q9Y618-4;Q9Y618-3;Q9Y618;C9J7T7;C9JQE8;Q9Y618-2;C9JNV9;H7C184;H7C0P3;H7C1J7;C9J330	C9JE98;C9J0Q5;C9JFD3;Q9Y618-5;Q9Y618-4;Q9Y618-3;Q9Y618;C9J7T7;C9JQE8	26;26;26;26;26;26;26;25;13;8;2;1;1;1;1	26;26;26;26;26;26;26;25;13;8;2;1;1;1;1	24;24;24;24;24;24;24;23;11;8;2;1;1;1;1	Nuclear receptor corepressor 2	NCOR2	tr|C9JE98|C9JE98_HUMAN Nuclear receptor corepressor 2 OS=Homo sapiens GN=NCOR2 PE=1 SV=1;tr|C9J0Q5|C9J0Q5_HUMAN Nuclear receptor corepressor 2 OS=Homo sapiens GN=NCOR2 PE=1 SV=2;tr|C9JFD3|C9JFD3_HUMAN Nuclear receptor corepressor 2 OS=Homo sapiens GN=NCOR2	15	26	26	24	23	14	3	3	2	4	3	1	2	2	3	5	2	2	1	4	4	7	2	3	3	1	0	1	1	4	4	2	0	4	6	2	7	4	3	7	12.6
591	C9J167;P54278;P54278-3;P54278-2;P54278-4	C9J167;P54278;P54278-3	5;5;4;2;1	5;5;4;2;1	5;5;4;2;1	Mismatch repair endonuclease PMS2	PMS2	tr|C9J167|C9J167_HUMAN Mismatch repair endonuclease PMS2 OS=Homo sapiens GN=PMS2 PE=1 SV=2;sp|P54278|PMS2_HUMAN Mismatch repair endonuclease PMS2 OS=Homo sapiens GN=PMS2 PE=1 SV=2;sp|P54278-3|PMS2_HUMAN Isoform 3 of Mismatch repair endonuclease PMS2 OS=Hom	5	5	5	5	5	1	0	0	0	0	0	0	0	0	0	0	0	0	0	0	0	0	0	0	0	0	0	0	1	0	1	0	0	0	0	0	0	0	0	0	8.3
592	C9J2C0;Q9NY65;Q9NY65-2;V9GZ17	C9J2C0;Q9NY65;Q9NY65-2	15;15;14;5	2;2;1;1	2;2;1;1	Tubulin alpha-8 chain	TUBA8	tr|C9J2C0|C9J2C0_HUMAN Tubulin alpha-8 chain (Fragment) OS=Homo sapiens GN=TUBA8 PE=3 SV=1;sp|Q9NY65|TBA8_HUMAN Tubulin alpha-8 chain OS=Homo sapiens GN=TUBA8 PE=1 SV=1;sp|Q9NY65-2|TBA8_HUMAN Isoform 2 of Tubulin alpha-8 chain OS=Homo sapiens GN=TUBA8	4	15	2	2	14	12	10	9	10	10	11	10	8	9	9	9	9	10	10	11	10	10	10	10	10	9	11	10	9	9	10	10	10	10	9	10	9	9	9	10	39.6
593	G5E9D8;C9J2H1;Q86UX2-2;Q86UX2;A0A096LP62;Q86UX2-3;Q86UX2-4	G5E9D8;C9J2H1;Q86UX2-2;Q86UX2;A0A096LP62;Q86UX2-3	11;11;11;11;9;9;4	11;11;11;11;9;9;4	11;11;11;11;9;9;4	Inter-alpha-trypsin inhibitor heavy chain H5	ITIH5	tr|G5E9D8|G5E9D8_HUMAN Inter-alpha (Globulin) inhibitor H5, isoform CRA_e OS=Homo sapiens GN=ITIH5 PE=4 SV=1;tr|C9J2H1|C9J2H1_HUMAN Inter-alpha-trypsin inhibitor heavy chain H5 OS=Homo sapiens GN=ITIH5 PE=4 SV=2;sp|Q86UX2-2|ITIH5_HUMAN Isoform 2 of Inter-a	7	11	11	11	10	3	0	0	0	0	0	0	1	1	0	1	2	1	1	1	2	0	4	0	3	0	0	0	1	2	2	1	2	2	1	2	2	0	0	0	17.8
594	C9J2P9;Q75N03-2;Q75N03	C9J2P9;Q75N03-2;Q75N03	3;3;3	3;3;3	3;3;3	E3 ubiquitin-protein ligase Hakai	CBLL1	tr|C9J2P9|C9J2P9_HUMAN E3 ubiquitin-protein ligase Hakai (Fragment) OS=Homo sapiens GN=CBLL1 PE=1 SV=3;sp|Q75N03-2|HAKAI_HUMAN Isoform 2 of E3 ubiquitin-protein ligase Hakai OS=Homo sapiens GN=CBLL1;sp|Q75N03|HAKAI_HUMAN E3 ubiquitin-protein ligase Hakai O	3	3	3	3	3	2	0	0	0	0	0	0	0	0	0	0	0	0	0	0	0	0	0	0	0	0	0	0	0	0	0	0	0	0	1	0	0	0	0	0	14.6
595	C9J2Y9;P30876;C9J4M6	C9J2Y9;P30876;C9J4M6	35;35;34	35;35;34	35;35;34	DNA-directed RNA polymerase;DNA-directed RNA polymerase II subunit RPB2	POLR2B	tr|C9J2Y9|C9J2Y9_HUMAN DNA-directed RNA polymerase OS=Homo sapiens GN=POLR2B PE=1 SV=2;sp|P30876|RPB2_HUMAN DNA-directed RNA polymerase II subunit RPB2 OS=Homo sapiens GN=POLR2B PE=1 SV=1;tr|C9J4M6|C9J4M6_HUMAN DNA-directed RNA polymerase OS=Homo sapiens G	3	35	35	35	34	23	9	8	8	5	7	7	8	8	7	6	10	8	8	12	11	8	9	9	6	9	7	8	7	8	7	7	8	7	6	7	9	9	9	10	34
596	C9J384;Q9BQ75-2;Q9BQ75	C9J384;Q9BQ75-2;Q9BQ75	4;4;4	4;4;4	4;4;4	Protein CMSS1	CMSS1	tr|C9J384|C9J384_HUMAN Protein CMSS1 (Fragment) OS=Homo sapiens GN=CMSS1 PE=1 SV=1;sp|Q9BQ75-2|CMS1_HUMAN Isoform 2 of Protein CMSS1 OS=Homo sapiens GN=CMSS1;sp|Q9BQ75|CMS1_HUMAN Protein CMSS1 OS=Homo sapiens GN=CMSS1 PE=1 SV=2	3	4	4	4	3	3	1	0	0	1	1	1	0	2	2	1	1	1	1	2	1	1	1	2	1	0	2	1	1	1	1	1	2	2	0	2	0	1	2	1	14.2
597	C9J3D7;Q9UKG9;Q9UKG9-3;Q9UKG9-2	C9J3D7;Q9UKG9;Q9UKG9-3	7;7;6;1	7;7;6;1	7;7;6;1	Peroxisomal carnitine O-octanoyltransferase	CROT	tr|C9J3D7|C9J3D7_HUMAN Peroxisomal carnitine O-octanoyltransferase OS=Homo sapiens GN=CROT PE=1 SV=1;sp|Q9UKG9|OCTC_HUMAN Peroxisomal carnitine O-octanoyltransferase OS=Homo sapiens GN=CROT PE=1 SV=2;sp|Q9UKG9-3|OCTC_HUMAN Isoform 3 of Peroxisomal carnitin	4	7	7	7	6	2	0	0	0	0	0	0	0	0	1	0	1	0	0	0	0	1	0	2	0	0	0	0	0	0	0	0	0	0	1	0	0	0	1	0	14.6
598	Q5RIB0;H0Y5V3;C9J3G2;Q5JTY5-2;Q9BRT8-3;Q9BRT8;Q8IUF1;Q5RIA9;Q5JTY5;Q4V339;Q4V340;F2Z2T4;A0A087X140;A0A087WWG3;Q5RIA9-3;Q9BRT8-2;Q5RIB5;Q5JTY2;A0A087WTC0;Q6NVZ8;F8WEG4;A0A087WZQ3;F8WEU0;E7EUZ7;A0A087WYD2;Q9BRT8-4;A6NM15;Q5RIB2;Q5JTY0;A0A087X1C0;Q5RIB3;H0Y857;Q5RIA9-2	Q5RIB0;H0Y5V3;C9J3G2;Q5JTY5-2;Q9BRT8-3;Q9BRT8;Q8IUF1;Q5RIA9;Q5JTY5;Q4V339;Q4V340;F2Z2T4;A0A087X140;A0A087WWG3;Q5RIA9-3;Q9BRT8-2;Q5RIB5;Q5JTY2;A0A087WTC0;Q6NVZ8;F8WEG4;A0A087WZQ3;F8WEU0;E7EUZ7;A0A087WYD2;Q9BRT8-4;A6NM15	4;4;4;4;4;4;4;4;4;4;3;3;3;3;3;3;2;2;2;2;2;2;2;2;2;2;2;1;1;1;1;1;1	4;4;4;4;4;4;4;4;4;4;3;3;3;3;3;3;2;2;2;2;2;2;2;2;2;2;2;1;1;1;1;1;1	4;4;4;4;4;4;4;4;4;4;3;3;3;3;3;3;2;2;2;2;2;2;2;2;2;2;2;1;1;1;1;1;1	COBW domain-containing protein 3;COBW domain-containing protein 1;COBW domain-containing protein 2;COBW domain-containing protein 5;COBW domain-containing protein 6;Putative COBW domain-containing protein 7	CBWD5;CBWD7;CBWD2;CBWD3;CBWD1;CBWD6	tr|Q5RIB0|Q5RIB0_HUMAN COBW domain-containing protein 5 OS=Homo sapiens GN=CBWD5 PE=4 SV=1;tr|H0Y5V3|H0Y5V3_HUMAN Putative COBW domain-containing protein 7 OS=Homo sapiens GN=CBWD7 PE=4 SV=2;tr|C9J3G2|C9J3G2_HUMAN COBW domain-containing protein 2 OS=Homo s	33	4	4	4	3	2	0	0	0	0	0	0	0	0	0	0	0	0	1	0	0	0	0	0	0	0	0	0	0	0	0	0	0	0	0	1	0	1	0	0	13.3
599	C9J3M4;O75425-4;O75425;F8WF07;O75425-3;O75425-2	C9J3M4;O75425-4;O75425;F8WF07;O75425-3;O75425-2	2;2;2;1;1;1	2;2;2;1;1;1	2;2;2;1;1;1	Motile sperm domain-containing protein 3	MOSPD3	tr|C9J3M4|C9J3M4_HUMAN Motile sperm domain-containing protein 3 (Fragment) OS=Homo sapiens GN=MOSPD3 PE=4 SV=3;sp|O75425-4|MSPD3_HUMAN Isoform 4 of Motile sperm domain-containing protein 3 OS=Homo sapiens GN=MOSPD3;sp|O75425|MSPD3_HUMAN Motile sperm domain	6	2	2	2	2	0	0	0	0	0	0	0	0	0	0	0	0	0	0	0	0	0	0	0	0	0	0	0	0	0	0	0	0	0	0	0	0	0	0	0	12.8
600	C9J406;H7C463	C9J406;H7C463	53;48	1;0	1;0		IMMT	tr|C9J406|C9J406_HUMAN MICOS complex subunit MIC60 OS=Homo sapiens GN=IMMT PE=1 SV=1;tr|H7C463|H7C463_HUMAN MICOS complex subunit MIC60 (Fragment) OS=Homo sapiens GN=IMMT PE=1 SV=1	2	53	1	1	50	41	32	31	30	27	32	33	30	24	30	26	29	22	25	29	28	29	25	29	26	34	32	25	26	25	33	27	29	28	39	31	36	32	35	35	74.7
601	C9J494;Q9H000-2;Q9H000	C9J494;Q9H000-2;Q9H000	6;6;6	6;6;6	6;6;6	Probable E3 ubiquitin-protein ligase makorin-2	MKRN2	tr|C9J494|C9J494_HUMAN Probable E3 ubiquitin-protein ligase makorin-2 OS=Homo sapiens GN=MKRN2 PE=1 SV=1;sp|Q9H000-2|MKRN2_HUMAN Isoform 2 of Probable E3 ubiquitin-protein ligase makorin-2 OS=Homo sapiens GN=MKRN2;sp|Q9H000|MKRN2_HUMAN Probable E3 ubiquiti	3	6	6	6	6	5	1	1	1	1	1	1	2	0	1	0	1	2	1	1	1	1	2	1	2	1	2	1	1	2	1	1	2	1	1	2	0	2	1	1	13.3
602	G5E9P4;C9J4B6;Q8N755-2;Q8N755;B5MC27	G5E9P4;C9J4B6;Q8N755-2;Q8N755;B5MC27	2;2;2;2;1	2;2;2;2;1	2;2;2;2;1	PQ-loop repeat-containing protein 3	PQLC3	tr|G5E9P4|G5E9P4_HUMAN PQ loop repeat containing 3, isoform CRA_b OS=Homo sapiens GN=PQLC3 PE=4 SV=1;tr|C9J4B6|C9J4B6_HUMAN PQ-loop repeat-containing protein 3 (Fragment) OS=Homo sapiens GN=PQLC3 PE=4 SV=1;sp|Q8N755-2|PQLC3_HUMAN Isoform 2 of PQ-loop repea	5	2	2	2	2	1	2	2	2	1	2	2	2	1	1	1	2	0	0	1	2	1	0	1	1	1	0	1	0	0	0	0	2	0	2	0	1	1	0	2	11.8
603	C9J4Z3;P61513;M0R0A1;Q6P4E4;E9PEL3;M0R2L6;G5E9R3;A6NKH3	C9J4Z3;P61513;M0R0A1;Q6P4E4;E9PEL3;M0R2L6;G5E9R3	5;5;4;4;4;4;3;1	5;5;4;4;4;4;3;1	5;5;4;4;4;4;3;1	60S ribosomal protein L37a	RPL37A	tr|C9J4Z3|C9J4Z3_HUMAN 60S ribosomal protein L37a OS=Homo sapiens GN=RPL37A PE=1 SV=1;sp|P61513|RL37A_HUMAN 60S ribosomal protein L37a OS=Homo sapiens GN=RPL37A PE=1 SV=2;tr|M0R0A1|M0R0A1_HUMAN 60S ribosomal protein L37a OS=Homo sapiens GN=RPL37A PE=1 SV=1	8	5	5	5	4	2	2	1	1	1	1	1	2	1	1	1	2	1	1	2	1	1	1	2	2	1	1	1	1	1	1	2	1	1	2	1	2	2	2	2	69.1
604	C9J5D1;E7EQ69;Q9GZZ1;A0A087WWJ2;Q9GZZ1-2;B0AZT5;C9JZU6;C9J5J3;F8WCK0	C9J5D1;E7EQ69;Q9GZZ1;A0A087WWJ2;Q9GZZ1-2;B0AZT5	8;8;8;6;6;5;3;3;2	8;8;8;6;6;5;3;3;2	8;8;8;6;6;5;3;3;2	N-alpha-acetyltransferase 50	NAA50	tr|C9J5D1|C9J5D1_HUMAN N-alpha-acetyltransferase 50 OS=Homo sapiens GN=NAA50 PE=1 SV=1;tr|E7EQ69|E7EQ69_HUMAN N-alpha-acetyltransferase 50 OS=Homo sapiens GN=NAA50 PE=1 SV=1;sp|Q9GZZ1|NAA50_HUMAN N-alpha-acetyltransferase 50 OS=Homo sapiens GN=NAA50 PE=1 S	9	8	8	8	8	5	0	1	1	2	0	1	1	0	0	1	1	1	1	1	0	0	1	2	1	1	0	1	4	0	2	0	1	1	0	1	2	2	3	3	60.5
605	C9JZL8;C9J5M0;C9JC07;Q96S97;C9JJV6	C9JZL8;C9J5M0;C9JC07;Q96S97;C9JJV6	4;4;4;4;3	4;4;4;4;3	4;4;4;4;3	Myeloid-associated differentiation marker	MYADM	tr|C9JZL8|C9JZL8_HUMAN Myeloid-associated differentiation marker (Fragment) OS=Homo sapiens GN=MYADM PE=1 SV=1;tr|C9J5M0|C9J5M0_HUMAN Myeloid-associated differentiation marker (Fragment) OS=Homo sapiens GN=MYADM PE=1 SV=1;tr|C9JC07|C9JC07_HUMAN Myeloid-ass	5	4	4	4	3	3	2	2	3	2	2	3	3	2	2	2	1	2	2	3	2	1	2	1	2	2	2	3	1	2	2	1	1	2	1	3	2	3	2	2	30.3
606	C9J5N1;Q9BTE6;Q9BTE6-2;Q9BTE6-3;K7EQ85;L7N2F4;K7N799;H7C054	C9J5N1;Q9BTE6;Q9BTE6-2;Q9BTE6-3	10;10;10;10;4;4;1;1	10;10;10;10;4;4;1;1	10;10;10;10;4;4;1;1	Alanyl-tRNA editing protein Aarsd1	PTGES3L-AARSD1;AARSD1	tr|C9J5N1|C9J5N1_HUMAN Protein PTGES3L-AARSD1 OS=Homo sapiens GN=PTGES3L-AARSD1 PE=1 SV=1;sp|Q9BTE6|AASD1_HUMAN Alanyl-tRNA editing protein Aarsd1 OS=Homo sapiens GN=AARSD1 PE=1 SV=2;sp|Q9BTE6-2|AASD1_HUMAN Isoform 2 of Alanyl-tRNA editing protein Aarsd1 O	8	10	10	10	10	5	1	1	2	1	2	1	1	1	2	0	1	2	4	1	1	2	1	2	1	0	0	4	1	1	1	1	1	1	1	0	2	2	2	3	24
607	C9J5N2;Q68DQ2;Q68DQ2-2;Q68DQ2-1	C9J5N2;Q68DQ2	7;7;1;1	7;7;1;1	7;7;1;1	Very large A-kinase anchor protein	CRYBG3	tr|C9J5N2|C9J5N2_HUMAN Beta/gamma crystallin domain-containing protein 3 OS=Homo sapiens GN=CRYBG3 PE=1 SV=2;sp|Q68DQ2|CRBG3_HUMAN Very large A-kinase anchor protein OS=Homo sapiens GN=CRYBG3 PE=1 SV=3	4	7	7	7	4	4	1	1	1	1	1	1	2	1	2	1	2	1	1	1	1	2	1	0	0	0	1	1	1	1	0	0	1	1	3	1	2	1	1	0	3
608	C9J5X1;P08069;H3BSZ8;H0YMJ5	C9J5X1;P08069	10;10;1;1	7;7;1;1	7;7;1;1	Tyrosine-protein kinase receptor;Insulin-like growth factor 1 receptor;Insulin-like growth factor 1 receptor alpha chain;Insulin-like growth factor 1 receptor beta chain	IGF1R	tr|C9J5X1|C9J5X1_HUMAN Tyrosine-protein kinase receptor OS=Homo sapiens GN=IGF1R PE=1 SV=1;sp|P08069|IGF1R_HUMAN Insulin-like growth factor 1 receptor OS=Homo sapiens GN=IGF1R PE=1 SV=1	4	10	7	7	10	4	1	2	0	1	2	1	2	3	1	0	1	0	1	0	1	0	1	1	1	0	0	0	1	0	2	0	0	0	1	2	1	2	2	2	7.8
609	C9J650;C9JNY7;H7C4X7;P05408-2;P05408	C9J650;C9JNY7;H7C4X7;P05408-2;P05408	4;4;4;4;4	4;4;4;4;4	4;4;4;4;4	Neuroendocrine protein 7B2;N-terminal peptide;C-terminal peptide	SCG5	tr|C9J650|C9J650_HUMAN N-terminal peptide OS=Homo sapiens GN=SCG5 PE=4 SV=1;tr|C9JNY7|C9JNY7_HUMAN N-terminal peptide OS=Homo sapiens GN=SCG5 PE=4 SV=1;tr|H7C4X7|H7C4X7_HUMAN N-terminal peptide (Fragment) OS=Homo sapiens GN=SCG5 PE=4 SV=1;sp|P05408-2|7B2_H	5	4	4	4	4	2	0	1	1	3	0	0	1	3	1	2	2	0	2	1	0	0	0	1	0	1	0	0	1	2	0	0	0	0	1	0	0	0	0	0	31.1
610	C9J6H2;C9JXF9;P08833	C9J6H2;C9JXF9;P08833	1;1;1	1;1;1	1;1;1	Insulin-like growth factor-binding protein 1	IGFBP1	tr|C9J6H2|C9J6H2_HUMAN Insulin-like growth factor-binding protein 1 OS=Homo sapiens GN=IGFBP1 PE=4 SV=1;tr|C9JXF9|C9JXF9_HUMAN Insulin-like growth factor-binding protein 1 OS=Homo sapiens GN=IGFBP1 PE=4 SV=1;sp|P08833|IBP1_HUMAN Insulin-like growth factor-	3	1	1	1	0	1	0	0	1	0	0	1	0	0	1	0	0	0	1	0	0	0	0	0	0	0	0	0	0	0	0	1	0	0	1	0	0	0	0	0	6.5
611	C9J6N5;C9JQ40;C9JW51;Q9H098;Q9H098-2;C9J3Q3;X6RET8;C9JP05;C9JYP1;C9J6Y8	C9J6N5;C9JQ40;C9JW51;Q9H098;Q9H098-2;C9J3Q3;X6RET8;C9JP05	4;4;4;4;4;3;2;2;1;1	4;4;4;4;4;3;2;2;1;1	4;4;4;4;4;3;2;2;1;1	Protein FAM107B	FAM107B	tr|C9J6N5|C9J6N5_HUMAN Protein FAM107B (Fragment) OS=Homo sapiens GN=FAM107B PE=1 SV=3;tr|C9JQ40|C9JQ40_HUMAN Protein FAM107B (Fragment) OS=Homo sapiens GN=FAM107B PE=1 SV=1;tr|C9JW51|C9JW51_HUMAN Protein FAM107B (Fragment) OS=Homo sapiens GN=FAM107B PE=1	10	4	4	4	3	3	0	1	1	0	1	1	2	0	0	0	1	0	0	1	0	0	0	1	1	0	0	1	1	1	1	0	1	0	1	2	0	1	1	2	33.6
612	C9J712;P35080;C9J2N0	C9J712;P35080;C9J2N0	7;7;4	2;2;1	2;2;1	Profilin-2;Profilin	PFN2	tr|C9J712|C9J712_HUMAN Profilin-2 OS=Homo sapiens GN=PFN2 PE=1 SV=1;sp|P35080|PROF2_HUMAN Profilin-2 OS=Homo sapiens GN=PFN2 PE=1 SV=3;tr|C9J2N0|C9J2N0_HUMAN Profilin OS=Homo sapiens GN=PFN2 PE=1 SV=1	3	7	2	2	6	3	1	2	3	2	3	0	2	1	2	1	2	0	2	2	2	2	1	2	2	1	1	2	2	0	2	2	0	2	2	2	2	2	1	2	69.2
613	C9J758;Q969T7-2;Q969T7;E5RH64;E5RJR6	C9J758;Q969T7-2;Q969T7;E5RH64	4;4;4;2;1	4;4;4;2;1	4;4;4;2;1	7-methylguanosine phosphate-specific 5-nucleotidase	NT5C3B	tr|C9J758|C9J758_HUMAN 7-methylguanosine phosphate-specific 5-nucleotidase (Fragment) OS=Homo sapiens GN=NT5C3B PE=1 SV=2;sp|Q969T7-2|5NT3B_HUMAN Isoform 2 of 7-methylguanosine phosphate-specific 5-nucleotidase OS=Homo sapiens GN=NT5C3B;sp|Q969T7|5NT3B_H	5	4	4	4	2	2	2	2	1	3	2	1	2	3	2	1	0	1	1	1	0	0	2	0	2	0	1	2	2	2	1	2	2	1	1	2	1	1	1	1	16.3
614	F5GXT2;O43374-2;O43374;C9J798;F8W6L0;E7ERK1;H0YB35;E5RK78;E5RGQ8	F5GXT2;O43374-2;O43374;C9J798;F8W6L0;E7ERK1;H0YB35	9;9;9;9;8;8;5;4;1	9;9;9;9;8;8;5;4;1	7;7;7;7;6;6;5;2;1	Ras GTPase-activating protein 4;Putative Ras GTPase-activating protein 4B	RASA4B;RASA4	tr|F5GXT2|F5GXT2_HUMAN Putative Ras GTPase-activating protein 4B OS=Homo sapiens GN=RASA4B PE=4 SV=1;sp|O43374-2|RASL2_HUMAN Isoform 2 of Ras GTPase-activating protein 4 OS=Homo sapiens GN=RASA4;sp|O43374|RASL2_HUMAN Ras GTPase-activating protein 4 OS=Homo	9	9	9	7	9	6	2	1	1	1	1	1	2	1	2	2	1	1	3	0	0	3	4	2	0	2	1	1	0	1	1	1	2	0	1	2	0	0	1	1	11.1
615	C9J7E5;Q9Y5L0-3;Q9Y5L0;Q9Y5L0-1;E9PFH4;Q9Y5L0-5	C9J7E5;Q9Y5L0-3;Q9Y5L0;Q9Y5L0-1;E9PFH4;Q9Y5L0-5	13;13;13;13;11;10	13;13;13;13;11;10	13;13;13;13;11;10	Transportin-3	TNPO3	tr|C9J7E5|C9J7E5_HUMAN Uncharacterized protein OS=Homo sapiens GN=TNPO3 PE=1 SV=1;sp|Q9Y5L0-3|TNPO3_HUMAN Isoform 3 of Transportin-3 OS=Homo sapiens GN=TNPO3;sp|Q9Y5L0|TNPO3_HUMAN Transportin-3 OS=Homo sapiens GN=TNPO3 PE=1 SV=3;sp|Q9Y5L0-1|TNPO3_HUMAN Iso	6	13	13	13	11	12	4	5	5	5	4	5	3	5	5	4	5	6	6	6	9	6	6	8	4	4	6	3	5	4	4	3	4	3	4	4	6	4	5	6	15.9
616	C9J7K9;O15162-2;O15162;C9J0H3;C9J9P4;C9JE06;H7C5I5	C9J7K9;O15162-2;O15162;C9J0H3;C9J9P4;C9JE06	5;5;5;4;4;4;2	5;5;5;4;4;4;2	5;5;5;4;4;4;2	Phospholipid scramblase 1	PLSCR1	tr|C9J7K9|C9J7K9_HUMAN Phospholipid scramblase 1 OS=Homo sapiens GN=PLSCR1 PE=1 SV=1;sp|O15162-2|PLS1_HUMAN Isoform 2 of Phospholipid scramblase 1 OS=Homo sapiens GN=PLSCR1;sp|O15162|PLS1_HUMAN Phospholipid scramblase 1 OS=Homo sapiens GN=PLSCR1 PE=1 SV=1;	7	5	5	5	5	3	1	1	1	0	1	1	1	0	1	1	1	0	0	0	1	0	1	1	0	1	0	0	0	1	1	1	0	0	1	1	0	0	1	1	15.1
617	C9J7S3;C9JLC1;C9JQM9	C9J7S3;C9JLC1;C9JQM9	11;11;7	1;1;1	1;1;1		DARS	tr|C9J7S3|C9J7S3_HUMAN Aspartate--tRNA ligase, cytoplasmic (Fragment) OS=Homo sapiens GN=DARS PE=1 SV=3;tr|C9JLC1|C9JLC1_HUMAN Aspartate--tRNA ligase, cytoplasmic (Fragment) OS=Homo sapiens GN=DARS PE=1 SV=1;tr|C9JQM9|C9JQM9_HUMAN Aspartate--tRNA ligase, c	3	11	1	1	11	10	8	6	5	7	6	5	6	8	6	5	6	5	7	7	7	6	5	6	8	7	7	6	6	8	7	7	6	8	7	8	8	8	8	8	69.9
618	C9J8I8;P41221-2;P41221	C9J8I8;P41221-2;P41221	2;2;2	2;2;2	1;1;1	Protein Wnt;Protein Wnt-5a	WNT5A	tr|C9J8I8|C9J8I8_HUMAN Protein Wnt (Fragment) OS=Homo sapiens GN=WNT5A PE=3 SV=1;sp|P41221-2|WNT5A_HUMAN Isoform 2 of Protein Wnt-5a OS=Homo sapiens GN=WNT5A;sp|P41221|WNT5A_HUMAN Protein Wnt-5a OS=Homo sapiens GN=WNT5A PE=1 SV=2	3	2	2	1	2	0	0	0	0	0	0	0	0	0	0	0	0	0	0	0	0	0	0	0	0	0	0	0	0	0	0	0	0	0	0	0	0	0	0	0	8.9
619	C9J8T4;C9JYN7;O43567	C9J8T4;C9JYN7;O43567	1;1;1	1;1;1	1;1;1	E3 ubiquitin-protein ligase RNF13	RNF13	tr|C9J8T4|C9J8T4_HUMAN E3 ubiquitin-protein ligase RNF13 (Fragment) OS=Homo sapiens GN=RNF13 PE=4 SV=1;tr|C9JYN7|C9JYN7_HUMAN E3 ubiquitin-protein ligase RNF13 (Fragment) OS=Homo sapiens GN=RNF13 PE=4 SV=1;sp|O43567|RNF13_HUMAN E3 ubiquitin-protein ligase	3	1	1	1	1	0	0	0	0	0	0	0	0	0	0	0	0	0	0	0	0	0	0	0	0	0	1	0	0	0	0	0	0	0	0	0	0	0	0	0	14.7
620	C9J8T6;Q14061;H7C4E5	C9J8T6;Q14061;H7C4E5	2;2;1	2;2;1	2;2;1	Cytochrome c oxidase copper chaperone	COX17	tr|C9J8T6|C9J8T6_HUMAN Cytochrome c oxidase copper chaperone OS=Homo sapiens GN=COX17 PE=1 SV=1;sp|Q14061|COX17_HUMAN Cytochrome c oxidase copper chaperone OS=Homo sapiens GN=COX17 PE=1 SV=2;tr|H7C4E5|H7C4E5_HUMAN Cytochrome c oxidase copper chaperone (Fra	3	2	2	2	2	1	0	0	0	0	0	0	0	0	0	0	1	0	0	0	0	0	0	0	0	1	0	0	0	0	0	0	0	0	0	0	0	0	0	0	29.6
621	C9J9B2;C9JIJ9;Q6XE24-3;Q6XE24-4;Q6XE24-5;Q6XE24-2;Q6XE24	C9J9B2;C9JIJ9;Q6XE24-3;Q6XE24-4;Q6XE24-5;Q6XE24-2;Q6XE24	4;4;4;4;4;4;4	3;3;3;3;3;3;3	3;3;3;3;3;3;3	RNA-binding motif, single-stranded-interacting protein 3	RBMS3	tr|C9J9B2|C9J9B2_HUMAN RNA-binding motif, single-stranded-interacting protein 3 OS=Homo sapiens GN=RBMS3 PE=4 SV=1;tr|C9JIJ9|C9JIJ9_HUMAN RNA-binding motif, single-stranded-interacting protein 3 OS=Homo sapiens GN=RBMS3 PE=4 SV=1;sp|Q6XE24-3|RBMS3_HUMAN Is	7	4	3	3	4	1	0	0	0	0	0	0	0	0	0	0	0	0	0	0	0	0	0	0	0	0	0	1	0	0	0	1	0	1	0	0	0	0	1	0	20.5
622	C9J9K3;P08865;A6NE09;C9JQR9	C9J9K3;P08865;A6NE09	14;14;12;3	14;14;12;3	14;14;12;3	40S ribosomal protein SA	RPSA;RPSAP58	tr|C9J9K3|C9J9K3_HUMAN 40S ribosomal protein SA (Fragment) OS=Homo sapiens GN=RPSA PE=1 SV=3;sp|P08865|RSSA_HUMAN 40S ribosomal protein SA OS=Homo sapiens GN=RPSA PE=1 SV=4;tr|A6NE09|A6NE09_HUMAN 40S ribosomal protein SA OS=Homo sapiens GN=RPSAP58 PE=3 SV=	4	14	14	14	14	12	10	10	10	8	10	8	9	8	9	7	9	8	10	10	10	9	8	9	9	9	8	8	7	8	9	9	8	9	9	8	10	10	9	9	64
623	C9J9P8;Q969M7-6;Q969M7;Q969M7-2;H3BUI7;F8WB39;F8WDQ9;F8WD80;H3BSR4;C9JF62;C9JFD2;C9JSK8;C9IZ93;Q969M7-5;Q969M7-4;Q969M7-3;Q969M7-7	C9J9P8;Q969M7-6;Q969M7;Q969M7-2;H3BUI7;F8WB39;F8WDQ9;F8WD80;H3BSR4;C9JF62;C9JFD2;C9JSK8;C9IZ93;Q969M7-5;Q969M7-4;Q969M7-3;Q969M7-7	2;2;2;2;1;1;1;1;1;1;1;1;1;1;1;1;1	2;2;2;2;1;1;1;1;1;1;1;1;1;1;1;1;1	2;2;2;2;1;1;1;1;1;1;1;1;1;1;1;1;1	NEDD8-conjugating enzyme UBE2F	UBE2F;UBE2F-SCLY	tr|C9J9P8|C9J9P8_HUMAN NEDD8-conjugating enzyme UBE2F (Fragment) OS=Homo sapiens GN=UBE2F PE=3 SV=1;sp|Q969M7-6|UBE2F_HUMAN Isoform 6 of NEDD8-conjugating enzyme UBE2F OS=Homo sapiens GN=UBE2F;sp|Q969M7|UBE2F_HUMAN NEDD8-conjugating enzyme UBE2F OS=Homo sa	17	2	2	2	1	2	0	0	0	0	0	0	0	0	0	0	0	0	0	0	0	0	0	0	0	0	0	0	0	0	0	0	0	0	0	0	0	0	0	0	15.8
624	C9JQB1;C9J9V6;O75414;C9J1J2;O75414-2	C9JQB1;C9J9V6;O75414	4;4;4;1;1	4;4;4;1;1	4;4;4;1;1	Nucleoside diphosphate kinase;Nucleoside diphosphate kinase 6	NME6	tr|C9JQB1|C9JQB1_HUMAN Nucleoside diphosphate kinase OS=Homo sapiens GN=NME6 PE=1 SV=1;tr|C9J9V6|C9J9V6_HUMAN Nucleoside diphosphate kinase (Fragment) OS=Homo sapiens GN=NME6 PE=1 SV=1;sp|O75414|NDK6_HUMAN Nucleoside diphosphate kinase 6 OS=Homo sapiens GN	5	4	4	4	4	3	1	1	2	3	2	2	2	2	1	2	1	2	1	2	2	1	1	1	1	1	1	1	1	1	0	3	2	2	1	1	2	2	1	1	32.6
625	C9JA07;Q9GZY4;C9J6J1	C9JA07;Q9GZY4;C9J6J1	3;3;2	3;3;2	3;3;2	Cytochrome c oxidase assembly factor 1 homolog	COA1	tr|C9JA07|C9JA07_HUMAN Cytochrome c oxidase assembly factor 1 homolog (Fragment) OS=Homo sapiens GN=COA1 PE=1 SV=1;sp|Q9GZY4|COA1_HUMAN Cytochrome c oxidase assembly factor 1 homolog OS=Homo sapiens GN=COA1 PE=1 SV=1;tr|C9J6J1|C9J6J1_HUMAN Cytochrome c oxi	3	3	3	3	3	2	1	0	1	1	1	0	0	1	0	1	1	0	0	0	1	0	0	0	0	0	0	0	0	0	0	0	0	0	1	0	0	0	0	0	45.1
626	C9JA08;Q96D46;C9J0B9;C9IZW9;C9K0C2	C9JA08;Q96D46	7;7;2;1;1	7;7;2;1;1	7;7;2;1;1	60S ribosomal export protein NMD3	NMD3	tr|C9JA08|C9JA08_HUMAN 60S ribosomal export protein NMD3 OS=Homo sapiens GN=NMD3 PE=1 SV=1;sp|Q96D46|NMD3_HUMAN 60S ribosomal export protein NMD3 OS=Homo sapiens GN=NMD3 PE=1 SV=1	5	7	7	7	7	4	0	3	1	0	0	0	1	0	1	0	1	0	2	3	3	0	1	3	1	0	3	1	2	0	2	1	1	2	1	1	0	3	3	1	16.4
627	C9JA28;Q9UNL2;Q9UNL2-2;C9J365	C9JA28;Q9UNL2;Q9UNL2-2;C9J365	3;3;3;2	3;3;3;2	3;3;3;2	Translocon-associated protein subunit gamma	SSR3	tr|C9JA28|C9JA28_HUMAN Translocon-associated protein subunit gamma OS=Homo sapiens GN=SSR3 PE=1 SV=1;sp|Q9UNL2|SSRG_HUMAN Translocon-associated protein subunit gamma OS=Homo sapiens GN=SSR3 PE=1 SV=1;sp|Q9UNL2-2|SSRG_HUMAN Isoform 2 of Translocon-associate	4	3	3	3	3	3	2	0	1	1	1	1	0	1	1	0	0	0	2	1	1	1	2	1	0	1	1	0	0	1	2	0	1	2	1	1	1	1	1	0	14.4
628	C9JAW5;C9JNU6;Q9Y241;A8MV81;Q9Y241-2	C9JAW5;C9JNU6;Q9Y241;A8MV81;Q9Y241-2	2;2;2;1;1	2;2;2;1;1	2;2;2;1;1	HIG1 domain family member 1A, mitochondrial;HIG1 domain family member 1C	HIGD1A;HIGD1C	tr|C9JAW5|C9JAW5_HUMAN HIG1 domain family member 1A, mitochondrial OS=Homo sapiens GN=HIGD1A PE=1 SV=1;tr|C9JNU6|C9JNU6_HUMAN HIG1 domain family member 1A, mitochondrial OS=Homo sapiens GN=HIGD1A PE=1 SV=1;sp|Q9Y241|HIG1A_HUMAN HIG1 domain family member 1A	5	2	2	2	2	2	0	0	0	0	1	1	1	1	1	1	0	1	2	2	0	1	0	1	0	2	0	0	0	0	0	0	0	1	1	0	2	1	1	2	32.5
629	C9JAX1;Q16595;H7C585;Q16595-2;Q16595-3	C9JAX1;Q16595;H7C585;Q16595-2;Q16595-3	4;4;3;2;2	4;4;3;2;2	4;4;3;2;2	Frataxin, mitochondrial;Frataxin intermediate form;Frataxin(56-210);Frataxin(78-210);Frataxin mature form	FXN	tr|C9JAX1|C9JAX1_HUMAN Frataxin, mitochondrial OS=Homo sapiens GN=FXN PE=1 SV=1;sp|Q16595|FRDA_HUMAN Frataxin, mitochondrial OS=Homo sapiens GN=FXN PE=1 SV=2;tr|H7C585|H7C585_HUMAN Frataxin, mitochondrial (Fragment) OS=Homo sapiens GN=FXN PE=1 SV=1;sp|Q165	5	4	4	4	4	4	0	0	1	0	0	0	1	0	0	0	0	0	1	0	0	0	0	0	0	0	1	0	1	1	0	0	1	1	1	0	0	0	0	1	38.5
630	C9JBB3;P10646	C9JBB3;P10646	1;1	1;1	1;1	Tissue factor pathway inhibitor	TFPI	tr|C9JBB3|C9JBB3_HUMAN Tissue factor pathway inhibitor (Fragment) OS=Homo sapiens GN=TFPI PE=1 SV=1;sp|P10646|TFPI1_HUMAN Tissue factor pathway inhibitor OS=Homo sapiens GN=TFPI PE=1 SV=1	2	1	1	1	1	0	0	0	0	0	0	0	0	0	0	0	0	0	0	0	0	0	0	0	0	0	0	0	0	0	0	0	0	0	0	0	0	0	0	0	4.9
631	C9JBG5;Q8NBJ9;Q8NBJ9-2;F5H8L4;E9PME7;E9PMC3;E9PPN9	C9JBG5;Q8NBJ9;Q8NBJ9-2;F5H8L4;E9PME7	4;4;4;3;2;1;1	4;4;4;3;2;1;1	4;4;4;3;2;1;1	SID1 transmembrane family member 2	SIDT2	tr|C9JBG5|C9JBG5_HUMAN SID1 transmembrane family member 2 OS=Homo sapiens GN=SIDT2 PE=1 SV=2;sp|Q8NBJ9|SIDT2_HUMAN SID1 transmembrane family member 2 OS=Homo sapiens GN=SIDT2 PE=1 SV=2;sp|Q8NBJ9-2|SIDT2_HUMAN Isoform 2 of SID1 transmembrane family member 2	7	4	4	4	4	2	0	0	1	0	0	0	0	0	0	1	0	0	0	0	0	1	0	0	0	0	0	0	0	0	0	0	0	0	0	0	0	0	1	1	4.7
632	C9JBI3;P78330	C9JBI3;P78330	6;6	6;6	6;6	Phosphoserine phosphatase	PSPH	tr|C9JBI3|C9JBI3_HUMAN Phosphoserine phosphatase (Fragment) OS=Homo sapiens GN=PSPH PE=1 SV=1;sp|P78330|SERB_HUMAN Phosphoserine phosphatase OS=Homo sapiens GN=PSPH PE=1 SV=2	2	6	6	6	4	6	3	4	3	3	5	5	4	5	4	4	4	3	4	3	5	5	3	4	4	5	4	3	3	4	3	3	3	2	2	3	4	3	4	4	32.1
633	C9JWL4;C9JC87;O00189;C9IZL5;H7BZV3;C9JMG3;H7C0A0;F8WDR3;F8WCC5;F8WCR6	C9JWL4;C9JC87;O00189;C9IZL5;H7BZV3;C9JMG3;H7C0A0	6;6;6;5;4;4;3;1;1;1	6;6;6;5;4;4;3;1;1;1	6;6;6;5;4;4;3;1;1;1	AP-4 complex subunit mu-1	AP4M1	tr|C9JWL4|C9JWL4_HUMAN AP-4 complex subunit mu-1 (Fragment) OS=Homo sapiens GN=AP4M1 PE=4 SV=1;tr|C9JC87|C9JC87_HUMAN AP-4 complex subunit mu-1 OS=Homo sapiens GN=AP4M1 PE=4 SV=1;sp|O00189|AP4M1_HUMAN AP-4 complex subunit mu-1 OS=Homo sapiens GN=AP4M1 PE=1	10	6	6	6	5	4	2	0	1	0	2	1	1	2	1	2	1	1	2	1	1	1	0	1	1	1	1	0	1	2	0	0	0	1	0	1	0	0	0	0	22.2
634	C9JCC6;Q14919;Q14919-2;E9PNC7;E9PQX9;E9PMW2	C9JCC6;Q14919;Q14919-2;E9PNC7;E9PQX9	4;4;4;3;3;1	4;4;4;3;3;1	4;4;4;3;3;1	Dr1-associated corepressor	DRAP1	tr|C9JCC6|C9JCC6_HUMAN Dr1-associated corepressor OS=Homo sapiens GN=DRAP1 PE=1 SV=1;sp|Q14919|NC2A_HUMAN Dr1-associated corepressor OS=Homo sapiens GN=DRAP1 PE=1 SV=3;sp|Q14919-2|NC2A_HUMAN Isoform 2 of Dr1-associated corepressor OS=Homo sapiens GN=DRAP1;	6	4	4	4	4	3	2	1	3	1	1	2	2	1	2	2	2	2	2	3	2	2	2	2	2	2	2	1	2	2	2	2	1	1	1	2	1	2	2	2	18.9
635	C9JG97;C9JEH3;Q13685;C9JTS3;H7C0R2	C9JG97;C9JEH3;Q13685;C9JTS3	5;5;5;3;2	5;5;5;3;2	5;5;5;3;2	Angio-associated migratory cell protein	AAMP	tr|C9JG97|C9JG97_HUMAN Angio-associated migratory cell protein OS=Homo sapiens GN=AAMP PE=1 SV=1;tr|C9JEH3|C9JEH3_HUMAN Angio-associated migratory cell protein OS=Homo sapiens GN=AAMP PE=1 SV=1;sp|Q13685|AAMP_HUMAN Angio-associated migratory cell protein O	5	5	5	5	5	3	0	1	1	0	2	1	1	1	0	0	1	0	2	1	0	0	0	1	1	0	0	0	0	0	0	0	1	0	0	1	0	0	0	1	15.4
636	C9JEJ2;P49585;C9J050;H7C1T3;C9J2E1;H7BZN1;C9JPY0;C9JVS0;F8WAZ5	C9JEJ2;P49585;C9J050;H7C1T3;C9J2E1	15;15;13;9;8;6;5;4;4	15;15;13;9;8;6;5;4;4	11;11;9;6;7;4;4;3;3	Choline-phosphate cytidylyltransferase A	PCYT1A	tr|C9JEJ2|C9JEJ2_HUMAN Choline-phosphate cytidylyltransferase A OS=Homo sapiens GN=PCYT1A PE=1 SV=1;sp|P49585|PCY1A_HUMAN Choline-phosphate cytidylyltransferase A OS=Homo sapiens GN=PCYT1A PE=1 SV=2;tr|C9J050|C9J050_HUMAN Choline-phosphate cytidylyltransfe	9	15	15	11	14	10	2	4	4	5	4	4	2	4	4	2	4	4	5	5	4	4	3	5	5	5	4	4	4	3	4	3	4	4	4	5	7	5	5	5	45
637	C9JF17;P05090;C9JX71;F8WBT9	C9JF17;P05090;C9JX71	6;6;3;1	6;6;3;1	6;6;3;1	Apolipoprotein D	APOD	tr|C9JF17|C9JF17_HUMAN Apolipoprotein D (Fragment) OS=Homo sapiens GN=APOD PE=4 SV=1;sp|P05090|APOD_HUMAN Apolipoprotein D OS=Homo sapiens GN=APOD PE=1 SV=1;tr|C9JX71|C9JX71_HUMAN Apolipoprotein D (Fragment) OS=Homo sapiens GN=APOD PE=4 SV=1	4	6	6	6	6	4	4	4	1	4	3	3	3	2	2	3	2	2	3	3	4	2	3	4	1	3	3	4	3	3	2	2	3	2	4	2	2	3	3	4	30.2
638	H7C0S2;C9JF58;Q8WVF1-2;Q8WVF1-3;Q8WVF1;Q8WVF1-4	H7C0S2;C9JF58;Q8WVF1-2;Q8WVF1-3;Q8WVF1;Q8WVF1-4	4;4;4;4;4;2	4;4;4;4;4;2	4;4;4;4;4;2	Protein OSCP1	OSCP1	tr|H7C0S2|H7C0S2_HUMAN Protein OSCP1 (Fragment) OS=Homo sapiens GN=OSCP1 PE=4 SV=1;tr|C9JF58|C9JF58_HUMAN Protein OSCP1 OS=Homo sapiens GN=OSCP1 PE=4 SV=2;sp|Q8WVF1-2|OSCP1_HUMAN Isoform 2 of Protein OSCP1 OS=Homo sapiens GN=OSCP1;sp|Q8WVF1-3|OSCP1_HUMAN I	6	4	4	4	3	1	0	0	0	0	1	0	0	0	0	1	0	0	0	0	0	0	0	0	1	0	0	0	1	0	1	1	0	1	1	0	1	1	1	0	20.8
639	C9JFE4;Q13098-5;Q13098;Q13098-7;A0A096LP07;A0A096LPJ3;A8K070;Q13098-6;J3QLT0;J3KSA5;J3KRJ4;J3QS84;J3QS88;J3KTB0;J3QLE8;J3QL53;J3KRE8;J3QQX0	C9JFE4;Q13098-5;Q13098;Q13098-7;A0A096LP07;A0A096LPJ3;A8K070;Q13098-6	14;14;14;14;13;13;13;10;4;4;4;3;3;3;3;3;3;2	14;14;14;14;13;13;13;10;4;4;4;3;3;3;3;3;3;2	14;14;14;14;13;13;13;10;4;4;4;3;3;3;3;3;3;2	COP9 signalosome complex subunit 1	GPS1	tr|C9JFE4|C9JFE4_HUMAN COP9 signalosome complex subunit 1 OS=Homo sapiens GN=GPS1 PE=1 SV=2;sp|Q13098-5|CSN1_HUMAN Isoform 4 of COP9 signalosome complex subunit 1 OS=Homo sapiens GN=GPS1;sp|Q13098|CSN1_HUMAN COP9 signalosome complex subunit 1 OS=Homo sapie	18	14	14	14	13	12	6	7	6	6	6	7	6	5	6	5	7	6	6	5	7	8	5	9	7	5	6	5	7	7	7	5	7	6	6	8	8	8	7	9	33.5
640	C9JFR7;P99999;CON__P62894	C9JFR7;P99999	5;5;1	5;5;1	5;5;1	Cytochrome c	CYCS	tr|C9JFR7|C9JFR7_HUMAN Cytochrome c (Fragment) OS=Homo sapiens GN=CYCS PE=1 SV=1;sp|P99999|CYC_HUMAN Cytochrome c OS=Homo sapiens GN=CYCS PE=1 SV=2	3	5	5	5	5	4	3	3	3	3	3	4	3	3	3	3	3	3	4	3	3	3	2	3	3	4	3	3	3	3	3	3	3	2	3	3	3	3	3	4	56.4
641	C9JGG1;C9JJ79;Q9UKJ1-4;Q9UKJ1-3;Q9UKJ1-2;Q9UKJ1	C9JGG1;C9JJ79;Q9UKJ1-4;Q9UKJ1-3;Q9UKJ1-2;Q9UKJ1	1;1;1;1;1;1	1;1;1;1;1;1	1;1;1;1;1;1	Paired immunoglobulin-like type 2 receptor alpha	PILRA	tr|C9JGG1|C9JGG1_HUMAN Paired immunoglobulin-like type 2 receptor alpha (Fragment) OS=Homo sapiens GN=PILRA PE=4 SV=2;tr|C9JJ79|C9JJ79_HUMAN Paired immunoglobulin-like type 2 receptor alpha OS=Homo sapiens GN=PILRA PE=4 SV=1;sp|Q9UKJ1-4|PILRA_HUMAN Isoform	6	1	1	1	1	1	0	0	0	0	0	0	0	1	1	0	0	0	0	0	0	0	0	1	1	0	0	0	0	0	0	0	0	0	0	0	0	0	0	0	6
642	C9JIF9;P13798;H7C393;H7C1U0;C9JLK2;H0YFE5;F8WEH5	C9JIF9;P13798;H7C393	15;15;8;7;5;1;1	15;15;8;7;5;1;1	15;15;8;7;5;1;1	Acylamino-acid-releasing enzyme	APEH	tr|C9JIF9|C9JIF9_HUMAN Acylamino-acid-releasing enzyme OS=Homo sapiens GN=APEH PE=1 SV=1;sp|P13798|ACPH_HUMAN Acylamino-acid-releasing enzyme OS=Homo sapiens GN=APEH PE=1 SV=4;tr|H7C393|H7C393_HUMAN Acylamino-acid-releasing enzyme (Fragment) OS=Homo sapien	7	15	15	15	15	12	8	9	8	10	9	8	6	6	10	4	8	4	9	8	9	10	9	9	8	8	3	4	8	8	7	9	3	4	8	8	9	10	10	9	25.6
643	C9JIK8;Q9Y4P1-6;Q9Y4P1;Q9Y4P1-2;H0Y2Y0;F2Z2K8;H7C2A6;C9JQ72;Q9Y4P1-3;Q9Y4P1-4	C9JIK8;Q9Y4P1-6;Q9Y4P1;Q9Y4P1-2;H0Y2Y0;F2Z2K8;H7C2A6;C9JQ72;Q9Y4P1-3;Q9Y4P1-4	2;2;2;2;1;1;1;1;1;1	2;2;2;2;1;1;1;1;1;1	2;2;2;2;1;1;1;1;1;1	Cysteine protease ATG4B	ATG4B	tr|C9JIK8|C9JIK8_HUMAN Cysteine protease ATG4B (Fragment) OS=Homo sapiens GN=ATG4B PE=1 SV=1;sp|Q9Y4P1-6|ATG4B_HUMAN Isoform 6 of Cysteine protease ATG4B OS=Homo sapiens GN=ATG4B;sp|Q9Y4P1|ATG4B_HUMAN Cysteine protease ATG4B OS=Homo sapiens GN=ATG4B PE=1 S	10	2	2	2	1	2	0	0	0	0	0	0	0	0	0	0	0	0	0	0	0	0	0	0	0	0	0	0	0	0	1	0	0	0	0	0	0	0	0	1	11.4
644	C9JIZ1;C9J5E5;C9JZI8;C9JHZ8;C9JES8;C9JHS7;C9JT62;C9JK79;C9JBS3;C9JEJ8;A0A088AWM1;C9JHN6	C9JIZ1;C9J5E5;C9JZI8;C9JHZ8;C9JES8;C9JHS7	15;14;10;9;9;8;6;6;5;5;5;5	1;1;1;1;1;1;1;1;1;1;1;1	1;1;1;1;1;1;1;1;1;1;1;1		HDLBP	tr|C9JIZ1|C9JIZ1_HUMAN Vigilin (Fragment) OS=Homo sapiens GN=HDLBP PE=1 SV=2;tr|C9J5E5|C9J5E5_HUMAN Vigilin (Fragment) OS=Homo sapiens GN=HDLBP PE=1 SV=2;tr|C9JZI8|C9JZI8_HUMAN Vigilin (Fragment) OS=Homo sapiens GN=HDLBP PE=1 SV=2;tr|C9JHZ8|C9JHZ8_HUMAN Vi	12	15	1	1	14	12	4	5	6	4	4	8	3	4	6	5	6	4	8	6	4	8	5	6	8	6	1	4	6	5	5	3	7	7	7	6	7	8	8	9	73.2
645	C9JJN9;Q8N3P4-3;Q8N3P4;Q8N3P4-2;H7C058;H7C3U0;C9JP71;C9JG07	C9JJN9;Q8N3P4-3;Q8N3P4;Q8N3P4-2	20;20;20;17;2;1;1;1	20;20;20;17;2;1;1;1	20;20;20;17;2;1;1;1	Vacuolar protein sorting-associated protein 8 homolog	VPS8	tr|C9JJN9|C9JJN9_HUMAN Vacuolar protein sorting-associated protein 8 homolog OS=Homo sapiens GN=VPS8 PE=1 SV=1;sp|Q8N3P4-3|VPS8_HUMAN Isoform 3 of Vacuolar protein sorting-associated protein 8 homolog OS=Homo sapiens GN=VPS8;sp|Q8N3P4|VPS8_HUMAN Vacuolar p	8	20	20	20	19	7	1	3	3	1	2	1	2	0	0	1	1	1	2	3	2	2	2	1	0	0	1	2	4	1	1	2	2	2	2	2	1	1	2	1	15.8
646	C9JJV1;Q9Y5U2-2;Q9Y5U2;A6NCC9;E9PME3;C9JHT9;E9PL88;C9JDU0	C9JJV1;Q9Y5U2-2;Q9Y5U2;A6NCC9;E9PME3;C9JHT9	3;3;3;2;2;2;1;1	3;3;3;2;2;2;1;1	3;3;3;2;2;2;1;1	Protein TSSC4	TSSC4	tr|C9JJV1|C9JJV1_HUMAN Protein TSSC4 (Fragment) OS=Homo sapiens GN=TSSC4 PE=1 SV=3;sp|Q9Y5U2-2|TSSC4_HUMAN Isoform 2 of Protein TSSC4 OS=Homo sapiens GN=TSSC4;sp|Q9Y5U2|TSSC4_HUMAN Protein TSSC4 OS=Homo sapiens GN=TSSC4 PE=1 SV=3;tr|A6NCC9|A6NCC9_HUMAN Pro	8	3	3	3	1	3	1	2	2	1	0	0	2	2	0	1	1	1	1	1	2	1	1	2	1	1	0	0	1	0	1	0	1	1	0	0	0	1	1	2	15.4
647	C9JJX6;E9PDC3;O00192-2;O00192	C9JJX6;E9PDC3;O00192-2;O00192	10;10;10;10	10;10;10;10	10;10;10;10	Armadillo repeat protein deleted in velo-cardio-facial syndrome	ARVCF	tr|C9JJX6|C9JJX6_HUMAN Armadillo repeat protein deleted in velo-cardio-facial syndrome OS=Homo sapiens GN=ARVCF PE=1 SV=1;tr|E9PDC3|E9PDC3_HUMAN Armadillo repeat protein deleted in velo-cardio-facial syndrome OS=Homo sapiens GN=ARVCF PE=1 SV=1;sp|O00192-2|	4	10	10	10	6	6	1	0	1	1	1	1	3	1	1	0	2	1	1	0	1	0	0	1	0	3	1	0	1	2	2	1	0	0	0	1	1	3	2	0	15
648	C9JKF1;Q5K651	C9JKF1;Q5K651	6;6	6;6	6;6	Sterile alpha motif domain-containing protein 9	SAMD9	tr|C9JKF1|C9JKF1_HUMAN Sterile alpha motif domain-containing protein 9 (Fragment) OS=Homo sapiens GN=SAMD9 PE=1 SV=1;sp|Q5K651|SAMD9_HUMAN Sterile alpha motif domain-containing protein 9 OS=Homo sapiens GN=SAMD9 PE=1 SV=1	2	6	6	6	5	4	1	0	1	0	1	0	1	0	0	0	1	1	0	1	1	1	1	1	0	0	0	0	1	0	1	0	1	1	2	0	1	0	1	0	6.4
649	C9JPX5;C9JKL2;O95772-2;O95772;C9JJ39;C9J3F5	C9JPX5;C9JKL2;O95772-2;O95772	3;3;3;3;1;1	3;3;3;3;1;1	3;3;3;3;1;1	MLN64 N-terminal domain homolog	STARD3NL	tr|C9JPX5|C9JPX5_HUMAN MLN64 N-terminal domain homolog (Fragment) OS=Homo sapiens GN=STARD3NL PE=1 SV=1;tr|C9JKL2|C9JKL2_HUMAN MLN64 N-terminal domain homolog OS=Homo sapiens GN=STARD3NL PE=1 SV=1;sp|O95772-2|MENTO_HUMAN Isoform 2 of MLN64 N-terminal domai	6	3	3	3	3	3	0	1	1	1	1	0	0	0	2	1	1	0	1	2	0	0	0	1	1	1	0	1	1	0	1	0	0	1	1	1	1	1	1	1	16.5
650	C9JLB7;Q96HP4;U3KQU8	C9JLB7;Q96HP4;U3KQU8	5;5;4	5;5;4	5;5;4	Oxidoreductase NAD-binding domain-containing protein 1	OXNAD1	tr|C9JLB7|C9JLB7_HUMAN Oxidoreductase NAD-binding domain-containing protein 1 OS=Homo sapiens GN=OXNAD1 PE=1 SV=2;sp|Q96HP4|OXND1_HUMAN Oxidoreductase NAD-binding domain-containing protein 1 OS=Homo sapiens GN=OXNAD1 PE=1 SV=1;tr|U3KQU8|U3KQU8_HUMAN Oxidor	3	5	5	5	5	2	0	0	0	0	0	0	0	0	0	0	0	0	0	1	0	0	1	0	0	0	1	0	1	1	0	0	1	1	0	1	1	1	1	1	19.1
651	C9JLU1;P52434;P52434-3;P52434-2;P52434-5	C9JLU1;P52434;P52434-3;P52434-2	6;6;4;3;1	6;6;4;3;1	2;2;2;1;1	DNA-directed RNA polymerases I, II, and III subunit RPABC3	POLR2H	tr|C9JLU1|C9JLU1_HUMAN DNA-directed RNA polymerases I, II, and III subunit RPABC3 (Fragment) OS=Homo sapiens GN=POLR2H PE=1 SV=3;sp|P52434|RPAB3_HUMAN DNA-directed RNA polymerases I, II, and III subunit RPABC3 OS=Homo sapiens GN=POLR2H PE=1 SV=4;sp|P52434-	5	6	6	2	5	4	2	2	2	2	2	2	2	2	2	2	2	2	2	2	2	2	2	2	1	2	2	1	2	2	2	2	2	2	2	2	2	2	2	2	49.7
652	C9JLV4;O14727-5;O14727-4;O14727;O14727-3;O14727-2;O14727-6	C9JLV4;O14727-5;O14727-4;O14727;O14727-3;O14727-2;O14727-6	13;13;13;13;12;12;8	13;13;13;13;12;12;8	13;13;13;13;12;12;8	Apoptotic protease-activating factor 1	APAF1	tr|C9JLV4|C9JLV4_HUMAN Apoptotic protease-activating factor 1 OS=Homo sapiens GN=APAF1 PE=4 SV=1;sp|O14727-5|APAF_HUMAN Isoform 5 of Apoptotic protease-activating factor 1 OS=Homo sapiens GN=APAF1;sp|O14727-4|APAF_HUMAN Isoform 4 of Apoptotic protease-acti	7	13	13	13	12	10	4	2	4	2	2	1	1	1	2	3	4	1	2	1	3	3	2	1	1	2	0	1	3	1	2	2	1	0	3	2	4	3	2	2	11.4
653	I3L2L5;I3L4Q0;C9JLW8;I3L317;I3L3A7	I3L2L5;I3L4Q0;C9JLW8;I3L317	3;3;3;2;1	3;3;3;2;1	3;3;3;2;1	Protein FAM195B	FAM195B	tr|I3L2L5|I3L2L5_HUMAN Protein FAM195B OS=Homo sapiens GN=FAM195B PE=1 SV=1;tr|I3L4Q0|I3L4Q0_HUMAN HCG1818442, isoform CRA_a OS=Homo sapiens GN=FAM195B PE=1 SV=1;sp|C9JLW8|F195B_HUMAN Protein FAM195B OS=Homo sapiens GN=FAM195B PE=1 SV=1;tr|I3L317|I3L317_HU	5	3	3	3	3	3	0	0	0	1	0	0	0	0	0	1	0	0	0	0	0	0	1	0	0	0	0	1	0	0	0	0	1	0	0	0	1	1	0	2	43.5
654	C9JME2;Q9Y4F1;Q9Y4F1-2;M0QXT1;M0QYB0;H0Y783;M0R262;Q9Y4F1-3	C9JME2;Q9Y4F1;Q9Y4F1-2	35;35;35;8;7;5;4;3	35;35;35;8;7;5;4;3	34;34;34;8;7;5;3;3	FERM, RhoGEF and pleckstrin domain-containing protein 1	FARP1	tr|C9JME2|C9JME2_HUMAN FERM, RhoGEF and pleckstrin domain-containing protein 1 OS=Homo sapiens GN=FARP1 PE=1 SV=2;sp|Q9Y4F1|FARP1_HUMAN FERM, RhoGEF and pleckstrin domain-containing protein 1 OS=Homo sapiens GN=FARP1 PE=1 SV=1;sp|Q9Y4F1-2|FARP1_HUMAN Isofo	8	35	35	34	31	24	9	10	11	9	14	9	1	7	6	6	9	6	7	15	14	11	2	15	13	10	5	6	18	17	19	7	7	9	6	14	16	20	22	13	37.8
655	C9JMV9;C9JMW6;F2Z3Q0;C9J7W8;K7N7A0;Q9BUJ0;C9IYJ8	C9JMV9	17;2;2;2;2;2;1	2;2;2;2;2;2;1	2;2;2;2;2;2;1		ABHD14A-ACY1	tr|C9JMV9|C9JMV9_HUMAN Protein ABHD14A-ACY1 OS=Homo sapiens GN=ABHD14A-ACY1 PE=4 SV=1	7	17	2	2	15	13	7	9	8	7	11	7	5	8	4	3	8	3	8	8	6	7	2	8	8	3	4	5	4	7	8	4	5	2	5	7	8	7	7	7	35.8
656	C9JNE2;Q9Y530;C9J5P1;C9JXC3;C9JA90;H7C5Q1;C9IZY1	C9JNE2;Q9Y530;C9J5P1;C9JXC3	6;6;4;4;2;2;2	6;6;4;4;2;2;2	6;6;4;4;2;2;2	O-acetyl-ADP-ribose deacetylase 1	OARD1	tr|C9JNE2|C9JNE2_HUMAN O-acetyl-ADP-ribose deacetylase 1 (Fragment) OS=Homo sapiens GN=OARD1 PE=1 SV=1;sp|Q9Y530|OARD1_HUMAN O-acetyl-ADP-ribose deacetylase 1 OS=Homo sapiens GN=OARD1 PE=1 SV=2;tr|C9J5P1|C9J5P1_HUMAN Chromosome 6 open reading frame 130, is	7	6	6	6	6	2	0	0	0	0	0	0	0	0	0	0	0	0	0	0	0	0	0	1	0	0	0	0	0	0	1	0	0	2	1	0	1	0	0	0	43.5
657	C9JNV2;P41223;P41223-2;C9JCD9	C9JNV2;P41223;P41223-2;C9JCD9	5;5;4;3	5;5;4;3	5;5;4;3	Protein BUD31 homolog	BUD31	tr|C9JNV2|C9JNV2_HUMAN Protein BUD31 homolog OS=Homo sapiens GN=BUD31 PE=1 SV=1;sp|P41223|BUD31_HUMAN Protein BUD31 homolog OS=Homo sapiens GN=BUD31 PE=1 SV=2;sp|P41223-2|BUD31_HUMAN Isoform 2 of Protein BUD31 homolog OS=Homo sapiens GN=BUD31;tr|C9JCD9|C9J	4	5	5	5	5	2	1	1	1	1	1	1	1	1	1	1	1	1	1	1	1	1	1	1	1	1	1	1	1	1	1	1	1	0	0	0	1	1	1	1	41.7
658	C9JXB8;C9JNW5;P83731	C9JXB8;C9JNW5;P83731	6;6;6	6;6;6	6;6;6	60S ribosomal protein L24	RPL24	tr|C9JXB8|C9JXB8_HUMAN 60S ribosomal protein L24 OS=Homo sapiens GN=RPL24 PE=1 SV=1;tr|C9JNW5|C9JNW5_HUMAN 60S ribosomal protein L24 OS=Homo sapiens GN=RPL24 PE=1 SV=1;sp|P83731|RL24_HUMAN 60S ribosomal protein L24 OS=Homo sapiens GN=RPL24 PE=1 SV=1	3	6	6	6	6	5	3	3	3	3	3	3	3	3	2	4	3	3	3	3	3	2	4	4	3	3	2	3	3	3	2	5	3	3	3	4	3	3	3	4	45.5
659	C9JRY4;C9JNZ0;Q96IW7;F8WAU7;C9JR77;C9J463;C9JZ27;C9JDJ8	C9JRY4;C9JNZ0;Q96IW7;F8WAU7;C9JR77;C9J463;C9JZ27;C9JDJ8	3;3;3;2;2;2;2;2	3;3;3;2;2;2;2;2	3;3;3;2;2;2;2;2	Vesicle-trafficking protein SEC22a	SEC22A	tr|C9JRY4|C9JRY4_HUMAN Vesicle-trafficking protein SEC22a (Fragment) OS=Homo sapiens GN=SEC22A PE=1 SV=1;tr|C9JNZ0|C9JNZ0_HUMAN Vesicle-trafficking protein SEC22a (Fragment) OS=Homo sapiens GN=SEC22A PE=1 SV=4;sp|Q96IW7|SC22A_HUMAN Vesicle-trafficking prot	8	3	3	3	3	3	1	2	1	2	1	1	1	2	0	1	1	2	2	2	0	1	1	2	1	0	0	0	2	1	0	0	1	1	1	1	0	0	1	2	12.8
660	C9JP00;Q9NR56;Q9NR56-7;Q9NR56-6;Q9NR56-2;Q9NR56-5;H7C4T5;Q9NR56-3;Q9NR56-4;Q86VM6;C9JCX1;H7C4Y1	C9JP00;Q9NR56;Q9NR56-7;Q9NR56-6;Q9NR56-2;Q9NR56-5;H7C4T5;Q9NR56-3;Q9NR56-4;Q86VM6	6;6;5;5;5;5;4;4;4;3;2;2	6;6;5;5;5;5;4;4;4;3;2;2	3;3;2;2;2;2;1;1;1;2;1;1	Muscleblind-like protein 1	MBNL1	tr|C9JP00|C9JP00_HUMAN Muscleblind-like protein 1 OS=Homo sapiens GN=MBNL1 PE=1 SV=1;sp|Q9NR56|MBNL1_HUMAN Muscleblind-like protein 1 OS=Homo sapiens GN=MBNL1 PE=1 SV=2;sp|Q9NR56-7|MBNL1_HUMAN Isoform 7 of Muscleblind-like protein 1 OS=Homo sapiens GN=MBNL	12	6	6	3	5	5	1	1	1	1	1	1	1	0	1	1	1	0	1	0	0	1	1	1	1	2	0	1	1	1	1	0	0	1	1	1	0	1	2	1	19.5
661	C9JPL0;Q9UK58-4;Q9UK58;Q9UK58-5	C9JPL0;Q9UK58-4;Q9UK58;Q9UK58-5	2;2;2;1	2;2;2;1	2;2;2;1	Cyclin-L1	CCNL1	tr|C9JPL0|C9JPL0_HUMAN Cyclin-L1 OS=Homo sapiens GN=CCNL1 PE=1 SV=1;sp|Q9UK58-4|CCNL1_HUMAN Isoform 2 of Cyclin-L1 OS=Homo sapiens GN=CCNL1;sp|Q9UK58|CCNL1_HUMAN Cyclin-L1 OS=Homo sapiens GN=CCNL1 PE=1 SV=1;sp|Q9UK58-5|CCNL1_HUMAN Isoform 3 of Cyclin-L1 OS	4	2	2	2	2	1	1	1	1	1	0	1	1	1	1	1	1	0	1	0	1	1	1	1	1	1	1	1	1	1	1	1	1	1	1	1	1	1	1	0	5.8
662	C9JQ41;H7C525;Q4VC31;C9JBU9	C9JQ41;H7C525;Q4VC31	5;5;5;1	5;5;5;1	5;5;5;1	Coiled-coil domain-containing protein 58	CCDC58	tr|C9JQ41|C9JQ41_HUMAN Coiled-coil domain-containing protein 58 OS=Homo sapiens GN=CCDC58 PE=1 SV=1;tr|H7C525|H7C525_HUMAN Coiled-coil domain-containing protein 58 (Fragment) OS=Homo sapiens GN=CCDC58 PE=1 SV=1;sp|Q4VC31|CCD58_HUMAN Coiled-coil domain-cont	4	5	5	5	5	3	0	0	0	0	0	0	0	0	0	0	1	0	0	0	0	0	1	0	0	0	0	0	0	0	0	1	0	1	1	0	0	0	0	0	50
663	C9JQD4;O43447;H0YEL5;O43447-2;A6NM32	C9JQD4;O43447;H0YEL5;O43447-2	4;4;3;3;1	4;4;3;3;1	4;4;3;3;1	Peptidyl-prolyl cis-trans isomerase;Peptidyl-prolyl cis-trans isomerase H	PPIH	tr|C9JQD4|C9JQD4_HUMAN Peptidyl-prolyl cis-trans isomerase (Fragment) OS=Homo sapiens GN=PPIH PE=1 SV=1;sp|O43447|PPIH_HUMAN Peptidyl-prolyl cis-trans isomerase H OS=Homo sapiens GN=PPIH PE=1 SV=1;tr|H0YEL5|H0YEL5_HUMAN Peptidyl-prolyl cis-trans isomerase	5	4	4	4	4	2	1	1	2	1	2	1	1	1	1	2	2	2	2	3	2	2	2	2	3	2	2	1	2	1	2	1	2	1	1	1	1	2	2	2	28.5
664	C9JQV0;Q9BRJ6;H7C0T1;H7C2R9	C9JQV0;Q9BRJ6;H7C0T1;H7C2R9	5;5;3;3	5;5;3;3	5;5;3;3	Uncharacterized protein C7orf50	C7orf50	tr|C9JQV0|C9JQV0_HUMAN Uncharacterized protein C7orf50 (Fragment) OS=Homo sapiens GN=C7orf50 PE=1 SV=1;sp|Q9BRJ6|CG050_HUMAN Uncharacterized protein C7orf50 OS=Homo sapiens GN=C7orf50 PE=1 SV=1;tr|H7C0T1|H7C0T1_HUMAN Uncharacterized protein C7orf50 (Fragme	4	5	5	5	5	5	0	1	2	1	0	1	0	1	1	0	0	0	3	2	4	0	3	2	0	0	1	2	2	0	0	0	0	0	5	2	5	2	4	5	42.2
665	C9JQV3;Q8N1F8;Q8N1F8-2;M0QYE5;H7C2J7;H7C236	C9JQV3;Q8N1F8;Q8N1F8-2	23;23;17;2;2;1	23;23;17;2;2;1	23;23;17;2;2;1	Serine/threonine-protein kinase 11-interacting protein	STK11IP	tr|C9JQV3|C9JQV3_HUMAN Serine/threonine-protein kinase 11-interacting protein OS=Homo sapiens GN=STK11IP PE=1 SV=1;sp|Q8N1F8|S11IP_HUMAN Serine/threonine-protein kinase 11-interacting protein OS=Homo sapiens GN=STK11IP PE=1 SV=3;sp|Q8N1F8-2|S11IP_HUMAN Iso	6	23	23	23	18	16	3	2	1	2	5	3	2	5	5	7	4	3	3	3	5	1	2	5	3	4	1	2	5	2	3	4	5	4	5	3	4	4	6	4	26.3
666	C9JRJ5;Q9UGP4	C9JRJ5;Q9UGP4	7;7	7;7	6;6	LIM domain-containing protein 1	LIMD1	tr|C9JRJ5|C9JRJ5_HUMAN LIM domain-containing protein 1 OS=Homo sapiens GN=LIMD1 PE=1 SV=1;sp|Q9UGP4|LIMD1_HUMAN LIM domain-containing protein 1 OS=Homo sapiens GN=LIMD1 PE=1 SV=1	2	7	7	6	7	3	0	0	0	0	0	0	0	0	0	0	0	0	0	0	0	0	0	0	0	0	0	0	0	0	0	0	0	0	0	0	1	0	0	0	15.5
667	C9JRL4	C9JRL4	6	1	1		MDH1	tr|C9JRL4|C9JRL4_HUMAN Malate dehydrogenase, cytoplasmic (Fragment) OS=Homo sapiens GN=MDH1 PE=1 SV=3	1	6	1	1	5	4	2	2	2	3	2	2	2	2	2	3	3	3	3	2	2	2	3	2	2	2	2	2	2	2	2	2	2	1	2	2	2	2	2	2	59.2
668	H7C3C4;C9JRP1;E9PFN4;Q9Y6M7-5;Q9Y6M7-4;Q9Y6M7-3;Q9Y6M7-2;Q9Y6M7-9;Q9Y6M7-6;Q9Y6M7-13;Q9Y6M7-12;Q9Y6M7;Q9Y6M7-8;Q9Y6M7-7;Q9Y6M7-11;Q9Y6M7-14;Q9Y6M7-10	H7C3C4;C9JRP1;E9PFN4;Q9Y6M7-5;Q9Y6M7-4;Q9Y6M7-3;Q9Y6M7-2;Q9Y6M7-9;Q9Y6M7-6;Q9Y6M7-13;Q9Y6M7-12;Q9Y6M7;Q9Y6M7-8;Q9Y6M7-7	3;3;3;3;3;3;3;3;3;3;3;3;3;3;1;1;1	3;3;3;3;3;3;3;3;3;3;3;3;3;3;1;1;1	3;3;3;3;3;3;3;3;3;3;3;3;3;3;1;1;1	Anion exchange protein;Sodium bicarbonate cotransporter 3	SLC4A7	tr|H7C3C4|H7C3C4_HUMAN Sodium bicarbonate cotransporter 3 (Fragment) OS=Homo sapiens GN=SLC4A7 PE=1 SV=1;tr|C9JRP1|C9JRP1_HUMAN Sodium bicarbonate cotransporter 3 (Fragment) OS=Homo sapiens GN=SLC4A7 PE=1 SV=1;tr|E9PFN4|E9PFN4_HUMAN Sodium bicarbonate cotr	17	3	3	3	3	0	0	0	0	0	0	0	0	0	0	0	0	0	0	0	0	0	0	0	0	0	0	0	0	0	0	0	0	1	0	0	0	0	0	0	4.1
669	C9JRZ6;Q9NX63;F8WAR4;F8WD73	C9JRZ6;Q9NX63;F8WAR4	13;13;10;2	13;13;10;2	13;13;10;2	MICOS complex subunit MIC19	CHCHD3	tr|C9JRZ6|C9JRZ6_HUMAN MICOS complex subunit MIC19 OS=Homo sapiens GN=CHCHD3 PE=1 SV=1;sp|Q9NX63|MIC19_HUMAN MICOS complex subunit MIC19 OS=Homo sapiens GN=CHCHD3 PE=1 SV=1;tr|F8WAR4|F8WAR4_HUMAN MICOS complex subunit MIC19 OS=Homo sapiens GN=CHCHD3 PE=1 S	4	13	13	13	12	10	6	5	4	3	5	4	4	3	4	4	4	2	5	4	5	6	4	6	4	6	4	2	6	3	3	5	3	4	6	6	5	5	5	5	50
670	C9JS03;Q8N720;Q8N720-3;C9JUB9;C9IYG2	C9JS03;Q8N720;Q8N720-3;C9JUB9;C9IYG2	2;2;2;1;1	2;2;2;1;1	2;2;2;1;1	Zinc finger protein 655	ZNF655	tr|C9JS03|C9JS03_HUMAN Zinc finger protein 655 (Fragment) OS=Homo sapiens GN=ZNF655 PE=4 SV=1;sp|Q8N720|ZN655_HUMAN Zinc finger protein 655 OS=Homo sapiens GN=ZNF655 PE=1 SV=3;sp|Q8N720-3|ZN655_HUMAN Isoform 3 of Zinc finger protein 655 OS=Homo sapiens GN=	5	2	2	2	2	1	0	0	0	0	0	0	0	1	0	0	0	0	0	0	0	0	0	0	0	1	0	0	0	1	0	0	1	0	1	1	2	0	0	0	10.4
671	C9JSK0;Q13432-2;Q13432;J3QQT8	C9JSK0;Q13432-2;Q13432;J3QQT8	3;3;3;2	2;2;2;2	2;2;2;2	Protein unc-119 homolog A	UNC119	tr|C9JSK0|C9JSK0_HUMAN Protein unc-119 homolog A (Fragment) OS=Homo sapiens GN=UNC119 PE=4 SV=1;sp|Q13432-2|U119A_HUMAN Isoform B of Protein unc-119 homolog A OS=Homo sapiens GN=UNC119;sp|Q13432|U119A_HUMAN Protein unc-119 homolog A OS=Homo sapiens GN=UNC1	4	3	2	2	3	3	0	1	1	1	1	1	1	2	2	2	1	1	1	1	1	1	1	1	1	1	1	2	1	1	1	1	2	0	2	1	1	1	1	2	11.1
672	C9JTE0;Q16653-4;Q16653;Q16653-13;Q16653-5	C9JTE0;Q16653-4;Q16653;Q16653-13;Q16653-5	4;4;4;4;3	4;4;4;4;3	2;2;2;2;1	Myelin-oligodendrocyte glycoprotein	MOG	tr|C9JTE0|C9JTE0_HUMAN Myelin-oligodendrocyte glycoprotein OS=Homo sapiens GN=MOG PE=4 SV=1;sp|Q16653-4|MOG_HUMAN Isoform 4 of Myelin-oligodendrocyte glycoprotein OS=Homo sapiens GN=MOG;sp|Q16653|MOG_HUMAN Myelin-oligodendrocyte glycoprotein OS=Homo sapien	5	4	4	2	1	3	1	1	1	1	1	1	0	0	1	0	1	0	1	0	0	1	1	0	0	0	1	0	3	1	0	0	1	0	1	1	1	1	0	0	13.4
673	C9JTE9;Q9UHQ4;Q9UHQ4-2;C9IYK6;H7C5E2;C9JGJ9;B7Z2L0;H0Y7N8;F8WB99;C9JP06;F8WDG1	C9JTE9;Q9UHQ4;Q9UHQ4-2;C9IYK6;H7C5E2;C9JGJ9;B7Z2L0;H0Y7N8;F8WB99	6;6;6;5;5;3;3;3;3;1;1	6;6;6;5;5;3;3;3;3;1;1	6;6;6;5;5;3;3;3;3;1;1	B-cell receptor-associated protein 29	BCAP29	tr|C9JTE9|C9JTE9_HUMAN B-cell receptor-associated protein 29 (Fragment) OS=Homo sapiens GN=BCAP29 PE=1 SV=1;sp|Q9UHQ4|BAP29_HUMAN B-cell receptor-associated protein 29 OS=Homo sapiens GN=BCAP29 PE=1 SV=2;sp|Q9UHQ4-2|BAP29_HUMAN Isoform 2 of B-cell receptor	11	6	6	6	5	4	1	1	0	1	0	1	0	0	1	1	1	1	2	1	1	1	1	1	2	1	1	1	2	2	2	1	1	1	2	1	1	1	2	1	23.5
674	C9JUK7;P16150	C9JUK7;P16150	1;1	1;1	1;1	Leukosialin	SPN	tr|C9JUK7|C9JUK7_HUMAN Leukosialin (Fragment) OS=Homo sapiens GN=SPN PE=1 SV=1;sp|P16150|LEUK_HUMAN Leukosialin OS=Homo sapiens GN=SPN PE=1 SV=1	2	1	1	1	0	1	0	0	0	0	0	0	0	0	0	0	0	0	0	1	1	0	0	1	0	1	1	1	0	1	1	1	0	0	0	0	1	0	0	0	2.3
675	C9JUU5;Q9Y234	C9JUU5;Q9Y234	1;1	1;1	1;1	Lipoyltransferase 1, mitochondrial	LIPT1	tr|C9JUU5|C9JUU5_HUMAN Lipoyltransferase 1, mitochondrial (Fragment) OS=Homo sapiens GN=LIPT1 PE=4 SV=1;sp|Q9Y234|LIPT_HUMAN Lipoyltransferase 1, mitochondrial OS=Homo sapiens GN=LIPT1 PE=1 SV=1	2	1	1	1	1	1	0	0	0	0	0	0	0	0	0	0	0	0	0	0	0	0	0	0	0	0	0	0	0	0	0	0	0	0	0	0	0	0	0	0	6
676	C9JVN9;Q9H9P8-2;Q9H9P8;G3V272;G3V5S1	C9JVN9;Q9H9P8-2;Q9H9P8;G3V272	14;14;14;7;6	14;14;14;7;6	14;14;14;7;6	L-2-hydroxyglutarate dehydrogenase, mitochondrial	L2HGDH	tr|C9JVN9|C9JVN9_HUMAN L-2-hydroxyglutarate dehydrogenase, mitochondrial OS=Homo sapiens GN=L2HGDH PE=1 SV=1;sp|Q9H9P8-2|L2HDH_HUMAN Isoform 2 of L-2-hydroxyglutarate dehydrogenase, mitochondrial OS=Homo sapiens GN=L2HGDH;sp|Q9H9P8|L2HDH_HUMAN L-2-hydroxyg	5	14	14	14	13	9	4	2	3	3	4	5	1	2	4	1	4	3	7	3	6	6	2	4	1	2	4	1	5	3	2	4	5	2	5	3	5	4	2	5	33.3
677	C9JVP0;Q9UPW0-2;Q9UPW0;H0YJG3;S4R3U5;H0YJ94;H0YJ22;H7C1Y6;H0YJ54;G3V3A7;C9JTA7;A0A087X1X6;Q96NZ1-3;P32314-2;Q92949;P32314;O00409-2;P55316;O00409;Q96NZ1;O15353	C9JVP0;Q9UPW0-2;Q9UPW0;H0YJG3;S4R3U5;H0YJ94;H0YJ22;H7C1Y6;H0YJ54;G3V3A7;C9JTA7;A0A087X1X6;Q96NZ1-3;P32314-2;Q92949;P32314;O00409-2;P55316;O00409;Q96NZ1;O15353	2;2;2;1;1;1;1;1;1;1;1;1;1;1;1;1;1;1;1;1;1	2;2;2;1;1;1;1;1;1;1;1;1;1;1;1;1;1;1;1;1;1	1;1;1;0;0;0;0;0;0;0;0;0;0;0;0;0;0;0;0;0;0	Forkhead box protein J3;Forkhead box protein N4;Forkhead box protein N2;Forkhead box protein J1;Forkhead box protein N3;Forkhead box protein G1;Forkhead box protein N1	FOXJ3;FOXN3;FOXN4;FOXN2;FOXJ1;FOXG1;FOXN1	tr|C9JVP0|C9JVP0_HUMAN Forkhead box J3, isoform CRA_b (Fragment) OS=Homo sapiens GN=FOXJ3 PE=1 SV=1;sp|Q9UPW0-2|FOXJ3_HUMAN Isoform 2 of Forkhead box protein J3 OS=Homo sapiens GN=FOXJ3;sp|Q9UPW0|FOXJ3_HUMAN Forkhead box protein J3 OS=Homo sapiens GN=FOXJ3	21	2	2	1	2	0	0	0	0	0	0	0	0	0	0	0	0	0	0	0	0	0	0	0	0	0	0	0	0	0	0	0	0	0	0	0	0	0	0	0	5.5
678	C9JVW0	C9JVW0	2	2	2	Putative transmembrane protein INAFM1	INAFM1	sp|C9JVW0|INAM1_HUMAN Putative transmembrane protein INAFM1 OS=Homo sapiens GN=INAFM1 PE=4 SV=1	1	2	2	2	2	0	0	0	0	0	0	0	0	0	0	0	0	0	0	0	0	0	0	0	0	0	0	0	0	0	0	0	0	0	0	0	0	0	0	0	21.8
679	C9JW63;Q9Y2D2-3;Q9Y2D2;Q9Y2D2-2	C9JW63;Q9Y2D2-3;Q9Y2D2;Q9Y2D2-2	1;1;1;1	1;1;1;1	1;1;1;1	UDP-N-acetylglucosamine transporter	SLC35A3	tr|C9JW63|C9JW63_HUMAN UDP-N-acetylglucosamine transporter (Fragment) OS=Homo sapiens GN=SLC35A3 PE=4 SV=1;sp|Q9Y2D2-3|S35A3_HUMAN Isoform 3 of UDP-N-acetylglucosamine transporter OS=Homo sapiens GN=SLC35A3;sp|Q9Y2D2|S35A3_HUMAN UDP-N-acetylglucosamine tra	4	1	1	1	1	1	0	0	1	1	0	1	1	0	0	1	0	0	0	0	0	0	0	0	0	0	0	0	0	0	0	0	0	0	0	0	0	0	0	0	6.7
680	C9JW69;P18754;P18754-2;C9JRH2;C9JMJ4;C9J3R0;C9JQZ4	C9JW69;P18754;P18754-2;C9JRH2;C9JMJ4;C9J3R0;C9JQZ4	13;13;13;10;10;10;10	13;13;13;10;10;10;10	13;13;13;10;10;10;10	Regulator of chromosome condensation	RCC1	tr|C9JW69|C9JW69_HUMAN Regulator of chromosome condensation (Fragment) OS=Homo sapiens GN=RCC1 PE=1 SV=1;sp|P18754|RCC1_HUMAN Regulator of chromosome condensation OS=Homo sapiens GN=RCC1 PE=1 SV=1;sp|P18754-2|RCC1_HUMAN Isoform 2 of Regulator of chromosome	7	13	13	13	11	7	2	3	3	3	5	5	1	1	3	5	4	3	6	3	5	5	3	5	3	2	0	3	1	3	3	2	2	3	2	1	1	2	6	7	46.8
681	C9JYM0;O75817	C9JYM0;O75817	2;2	2;2	2;2	Ribonuclease P protein subunit p20	POP7	tr|C9JYM0|C9JYM0_HUMAN Ribonuclease P protein subunit p20 (Fragment) OS=Homo sapiens GN=POP7 PE=1 SV=1;sp|O75817|POP7_HUMAN Ribonuclease P protein subunit p20 OS=Homo sapiens GN=POP7 PE=1 SV=2	2	2	2	2	2	1	0	0	0	0	0	0	0	1	0	0	0	0	0	0	0	1	1	0	1	0	0	1	0	0	0	0	0	1	0	0	0	1	0	1	16.8
682	C9JYQ9;H0Y8C2;Q6P5R6	C9JYQ9;H0Y8C2;Q6P5R6	3;3;3	3;3;3	3;3;3	60S ribosomal protein L22-like 1	RPL22L1	tr|C9JYQ9|C9JYQ9_HUMAN 60S ribosomal protein L22-like 1 OS=Homo sapiens GN=RPL22L1 PE=1 SV=1;tr|H0Y8C2|H0Y8C2_HUMAN 60S ribosomal protein L22-like 1 (Fragment) OS=Homo sapiens GN=RPL22L1 PE=1 SV=1;sp|Q6P5R6|RL22L_HUMAN 60S ribosomal protein L22-like 1 OS=H	3	3	3	3	2	3	1	1	2	0	2	1	1	1	1	0	0	0	2	1	1	2	2	3	1	1	0	0	0	1	1	1	1	1	1	0	0	3	0	1	25.6
683	C9JYY6;Q92823-3;Q92823-4;Q92823-6;Q92823-2;Q92823;Q92823-5;F8W775;A0A087X2B3;C9JH43;C9J8B6;C9JF43	C9JYY6;Q92823-3;Q92823-4;Q92823-6;Q92823-2;Q92823;Q92823-5;F8W775;A0A087X2B3	19;19;19;19;19;19;19;16;15;5;1;1	19;19;19;19;19;19;19;16;15;5;1;1	19;19;19;19;19;19;19;16;15;5;1;1	Neuronal cell adhesion molecule	NRCAM	tr|C9JYY6|C9JYY6_HUMAN Neuronal cell adhesion molecule OS=Homo sapiens GN=NRCAM PE=4 SV=3;sp|Q92823-3|NRCAM_HUMAN Isoform 3 of Neuronal cell adhesion molecule OS=Homo sapiens GN=NRCAM;sp|Q92823-4|NRCAM_HUMAN Isoform 4 of Neuronal cell adhesion molecule OS=	12	19	19	19	18	10	3	4	2	2	3	5	1	3	3	2	2	2	1	4	1	2	4	2	2	3	1	2	4	2	2	2	3	2	5	2	2	2	1	0	19.4
684	C9JZ40;Q7Z2E3-5;Q7Z2E3-9;Q7Z2E3-10;Q7Z2E3-11;Q7Z2E3-7;Q7Z2E3;C9J8U3;Q7Z2E3-13;Q7Z2E3-4;Q7Z2E3-8;F8W6G5;Q7Z2E3-3;F8WBD6;E7EUY4;F8WBM3;Q6JV79;E7EVB7;Q7Z2E3-12;Q7Z2E3-6;Q7Z2E3-2	C9JZ40;Q7Z2E3-5;Q7Z2E3-9;Q7Z2E3-10;Q7Z2E3-11;Q7Z2E3-7;Q7Z2E3;C9J8U3;Q7Z2E3-13;Q7Z2E3-4;Q7Z2E3-8;F8W6G5;Q7Z2E3-3	4;4;4;4;4;4;4;3;3;3;3;2;2;1;1;1;1;1;1;1;1	4;4;4;4;4;4;4;3;3;3;3;2;2;1;1;1;1;1;1;1;1	4;4;4;4;4;4;4;3;3;3;3;2;2;1;1;1;1;1;1;1;1	Aprataxin	APTX	tr|C9JZ40|C9JZ40_HUMAN Aprataxin (Fragment) OS=Homo sapiens GN=APTX PE=1 SV=1;sp|Q7Z2E3-5|APTX_HUMAN Isoform 5 of Aprataxin OS=Homo sapiens GN=APTX;sp|Q7Z2E3-9|APTX_HUMAN Isoform 9 of Aprataxin OS=Homo sapiens GN=APTX;sp|Q7Z2E3-10|APTX_HUMAN Isoform 10 of	21	4	4	4	4	2	1	1	1	1	1	2	1	1	0	1	1	1	2	1	2	1	1	0	1	0	0	0	1	1	2	1	1	0	1	1	1	1	2	1	17.1
685	H7C4M9;C9JZG9;C9JZY6;P62256-2;P62256;C9J8Q9	H7C4M9;C9JZG9;C9JZY6;P62256-2;P62256	3;3;3;3;3;1	3;3;3;3;3;1	3;3;3;3;3;1	Ubiquitin-conjugating enzyme E2 H	UBE2H	tr|H7C4M9|H7C4M9_HUMAN Ubiquitin-conjugating enzyme E2 H (Fragment) OS=Homo sapiens GN=UBE2H PE=1 SV=1;tr|C9JZG9|C9JZG9_HUMAN Ubiquitin-conjugating enzyme E2 H (Fragment) OS=Homo sapiens GN=UBE2H PE=1 SV=1;tr|C9JZY6|C9JZY6_HUMAN Ubiquitin-conjugating enzym	6	3	3	3	2	2	2	0	0	2	1	0	1	0	0	0	1	0	0	0	1	1	0	0	0	0	1	0	1	0	1	0	0	0	0	0	1	0	1	1	64.5
686	C9JZR2;O60716-5;O60716-3;O60716-2;O60716;O60716-8;O60716-7;O60716-6;O60716-4;O60716-13;O60716-11;O60716-10;O60716-9;O60716-16;O60716-15;O60716-14;O60716-12;O60716-21;O60716-19;O60716-18;O60716-17;O60716-24;O60716-23;O60716-22;O60716-20;O60716-29;O60716-27;O60716-26;O60716-25;O60716-32;O60716-31;O60716-30;O60716-28;E9PKY0;E9PRE2;H0YC95;E9PKL1	C9JZR2;O60716-5;O60716-3;O60716-2;O60716;O60716-8;O60716-7;O60716-6;O60716-4;O60716-13;O60716-11;O60716-10;O60716-9;O60716-16;O60716-15;O60716-14;O60716-12;O60716-21;O60716-19;O60716-18;O60716-17;O60716-24;O60716-23;O60716-22;O60716-20;O60716-29;O60716-27;O60716-26;O60716-25;O60716-32;O60716-31;O60716-30;O60716-28	35;35;35;35;35;34;34;34;34;33;33;33;33;32;32;32;32;31;31;31;31;30;30;30;30;25;25;25;25;24;24;24;24;8;6;4;3	35;35;35;35;35;34;34;34;34;33;33;33;33;32;32;32;32;31;31;31;31;30;30;30;30;25;25;25;25;24;24;24;24;8;6;4;3	35;35;35;35;35;34;34;34;34;33;33;33;33;32;32;32;32;31;31;31;31;30;30;30;30;25;25;25;25;24;24;24;24;8;6;4;3	Catenin delta-1	CTNND1	tr|C9JZR2|C9JZR2_HUMAN Catenin delta-1 OS=Homo sapiens GN=CTNND1 PE=1 SV=2;sp|O60716-5|CTND1_HUMAN Isoform 1A of Catenin delta-1 OS=Homo sapiens GN=CTNND1;sp|O60716-3|CTND1_HUMAN Isoform 1AC of Catenin delta-1 OS=Homo sapiens GN=CTNND1;sp|O60716-2|CTND1_HU	37	35	35	35	33	22	7	8	9	8	9	11	8	10	8	6	10	8	14	9	7	9	9	10	6	8	4	5	6	5	6	9	5	11	5	6	11	5	7	8	47.4
687	F8WBF4;C9K0I4;F8WDH1;P56557	F8WBF4;C9K0I4;F8WDH1;P56557	2;2;2;2	2;2;2;2	2;2;2;2	Transmembrane protein 50B	TMEM50B	tr|F8WBF4|F8WBF4_HUMAN Transmembrane protein 50B OS=Homo sapiens GN=TMEM50B PE=1 SV=1;tr|C9K0I4|C9K0I4_HUMAN Transmembrane protein 50B (Fragment) OS=Homo sapiens GN=TMEM50B PE=1 SV=1;tr|F8WDH1|F8WDH1_HUMAN Transmembrane protein 50B OS=Homo sapiens GN=TMEM5	4	2	2	2	2	1	0	0	0	0	0	0	0	0	0	0	0	0	0	0	0	0	0	0	0	0	0	0	0	0	0	0	0	0	0	0	0	0	0	1	45.5
688	C9K0J5;Q70E73-8;Q70E73-4;Q70E73-9;Q70E73-6;Q70E73-7;Q70E73-3;C9J0R8;C9JLG4	C9K0J5;Q70E73-8;Q70E73-4;Q70E73-9;Q70E73-6;Q70E73-7;Q70E73-3	14;8;8;8;8;7;7;1;1	14;8;8;8;8;7;7;1;1	1;1;1;1;1;0;0;0;0	Ras-associated and pleckstrin homology domains-containing protein 1	RAPH1	tr|C9K0J5|C9K0J5_HUMAN Ras association (RalGDS/AF-6) and pleckstrin homology domains 1, isoform CRA_b OS=Homo sapiens GN=RAPH1 PE=1 SV=1;sp|Q70E73-8|RAPH1_HUMAN Isoform RMO1bc of Ras-associated and pleckstrin homology domains-containing protein 1 OS=Homo s	9	14	14	1	13	6	0	1	1	0	2	1	1	1	1	2	1	2	2	2	1	2	2	1	2	1	2	0	1	1	2	1	0	1	1	1	2	1	1	1	13.7
689	D3DPC4;Q53R41;Q53R41-2;C9JMM4;E7EW60;C9JTP4	D3DPC4;Q53R41;Q53R41-2	11;11;8;1;1;1	11;11;8;1;1;1	11;11;8;1;1;1	FAST kinase domain-containing protein 1	FLJ21901;FASTKD1	tr|D3DPC4|D3DPC4_HUMAN FAST kinase domain-containing protein 1 OS=Homo sapiens GN=FLJ21901 PE=1 SV=1;sp|Q53R41|FAKD1_HUMAN FAST kinase domain-containing protein 1 OS=Homo sapiens GN=FASTKD1 PE=1 SV=1;sp|Q53R41-2|FAKD1_HUMAN Isoform 2 of FAST kinase domain-	6	11	11	11	7	7	2	1	2	1	1	1	2	1	2	0	2	2	1	2	1	0	1	1	2	0	2	2	1	2	2	2	3	1	3	0	2	1	1	1	16
690	D3DPN2;O75056	D3DPN2;O75056	3;3	3;3	3;3	Syndecan;Syndecan-3	SDC3	tr|D3DPN2|D3DPN2_HUMAN Syndecan OS=Homo sapiens GN=SDC3 PE=3 SV=1;sp|O75056|SDC3_HUMAN Syndecan-3 OS=Homo sapiens GN=SDC3 PE=1 SV=2	2	3	3	3	3	1	0	0	0	0	0	0	0	0	0	0	0	0	0	0	0	0	0	0	0	0	0	0	0	0	0	0	0	0	0	0	0	0	0	0	11.5
691	D3DQH8;P09486;F5GY03;E5RK62	D3DQH8;P09486;F5GY03;E5RK62	10;10;8;6	10;10;8;6	10;10;8;6	SPARC	SPARC	tr|D3DQH8|D3DQH8_HUMAN SPARC OS=Homo sapiens GN=SPARC PE=4 SV=1;sp|P09486|SPRC_HUMAN SPARC OS=Homo sapiens GN=SPARC PE=1 SV=1;tr|F5GY03|F5GY03_HUMAN SPARC (Fragment) OS=Homo sapiens GN=SPARC PE=4 SV=1;tr|E5RK62|E5RK62_HUMAN SPARC (Fragment) OS=Homo sapiens	4	10	10	10	10	6	3	2	3	2	3	3	3	2	3	3	2	2	2	2	2	2	3	1	3	3	3	2	3	2	4	3	2	4	3	2	2	3	2	4	29.8
692	D3DRR9;Q86WR7;Q86WR7-2	D3DRR9;Q86WR7	3;3;1	3;3;1	3;3;1	Proline and serine-rich protein 2	C10orf47;PROSER2	tr|D3DRR9|D3DRR9_HUMAN Chromosome 10 open reading frame 47, isoform CRA_b OS=Homo sapiens GN=C10orf47 PE=1 SV=1;sp|Q86WR7|PRSR2_HUMAN Proline and serine-rich protein 2 OS=Homo sapiens GN=PROSER2 PE=1 SV=2	3	3	3	3	3	0	0	0	0	0	0	0	0	0	0	0	0	0	0	0	0	0	0	0	0	0	0	0	0	0	0	0	0	0	1	0	1	0	0	0	15.5
693	D3DSM0;A0A087WX36	D3DSM0;A0A087WX36	26;15	1;1	1;1	Integrin beta	ITGB2	tr|D3DSM0|D3DSM0_HUMAN Integrin beta OS=Homo sapiens GN=ITGB2 PE=3 SV=1;tr|A0A087WX36|A0A087WX36_HUMAN Integrin beta-2 OS=Homo sapiens GN=ITGB2 PE=4 SV=1	2	26	1	1	26	11	1	2	2	2	4	4	2	2	2	1	3	2	3	3	2	2	0	2	2	2	5	5	0	2	1	3	2	3	3	2	2	1	1	3	40.6
694	D3DSM6;P41440;H3BTQ3;P41440-3;P41440-2;E9PIL5;C9J8K6;C9JKP4	D3DSM6;P41440;H3BTQ3;P41440-3;P41440-2	4;4;3;3;3;1;1;1	4;4;3;3;3;1;1;1	4;4;3;3;3;1;1;1	Folate transporter 1	SLC19A1	tr|D3DSM6|D3DSM6_HUMAN Folate transporter 1 OS=Homo sapiens GN=SLC19A1 PE=1 SV=1;sp|P41440|S19A1_HUMAN Folate transporter 1 OS=Homo sapiens GN=SLC19A1 PE=1 SV=3;tr|H3BTQ3|H3BTQ3_HUMAN Folate transporter 1 OS=Homo sapiens GN=SLC19A1 PE=1 SV=1;sp|P41440-3|S1	8	4	4	4	4	2	1	0	0	0	0	0	0	1	1	1	0	0	1	0	1	0	0	0	1	0	0	0	1	1	0	0	0	0	1	0	0	0	1	1	6.7
695	D3DSM8;O95954;O95954-2;B7WPK3;O95954-3;H7C315;O95954-4	D3DSM8;O95954;O95954-2;B7WPK3;O95954-3	21;21;18;12;12;2;2	21;21;18;12;12;2;2	21;21;18;12;12;2;2	Formimidoyltransferase-cyclodeaminase;Glutamate formimidoyltransferase;Formimidoyltetrahydrofolate cyclodeaminase	FTCD	tr|D3DSM8|D3DSM8_HUMAN Formimidoyltransferase-cyclodeaminase OS=Homo sapiens GN=FTCD PE=4 SV=1;sp|O95954|FTCD_HUMAN Formimidoyltransferase-cyclodeaminase OS=Homo sapiens GN=FTCD PE=1 SV=2;sp|O95954-2|FTCD_HUMAN Isoform C of Formimidoyltransferase-cyclodeam	7	21	21	21	10	18	3	5	2	3	4	5	3	3	6	4	4	1	16	8	5	3	5	6	2	4	4	1	4	4	6	4	1	5	4	3	3	5	4	4	41.5
696	D3DTX6;Q96SB3	D3DTX6;Q96SB3	19;19	19;19	19;19	Neurabin-2	PPP1R9B	tr|D3DTX6|D3DTX6_HUMAN Neurabin-2 OS=Homo sapiens GN=PPP1R9B PE=1 SV=1;sp|Q96SB3|NEB2_HUMAN Neurabin-2 OS=Homo sapiens GN=PPP1R9B PE=1 SV=2	2	19	19	19	19	10	3	4	3	4	3	3	1	0	3	2	3	2	6	3	4	3	2	3	3	3	2	2	2	2	4	4	1	3	2	3	4	4	3	3	27.7
697	D3DU01;Q96GC9;K7EL46;K7EL93;K7EL74;K7ENU2;K7EK01;K7EMI0;K7ELS2;K7EPE7;Q96GC9-2	D3DU01;Q96GC9;K7EL46;K7EL93;K7EL74;K7ENU2;K7EK01;K7EMI0;K7ELS2;K7EPE7;Q96GC9-2	2;2;1;1;1;1;1;1;1;1;1	2;2;1;1;1;1;1;1;1;1;1	2;2;1;1;1;1;1;1;1;1;1	Vacuole membrane protein 1	TMEM49;VMP1	tr|D3DU01|D3DU01_HUMAN Transmembrane protein 49, isoform CRA_b OS=Homo sapiens GN=TMEM49 PE=1 SV=1;sp|Q96GC9|VMP1_HUMAN Vacuole membrane protein 1 OS=Homo sapiens GN=VMP1 PE=1 SV=1;tr|K7EL46|K7EL46_HUMAN Vacuole membrane protein 1 (Fragment) OS=Homo sapien	11	2	2	2	2	2	2	2	2	1	1	2	2	1	2	2	1	2	2	1	2	1	0	1	1	1	2	1	1	2	2	2	0	1	2	1	2	1	2	2	4.1
698	D3DVS1;Q5BJH2	D3DVS1;Q5BJH2	2;1	2;1	2;1	Transmembrane protein 128	TMEM128	tr|D3DVS1|D3DVS1_HUMAN Transmembrane protein 128 OS=Homo sapiens GN=TMEM128 PE=4 SV=1;sp|Q5BJH2|TM128_HUMAN Transmembrane protein 128 OS=Homo sapiens GN=TMEM128 PE=2 SV=1	2	2	2	2	2	1	0	0	0	0	0	0	0	0	0	0	0	0	0	0	0	0	0	0	0	0	0	1	1	0	1	0	0	0	1	0	1	0	1	0	16.4
699	Q5HY75;D3DWX8;P98173-3;P98173-2;P98173;A6QRH7	Q5HY75;D3DWX8;P98173-3;P98173-2;P98173;A6QRH7	4;4;4;4;4;3	4;4;4;4;4;3	4;4;4;4;4;3	Protein FAM3A	FAM3A	tr|Q5HY75|Q5HY75_HUMAN Protein FAM3A OS=Homo sapiens GN=FAM3A PE=4 SV=1;tr|D3DWX8|D3DWX8_HUMAN Family with sequence similarity 3, member A, isoform CRA_c OS=Homo sapiens GN=FAM3A PE=4 SV=1;sp|P98173-3|FAM3A_HUMAN Isoform 3 of Protein FAM3A OS=Homo sapiens	6	4	4	4	4	2	0	0	0	0	0	0	0	0	0	0	0	0	0	0	0	0	0	0	0	0	0	1	0	0	0	0	0	0	0	0	0	0	0	0	23.6
700	D3YTB1;F8W727;P62910;D3YTI8	D3YTB1;F8W727;P62910	7;7;7;1	7;7;7;1	7;7;7;1	60S ribosomal protein L32	RPL32	tr|D3YTB1|D3YTB1_HUMAN 60S ribosomal protein L32 (Fragment) OS=Homo sapiens GN=RPL32 PE=1 SV=1;tr|F8W727|F8W727_HUMAN 60S ribosomal protein L32 OS=Homo sapiens GN=RPL32 PE=1 SV=1;sp|P62910|RL32_HUMAN 60S ribosomal protein L32 OS=Homo sapiens GN=RPL32 PE=1	4	7	7	7	6	7	6	3	4	4	5	4	4	3	3	5	4	4	3	4	4	5	4	5	3	4	5	4	6	4	5	3	3	4	3	4	4	5	4	4	50.4
701	D3YTB5;P51617-4;P51617-2;P51617-3;P51617;F8WAB6;H7C224;H7C1F0;H7C2I6;P51955-3	D3YTB5;P51617-4;P51617-2;P51617-3;P51617;F8WAB6;H7C224	6;6;6;6;6;3;3;2;2;1	6;6;6;6;6;3;3;2;2;1	5;5;5;5;5;3;2;2;1;0	Interleukin-1 receptor-associated kinase 1	IRAK1	tr|D3YTB5|D3YTB5_HUMAN Interleukin-1 receptor-associated kinase 1 OS=Homo sapiens GN=IRAK1 PE=1 SV=1;sp|P51617-4|IRAK1_HUMAN Isoform 4 of Interleukin-1 receptor-associated kinase 1 OS=Homo sapiens GN=IRAK1;sp|P51617-2|IRAK1_HUMAN Isoform 2 of Interleukin-1	10	6	6	5	4	5	1	1	2	1	1	1	2	2	1	2	1	2	2	2	1	1	0	2	2	1	0	1	1	0	1	1	0	1	1	1	1	1	2	1	11
702	D3YTC4;F8WCY4;B5ME96;Q6PI73	D3YTC4;F8WCY4;B5ME96;Q6PI73	4;4;3;3	3;3;2;2	1;1;1;1	Leukocyte immunoglobulin-like receptor subfamily A member 6	LILRA6	tr|D3YTC4|D3YTC4_HUMAN Leukocyte immunoglobulin-like receptor subfamily A member 6 OS=Homo sapiens GN=LILRA6 PE=4 SV=3;tr|F8WCY4|F8WCY4_HUMAN Leukocyte immunoglobulin-like receptor subfamily A member 6 OS=Homo sapiens GN=LILRA6 PE=4 SV=2;tr|B5ME96|B5ME96_H	4	4	3	1	4	1	0	0	0	0	0	0	0	0	0	0	0	0	0	0	0	0	0	0	0	0	0	0	0	0	0	0	0	0	0	0	0	0	0	0	9.7
703	E7ENA2;D3YTF9;Q9NNW7-2;Q9NNW7;D3YTF8;A0A096LPK7;A0A096LNN4;Q9NNW7-3;A0A096LPD9;E7EWK1;Q9NNW7-4;A0A096LPH4;A0A096LP96;A0A096LPB7;A0A096LNY7	E7ENA2;D3YTF9;Q9NNW7-2;Q9NNW7;D3YTF8;A0A096LPK7;A0A096LNN4;Q9NNW7-3;A0A096LPD9;E7EWK1;Q9NNW7-4	22;22;22;22;21;19;18;18;13;13;12;5;5;5;3	22;22;22;22;21;19;18;18;13;13;12;5;5;5;3	21;21;21;21;20;18;18;18;12;12;12;5;5;5;3	Thioredoxin reductase 2, mitochondrial	TXNRD2	tr|E7ENA2|E7ENA2_HUMAN Thioredoxin reductase 2, mitochondrial OS=Homo sapiens GN=TXNRD2 PE=1 SV=1;tr|D3YTF9|D3YTF9_HUMAN Thioredoxin reductase 2, mitochondrial OS=Homo sapiens GN=TXNRD2 PE=1 SV=1;sp|Q9NNW7-2|TRXR2_HUMAN Isoform 2 of Thioredoxin reductase 2	15	22	22	21	19	19	11	8	10	10	9	9	10	7	6	5	9	4	8	6	5	9	1	5	3	9	6	6	7	9	3	8	9	3	12	8	10	9	8	11	58.9
704	D3YTG3;Q7Z7G0;H0Y897;Q7Z7G0-3;Q7Z7G0-2;Q5JPC9;H0YEA0;H7C556;E9PPR9;H7C4X4;H7C4S3;H7C4T1	D3YTG3;Q7Z7G0;H0Y897;Q7Z7G0-3;Q7Z7G0-2	16;15;10;9;8;7;4;3;2;2;2;1	16;15;10;9;8;7;4;3;2;2;2;1	7;6;1;0;0;7;4;0;2;2;1;0	Target of Nesh-SH3	ABI3BP	tr|D3YTG3|D3YTG3_HUMAN Target of Nesh-SH3 OS=Homo sapiens GN=ABI3BP PE=4 SV=1;sp|Q7Z7G0|TARSH_HUMAN Target of Nesh-SH3 OS=Homo sapiens GN=ABI3BP PE=1 SV=1;tr|H0Y897|H0Y897_HUMAN Target of Nesh-SH3 (Fragment) OS=Homo sapiens GN=ABI3BP PE=4 SV=1;sp|Q7Z7G0-3|	12	16	16	7	15	9	2	2	4	2	2	3	2	2	2	1	1	2	2	4	3	5	1	3	2	5	1	2	1	1	3	1	3	2	7	3	5	2	5	3	11.2
705	D6R8Y8;Q8IVN3	D6R8Y8;Q8IVN3	1;1	1;1	1;1	Musculoskeletal embryonic nuclear protein 1	MUSTN1	tr|D6R8Y8|D6R8Y8_HUMAN Uncharacterized protein OS=Homo sapiens PE=4 SV=1;sp|Q8IVN3|MSTN1_HUMAN Musculoskeletal embryonic nuclear protein 1 OS=Homo sapiens GN=MUSTN1 PE=2 SV=2	2	1	1	1	0	0	0	0	0	0	0	0	0	0	1	1	1	1	1	1	1	1	0	1	1	1	0	1	0	1	1	1	0	0	1	1	1	1	1	1	12.5
706	D6R934;P02746;D6RGJ1	D6R934;P02746	9;9;4	9;9;4	9;9;4	Complement C1q subcomponent subunit B	C1QB	tr|D6R934|D6R934_HUMAN Complement C1q subcomponent subunit B OS=Homo sapiens GN=C1QB PE=4 SV=1;sp|P02746|C1QB_HUMAN Complement C1q subcomponent subunit B OS=Homo sapiens GN=C1QB PE=1 SV=3	3	9	9	9	8	8	7	5	5	5	5	4	5	6	6	5	5	6	6	6	5	5	7	6	6	6	6	7	7	6	5	4	4	7	5	6	6	7	7	7	40.6
707	D6R938;E9PBG7;E9PF82;Q13557-8;Q13557-10;Q13557;Q13557-6;Q13557-11;Q13557-12;Q13557-9;Q13557-5;Q13557-3;Q13557-4;H0Y9J2;H0Y9C2;E9PBE8;E7EQE4;D6RHX9;D6RFJ0;E7ERS6;E7ETC9	D6R938;E9PBG7;E9PF82;Q13557-8;Q13557-10;Q13557;Q13557-6;Q13557-11;Q13557-12;Q13557-9;Q13557-5;Q13557-3;Q13557-4	17;17;17;17;17;17;17;17;16;16;16;16;16;8;8;2;2;1;1;1;1	17;17;17;17;17;17;17;17;16;16;16;16;16;8;8;2;2;1;1;1;1	12;12;12;12;12;12;12;12;11;11;11;11;11;7;5;0;0;0;0;0;0	Calcium/calmodulin-dependent protein kinase type II subunit delta	CAMK2D	tr|D6R938|D6R938_HUMAN Calcium/calmodulin-dependent protein kinase (CaM kinase) II delta, isoform CRA_e OS=Homo sapiens GN=CAMK2D PE=1 SV=1;tr|E9PBG7|E9PBG7_HUMAN Calcium/calmodulin-dependent protein kinase type II subunit delta OS=Homo sapiens GN=CAMK2D P	21	17	17	12	17	13	4	5	4	4	7	7	4	7	4	7	8	7	8	8	8	6	2	5	9	6	5	6	7	5	3	5	7	3	4	4	3	8	6	6	40.6
708	D6RGY3;D6R960;Q6PUV4;D6RDN3;D6RI05;D6RBA5	D6RGY3;D6R960;Q6PUV4;D6RDN3;D6RI05;D6RBA5	2;2;2;1;1;1	2;2;2;1;1;1	2;2;2;1;1;1	Complexin-2	CPLX2	tr|D6RGY3|D6RGY3_HUMAN Complexin-2 (Fragment) OS=Homo sapiens GN=CPLX2 PE=4 SV=1;tr|D6R960|D6R960_HUMAN Complexin-2 (Fragment) OS=Homo sapiens GN=CPLX2 PE=4 SV=1;sp|Q6PUV4|CPLX2_HUMAN Complexin-2 OS=Homo sapiens GN=CPLX2 PE=1 SV=2;tr|D6RDN3|D6RDN3_HUMAN Co	6	2	2	2	2	0	0	0	0	0	0	0	0	0	0	0	0	0	0	0	0	0	0	0	0	0	0	0	0	0	0	0	0	0	0	0	0	0	0	0	26.1
709	D6R992;Q01201;D6RIV7	D6R992;Q01201	3;3;1	3;3;1	3;3;1	Transcription factor RelB	RELB	tr|D6R992|D6R992_HUMAN Transcription factor RelB OS=Homo sapiens GN=RELB PE=1 SV=1;sp|Q01201|RELB_HUMAN Transcription factor RelB OS=Homo sapiens GN=RELB PE=1 SV=2	3	3	3	3	2	2	0	0	0	0	0	1	0	0	0	0	0	0	0	0	0	0	0	0	0	0	0	0	0	0	0	0	0	0	0	0	0	1	0	0	10.9
710	D6R9F4;E9PDR5;E7EPI0;Q9P2D0-2;Q9P2D0	D6R9F4;E9PDR5;E7EPI0;Q9P2D0-2;Q9P2D0	2;2;2;2;2	2;2;2;2;2	2;2;2;2;2	Inhibitor of Bruton tyrosine kinase	IBTK	tr|D6R9F4|D6R9F4_HUMAN Inhibitor of Bruton tyrosine kinase OS=Homo sapiens GN=IBTK PE=4 SV=1;tr|E9PDR5|E9PDR5_HUMAN Inhibitor of Bruton tyrosine kinase OS=Homo sapiens GN=IBTK PE=1 SV=1;tr|E7EPI0|E7EPI0_HUMAN Inhibitor of Bruton tyrosine kinase OS=Homo sap	5	2	2	2	2	1	0	0	0	0	0	0	0	0	1	0	0	0	0	0	0	0	0	0	0	0	0	0	0	0	0	0	0	0	0	0	0	0	0	0	10.1
711	D6R9G1;P50613;D6REC6;D6RAD4	D6R9G1;P50613;D6REC6;D6RAD4	6;6;5;5	6;6;5;5	5;5;4;4	Cyclin-dependent kinase 7	CDK7	tr|D6R9G1|D6R9G1_HUMAN Cyclin-dependent kinase 7 OS=Homo sapiens GN=CDK7 PE=1 SV=1;sp|P50613|CDK7_HUMAN Cyclin-dependent kinase 7 OS=Homo sapiens GN=CDK7 PE=1 SV=1;tr|D6REC6|D6REC6_HUMAN Cyclin-dependent kinase 7 (Fragment) OS=Homo sapiens GN=CDK7 PE=1 SV=	4	6	6	5	3	5	1	2	2	1	2	2	1	2	2	1	2	1	2	0	2	1	2	1	1	0	1	2	2	1	2	0	1	1	1	2	2	0	0	2	24.5
712	D6R9P1;Q6UWR7	D6R9P1;Q6UWR7	1;1	1;1	1;1	Ectonucleotide pyrophosphatase/phosphodiesterase family member 6	ENPP6	tr|D6R9P1|D6R9P1_HUMAN Ectonucleotide pyrophosphatase/phosphodiesterase family member 6 soluble form (Fragment) OS=Homo sapiens GN=ENPP6 PE=4 SV=1;sp|Q6UWR7|ENPP6_HUMAN Ectonucleotide pyrophosphatase/phosphodiesterase family member 6 OS=Homo sapiens GN=ENP	2	1	1	1	0	0	0	0	0	0	0	0	0	0	0	0	0	0	0	0	0	0	0	0	0	0	0	0	0	0	0	0	0	0	0	0	0	0	0	0	7.7
713	D6R9S7;D6RHE3;D6RDB0;Q96GZ6-6;Q96GZ6-5;Q96GZ6-9;Q96GZ6-2;Q96GZ6;D6RF72;D6R9M9;D6R9X6;D6R925;D6RJC0;D6RC02;Q96GZ6-4;Q96GZ6-3;Q96GZ6-7;D6RDM3;Q96GZ6-8;Q96JW4	D6R9S7;D6RHE3;D6RDB0;Q96GZ6-6;Q96GZ6-5;Q96GZ6-9;Q96GZ6-2;Q96GZ6;D6RF72;D6R9M9;D6R9X6;D6R925;D6RJC0;D6RC02;Q96GZ6-4;Q96GZ6-3	7;7;7;7;7;7;7;7;6;6;6;4;4;4;4;4;3;1;1;1	7;7;7;7;7;7;7;7;6;6;6;4;4;4;4;4;3;1;1;1	6;6;6;6;6;6;6;6;5;5;5;4;4;4;4;4;2;1;1;0	Solute carrier family 41 member 3	SLC41A3	tr|D6R9S7|D6R9S7_HUMAN Solute carrier family 41 member 3 (Fragment) OS=Homo sapiens GN=SLC41A3 PE=4 SV=1;tr|D6RHE3|D6RHE3_HUMAN Solute carrier family 41 member 3 (Fragment) OS=Homo sapiens GN=SLC41A3 PE=4 SV=1;tr|D6RDB0|D6RDB0_HUMAN Solute carrier family 4	20	7	7	6	6	6	1	0	3	3	3	2	1	1	2	1	1	2	1	2	1	1	0	1	1	1	1	0	1	2	2	2	1	2	2	0	1	1	1	1	55.3
714	D6RIU2;D6RDP6;D6RHU6;D6RDY1;D6RA76;D6RC11;D6R9S8;D6RCE6;D6RFX6;D6RDI6;D6RCR8;Q9NY35-2;Q9NY35;D6RD48;D6RAZ7;H0Y8T9;D6R9K1;D6RB31;D6RCP3;Q9NY35-3	D6RIU2;D6RDP6;D6RHU6;D6RDY1;D6RA76;D6RC11;D6R9S8;D6RCE6;D6RFX6;D6RDI6;D6RCR8;Q9NY35-2;Q9NY35;D6RD48;D6RAZ7;H0Y8T9	4;4;4;4;4;4;4;4;4;4;4;4;4;3;3;3;1;1;1;1	4;4;4;4;4;4;4;4;4;4;4;4;4;3;3;3;1;1;1;1	4;4;4;4;4;4;4;4;4;4;4;4;4;3;3;3;1;1;1;1	Claudin domain-containing protein 1	CLDND1	tr|D6RIU2|D6RIU2_HUMAN Claudin domain-containing protein 1 (Fragment) OS=Homo sapiens GN=CLDND1 PE=4 SV=1;tr|D6RDP6|D6RDP6_HUMAN Claudin domain-containing protein 1 (Fragment) OS=Homo sapiens GN=CLDND1 PE=4 SV=1;tr|D6RHU6|D6RHU6_HUMAN Claudin domain-contai	20	4	4	4	4	3	1	0	0	1	0	1	1	1	0	1	0	1	1	1	0	1	0	0	1	0	1	0	0	0	0	0	1	1	0	0	0	0	1	1	31.9
715	D6RDV0;D6RA37;D6RIY7;Q13454-2;Q13454	D6RDV0;D6RA37;D6RIY7;Q13454-2;Q13454	8;8;8;8;8	8;8;8;8;8	8;8;8;8;8	Tumor suppressor candidate 3	TUSC3	tr|D6RDV0|D6RDV0_HUMAN Tumor suppressor candidate 3 OS=Homo sapiens GN=TUSC3 PE=4 SV=1;tr|D6RA37|D6RA37_HUMAN Tumor suppressor candidate 3 OS=Homo sapiens GN=TUSC3 PE=4 SV=1;tr|D6RIY7|D6RIY7_HUMAN Tumor suppressor candidate 3 OS=Homo sapiens GN=TUSC3 PE=4	5	8	8	8	8	5	3	3	2	3	3	3	3	4	3	1	3	1	1	3	1	3	1	2	1	2	1	0	1	3	3	3	1	2	3	2	2	3	4	2	24.6
716	D6RA57;H0Y9X1;Q96EY4	D6RA57;H0Y9X1;Q96EY4	1;1;1	1;1;1	1;1;1	Translation machinery-associated protein 16	TMA16	tr|D6RA57|D6RA57_HUMAN Translation machinery-associated protein 16 OS=Homo sapiens GN=TMA16 PE=1 SV=1;tr|H0Y9X1|H0Y9X1_HUMAN Translation machinery-associated protein 16 (Fragment) OS=Homo sapiens GN=TMA16 PE=1 SV=1;sp|Q96EY4|TMA16_HUMAN Translation machine	3	1	1	1	1	0	0	0	0	0	0	0	0	0	0	0	0	0	1	0	1	0	0	0	0	0	0	0	0	0	0	0	0	0	0	0	0	0	0	0	10.4
717	D6RAF2;Q6PIY7-2;Q6PIY7	D6RAF2;Q6PIY7-2;Q6PIY7	2;2;2	2;2;2	2;2;2	Poly(A) RNA polymerase GLD2	PAPD4	tr|D6RAF2|D6RAF2_HUMAN Poly(A) RNA polymerase GLD2 OS=Homo sapiens GN=PAPD4 PE=1 SV=1;sp|Q6PIY7-2|GLD2_HUMAN Isoform 2 of Poly(A) RNA polymerase GLD2 OS=Homo sapiens GN=PAPD4;sp|Q6PIY7|GLD2_HUMAN Poly(A) RNA polymerase GLD2 OS=Homo sapiens GN=PAPD4 PE=1 SV	3	2	2	2	2	1	0	0	0	1	0	0	0	0	0	0	0	0	1	0	0	0	0	1	1	0	0	0	0	0	1	0	0	0	0	0	1	0	1	0	5
718	D6RAM3;Q7L591;D6R951;D6R977;D6RC22;Q7L591-3;D6RAZ9;D6RAV2;Q7L591-4	D6RAM3;Q7L591;D6R951;D6R977;D6RC22;Q7L591-3	6;6;3;3;3;3;1;1;1	6;6;3;3;3;3;1;1;1	6;6;3;3;3;3;1;1;1	Docking protein 3	DOK3	tr|D6RAM3|D6RAM3_HUMAN Docking protein 3 OS=Homo sapiens GN=DOK3 PE=1 SV=1;sp|Q7L591|DOK3_HUMAN Docking protein 3 OS=Homo sapiens GN=DOK3 PE=1 SV=2;tr|D6R951|D6R951_HUMAN Docking protein 3 (Fragment) OS=Homo sapiens GN=DOK3 PE=1 SV=1;tr|D6R977|D6R977_HUMAN	9	6	6	6	5	3	0	0	1	1	1	0	0	0	0	0	1	0	1	1	0	0	1	0	0	0	1	1	2	1	1	0	0	0	2	0	0	1	1	0	11.8
719	D6RAN8;Q9P0M9;H7C5U8;D6RE11;B3KN43	D6RAN8;Q9P0M9;H7C5U8	5;5;4;1;1	5;5;4;1;1	5;5;4;1;1	39S ribosomal protein L27, mitochondrial	MRPL27	tr|D6RAN8|D6RAN8_HUMAN 39S ribosomal protein L27, mitochondrial OS=Homo sapiens GN=MRPL27 PE=1 SV=1;sp|Q9P0M9|RM27_HUMAN 39S ribosomal protein L27, mitochondrial OS=Homo sapiens GN=MRPL27 PE=1 SV=1;tr|H7C5U8|H7C5U8_HUMAN 39S ribosomal protein L27, mitochon	5	5	5	5	5	3	0	0	2	1	1	0	0	0	0	1	1	1	0	1	0	0	0	2	0	0	0	1	2	1	0	2	1	1	0	1	1	0	0	2	64.5
720	D6RAR4;Q04756	D6RAR4;Q04756	4;4	4;4	1;1	Hepatocyte growth factor activator;Hepatocyte growth factor activator short chain;Hepatocyte growth factor activator long chain	HGFAC	tr|D6RAR4|D6RAR4_HUMAN Hepatocyte growth factor activator OS=Homo sapiens GN=HGFAC PE=3 SV=1;sp|Q04756|HGFA_HUMAN Hepatocyte growth factor activator OS=Homo sapiens GN=HGFAC PE=1 SV=1	2	4	4	1	4	2	0	1	0	0	1	0	0	0	0	0	0	0	0	1	0	0	0	0	1	0	0	0	0	1	0	0	1	1	1	0	0	0	1	0	8.3
721	D6RB01;Q9Y6X4;D6RC41;D6R953	D6RB01;Q9Y6X4	17;17;3;3	17;17;3;3	17;17;3;3	Soluble lamin-associated protein of 75 kDa	FAM169A	tr|D6RB01|D6RB01_HUMAN Soluble lamin-associated protein of 75 kDa OS=Homo sapiens GN=FAM169A PE=1 SV=1;sp|Q9Y6X4|F169A_HUMAN Soluble lamin-associated protein of 75 kDa OS=Homo sapiens GN=FAM169A PE=1 SV=2	4	17	17	17	10	13	2	0	3	0	2	1	0	1	1	0	0	3	1	6	1	2	3	12	7	3	0	1	1	2	0	3	0	2	1	1	3	6	5	8	33
722	D6RB81;Q9UHK6;Q9UHK6-5;V9GZ45;V9GYP4;V9GYU9;Q9UHK6-4;Q9UHK6-2	D6RB81;Q9UHK6;Q9UHK6-5;V9GZ45;V9GYP4;V9GYU9;Q9UHK6-4;Q9UHK6-2	11;11;11;7;7;6;6;6	11;11;11;7;7;6;6;6	11;11;11;7;7;6;6;6	Alpha-methylacyl-CoA racemase	AMACR	tr|D6RB81|D6RB81_HUMAN Alpha-methylacyl-CoA racemase OS=Homo sapiens GN=AMACR PE=4 SV=1;sp|Q9UHK6|AMACR_HUMAN Alpha-methylacyl-CoA racemase OS=Homo sapiens GN=AMACR PE=1 SV=2;sp|Q9UHK6-5|AMACR_HUMAN Isoform 4 of Alpha-methylacyl-CoA racemase OS=Homo sapien	8	11	11	11	9	10	6	2	3	2	3	3	1	3	2	2	3	5	8	7	6	8	1	5	3	7	7	1	4	5	4	4	4	0	6	4	6	7	8	7	31.6
723	D6RBC4;Q8NAP3;D6RHD1;D6RJE1;D6RE69;D6R9I1	D6RBC4;Q8NAP3	3;3;1;1;1;1	2;2;1;1;1;1	2;2;1;1;1;1	Zinc finger and BTB domain-containing protein 38	ZBTB38	tr|D6RBC4|D6RBC4_HUMAN Zinc finger and BTB domain-containing protein 38 (Fragment) OS=Homo sapiens GN=ZBTB38 PE=1 SV=1;sp|Q8NAP3|ZBT38_HUMAN Zinc finger and BTB domain-containing protein 38 OS=Homo sapiens GN=ZBTB38 PE=1 SV=2	6	3	2	2	3	2	0	1	1	0	0	1	0	0	1	1	0	0	0	0	0	0	0	0	0	0	0	0	0	1	0	0	0	0	0	0	0	0	0	0	3.8
724	D6RBL4;Q9HCE5	D6RBL4;Q9HCE5	1;1	1;1	1;1	N6-adenosine-methyltransferase subunit METTL14	METTL14	tr|D6RBL4|D6RBL4_HUMAN N6-adenosine-methyltransferase subunit METTL14 OS=Homo sapiens GN=METTL14 PE=1 SV=1;sp|Q9HCE5|MET14_HUMAN N6-adenosine-methyltransferase subunit METTL14 OS=Homo sapiens GN=METTL14 PE=1 SV=2	2	1	1	1	1	1	0	1	0	0	1	0	1	1	1	1	1	0	0	1	1	1	1	1	0	0	0	0	0	1	0	0	0	0	0	0	1	0	0	0	2.4
725	D6RBM4;Q5HYW2	D6RBM4;Q5HYW2	6;4	6;4	6;4	NHS-like protein 2	NHSL2	tr|D6RBM4|D6RBM4_HUMAN NHS-like protein 2 OS=Homo sapiens GN=NHSL2 PE=4 SV=1;sp|Q5HYW2|NHSL2_HUMAN NHS-like protein 2 OS=Homo sapiens GN=NHSL2 PE=2 SV=1	2	6	6	6	4	5	1	1	0	2	1	0	0	2	1	2	0	2	0	0	2	1	0	2	2	0	0	0	0	2	2	0	0	0	1	2	3	1	0	1	8.2
726	D6RBR7;Q9Y3S2	D6RBR7;Q9Y3S2	2;2	2;2	2;2	Zinc finger protein 330	ZNF330	tr|D6RBR7|D6RBR7_HUMAN Zinc finger protein 330 (Fragment) OS=Homo sapiens GN=ZNF330 PE=1 SV=1;sp|Q9Y3S2|ZN330_HUMAN Zinc finger protein 330 OS=Homo sapiens GN=ZNF330 PE=1 SV=1	2	2	2	2	2	0	0	0	0	0	0	0	0	0	0	0	0	0	0	0	0	0	0	0	0	0	0	0	0	0	0	0	0	0	0	0	0	0	0	0	7.4
727	D6RBS5;Q8IZ81;D6RHX2;V9GY58	D6RBS5;Q8IZ81;D6RHX2	10;10;6;2	10;10;6;2	10;10;6;2	ELMO domain-containing protein 2	ELMOD2	tr|D6RBS5|D6RBS5_HUMAN ELMO domain-containing protein 2 (Fragment) OS=Homo sapiens GN=ELMOD2 PE=1 SV=3;sp|Q8IZ81|ELMD2_HUMAN ELMO domain-containing protein 2 OS=Homo sapiens GN=ELMOD2 PE=1 SV=1;tr|D6RHX2|D6RHX2_HUMAN ELMO domain-containing protein 2 (Fragm	4	10	10	10	9	8	2	4	3	1	3	2	3	3	2	3	4	1	3	3	1	4	1	3	2	2	2	1	3	2	2	3	3	4	3	3	4	5	5	4	63.1
728	D6RCM5;D6RDH6;K4DI92;Q6NW29;D6R9C7	D6RCM5;D6RDH6;K4DI92;Q6NW29;D6R9C7	3;3;3;3;2	3;3;3;3;2	3;3;3;3;2	RWD domain-containing protein 4	RWDD4	tr|D6RCM5|D6RCM5_HUMAN RWD domain-containing protein 4 OS=Homo sapiens GN=RWDD4 PE=1 SV=1;tr|D6RDH6|D6RDH6_HUMAN RWD domain-containing protein 4 OS=Homo sapiens GN=RWDD4 PE=1 SV=1;tr|K4DI92|K4DI92_HUMAN RWD domain containing 4A OS=Homo sapiens GN=RWDD4 PE=	5	3	3	3	3	2	1	0	2	0	1	0	1	1	0	0	1	0	1	0	0	0	0	1	1	1	1	0	0	0	1	0	1	0	1	0	1	2	1	1	77.3
729	D6RCM7;Q8TEZ7	D6RCM7;Q8TEZ7	1;1	1;1	1;1	Membrane progestin receptor beta	PAQR8	tr|D6RCM7|D6RCM7_HUMAN Membrane progestin receptor beta (Fragment) OS=Homo sapiens GN=PAQR8 PE=4 SV=1;sp|Q8TEZ7|MPRB_HUMAN Membrane progestin receptor beta OS=Homo sapiens GN=PAQR8 PE=2 SV=1	2	1	1	1	1	1	0	0	0	0	0	0	0	0	0	0	0	0	0	0	0	0	0	0	0	0	0	0	0	0	0	0	0	0	0	0	0	0	0	0	10.7
730	D6RDG4;Q8NA72-2;Q8NA72-3;Q8NA72;D6RBC1	D6RDG4;Q8NA72-2;Q8NA72-3;Q8NA72	3;3;3;3;1	3;3;3;3;1	3;3;3;3;1	Centrosomal protein POC5	POC5	tr|D6RDG4|D6RDG4_HUMAN Centrosomal protein POC5 OS=Homo sapiens GN=POC5 PE=1 SV=1;sp|Q8NA72-2|POC5_HUMAN Isoform 2 of Centrosomal protein POC5 OS=Homo sapiens GN=POC5;sp|Q8NA72-3|POC5_HUMAN Isoform 3 of Centrosomal protein POC5 OS=Homo sapiens GN=POC5;sp|Q	5	3	3	3	3	0	0	0	0	0	0	0	0	0	0	0	0	0	0	0	0	0	0	0	0	0	0	0	0	0	0	0	0	0	0	0	0	0	0	0	6
731	D6RDH5;O14610	D6RDH5;O14610	1;1	1;1	1;1	Guanine nucleotide-binding protein subunit gamma;Guanine nucleotide-binding protein G(I)/G(S)/G(O) subunit gamma-T2	GNGT2	tr|D6RDH5|D6RDH5_HUMAN Guanine nucleotide-binding protein subunit gamma OS=Homo sapiens GN=GNGT2 PE=3 SV=1;sp|O14610|GBGT2_HUMAN Guanine nucleotide-binding protein G(I)/G(S)/G(O) subunit gamma-T2 OS=Homo sapiens GN=GNGT2 PE=2 SV=1	2	1	1	1	1	0	0	0	0	0	0	0	0	0	0	0	0	0	0	0	0	0	0	0	0	0	0	0	0	0	0	0	0	0	0	0	0	0	0	0	15.9
732	D6RDX7;Q6PCB8-2;Q6PCB8	D6RDX7;Q6PCB8-2;Q6PCB8	4;4;4	4;4;4	4;4;4	Embigin	EMB	tr|D6RDX7|D6RDX7_HUMAN Embigin OS=Homo sapiens GN=EMB PE=4 SV=1;sp|Q6PCB8-2|EMB_HUMAN Isoform 2 of Embigin OS=Homo sapiens GN=EMB;sp|Q6PCB8|EMB_HUMAN Embigin OS=Homo sapiens GN=EMB PE=1 SV=1	3	4	4	4	4	2	0	0	0	0	0	1	0	0	0	0	0	0	0	0	0	0	0	0	0	0	0	0	0	1	0	0	0	0	0	0	0	0	1	0	16.5
733	D6REA0;O75879;D6RDU9;H0Y9W6	D6REA0;O75879;D6RDU9	7;7;4;1	7;7;4;1	7;7;4;1	Glutamyl-tRNA(Gln) amidotransferase subunit B, mitochondrial	PET112;GATB	tr|D6REA0|D6REA0_HUMAN Glutamyl-tRNA(Gln) amidotransferase subunit B, mitochondrial OS=Homo sapiens GN=PET112 PE=3 SV=1;sp|O75879|GATB_HUMAN Glutamyl-tRNA(Gln) amidotransferase subunit B, mitochondrial OS=Homo sapiens GN=GATB PE=1 SV=1;tr|D6RDU9|D6RDU9_HUM	4	7	7	7	7	5	2	3	1	0	1	3	0	3	2	1	1	4	1	4	3	3	3	3	2	4	1	1	2	2	2	1	3	2	2	3	4	1	2	2	14
734	D6REA1;Q9H173;A0RZB6	D6REA1;Q9H173	9;9;1	9;9;1	9;9;1	Nucleotide exchange factor SIL1	SIL1	tr|D6REA1|D6REA1_HUMAN Nucleotide exchange factor SIL1 OS=Homo sapiens GN=SIL1 PE=1 SV=1;sp|Q9H173|SIL1_HUMAN Nucleotide exchange factor SIL1 OS=Homo sapiens GN=SIL1 PE=1 SV=1	3	9	9	9	9	6	2	2	2	1	2	1	2	2	2	2	2	2	1	2	2	2	1	1	2	2	2	2	2	2	2	2	2	2	2	3	3	2	1	2	17.1
735	D6REK3;Q6UX04-2;Q6UX04	D6REK3;Q6UX04-2;Q6UX04	1;1;1	1;1;1	1;1;1	Peptidyl-prolyl cis-trans isomerase CWC27 homolog	CWC27	tr|D6REK3|D6REK3_HUMAN Peptidyl-prolyl cis-trans isomerase CWC27 homolog OS=Homo sapiens GN=CWC27 PE=1 SV=1;sp|Q6UX04-2|CWC27_HUMAN Isoform 2 of Peptidyl-prolyl cis-trans isomerase CWC27 homolog OS=Homo sapiens GN=CWC27;sp|Q6UX04|CWC27_HUMAN Peptidyl-proly	3	1	1	1	1	1	0	0	1	0	1	0	1	0	1	0	0	0	0	0	0	1	0	0	0	0	1	0	1	0	0	0	0	0	0	1	0	0	0	0	2.9
736	D6REL0;Q9NRR3	D6REL0;Q9NRR3	1;1	1;1	1;1	CDC42 small effector protein 2	CDC42SE2	tr|D6REL0|D6REL0_HUMAN CDC42 small effector protein 2 OS=Homo sapiens GN=CDC42SE2 PE=4 SV=1;sp|Q9NRR3|C42S2_HUMAN CDC42 small effector protein 2 OS=Homo sapiens GN=CDC42SE2 PE=1 SV=1	2	1	1	1	1	0	0	0	0	0	0	0	0	0	0	0	0	0	0	0	0	0	0	0	0	0	0	0	0	0	0	0	0	0	0	0	0	0	0	0	33.3
737	D6RGI3;D6RER5;Q9NVA2;Q9NVA2-2;D6RDU5;H0Y961;D6RDP1;D6R9Y6;H0Y9G8	D6RGI3;D6RER5;Q9NVA2;Q9NVA2-2;D6RDU5;H0Y961	19;19;19;18;15;10;4;4;3	19;19;19;18;15;10;4;4;3	9;9;9;8;5;3;3;3;3	Septin-11	2021-09-11	tr|D6RGI3|D6RGI3_HUMAN Septin 11, isoform CRA_b OS=Homo sapiens GN=SEPT11 PE=1 SV=1;tr|D6RER5|D6RER5_HUMAN Septin-11 OS=Homo sapiens GN=SEPT11 PE=1 SV=1;sp|Q9NVA2|SEP11_HUMAN Septin-11 OS=Homo sapiens GN=SEPT11 PE=1 SV=3;sp|Q9NVA2-2|SEP11_HUMAN Isoform 2 o	9	19	19	9	17	13	5	4	5	4	5	4	3	3	5	2	2	4	5	2	3	5	3	5	2	3	3	5	6	5	3	4	3	5	4	6	5	7	7	7	47.5
738	D6REX3;O94979-3;O94979-9;O94979-2;O94979;O94979-8;O94979-6;O94979-10;O94979-4;D6RHZ5;H7BXG7;O94979-7;O94979-5;H0Y8V7;H0Y9K1;H0Y8W8;H0Y9T9;H0YAF5;D6RE64;D6RCQ9;H0Y9V3;D6RBT0;D6RHE8	D6REX3;O94979-3;O94979-9;O94979-2;O94979;O94979-8;O94979-6;O94979-10;O94979-4;D6RHZ5;H7BXG7;O94979-7;O94979-5	38;38;38;38;38;38;37;37;37;29;28;28;20;11;9;9;8;5;3;3;3;2;2	38;38;38;38;38;38;37;37;37;29;28;28;20;11;9;9;8;5;3;3;3;2;2	22;22;22;22;22;22;21;21;21;13;12;12;12;1;0;9;8;5;3;3;3;2;2	Protein transport protein Sec31A	SEC31A	tr|D6REX3|D6REX3_HUMAN Protein transport protein Sec31A OS=Homo sapiens GN=SEC31A PE=1 SV=1;sp|O94979-3|SC31A_HUMAN Isoform 3 of Protein transport protein Sec31A OS=Homo sapiens GN=SEC31A;sp|O94979-9|SC31A_HUMAN Isoform 9 of Protein transport protein Sec31	23	38	38	22	37	28	15	18	18	16	17	17	16	15	14	17	18	17	19	18	21	19	13	19	13	18	15	10	19	21	18	17	18	12	18	17	18	19	19	22	36.4
739	D6REX5;P49908	D6REX5;P49908	3;3	3;3	3;3	Selenoprotein P	SEPP1	tr|D6REX5|D6REX5_HUMAN Selenoprotein P (Fragment) OS=Homo sapiens GN=SEPP1 PE=4 SV=1;sp|P49908|SEPP1_HUMAN Selenoprotein P OS=Homo sapiens GN=SEPP1 PE=1 SV=3	2	3	3	3	3	2	1	1	0	0	0	1	0	0	1	0	1	0	1	0	1	1	0	0	1	0	1	1	1	1	1	1	1	0	1	1	1	0	1	1	10
740	D6REX9;Q8N960-2;Q8N960	D6REX9;Q8N960-2;Q8N960	4;4;4	4;4;4	4;4;4	Centrosomal protein of 120 kDa	CEP120	tr|D6REX9|D6REX9_HUMAN Centrosomal protein of 120 kDa (Fragment) OS=Homo sapiens GN=CEP120 PE=4 SV=2;sp|Q8N960-2|CE120_HUMAN Isoform 2 of Centrosomal protein of 120 kDa OS=Homo sapiens GN=CEP120;sp|Q8N960|CE120_HUMAN Centrosomal protein of 120 kDa OS=Homo	3	4	4	4	4	2	0	0	0	0	0	0	0	0	0	0	0	0	0	0	0	0	0	0	0	0	0	0	0	0	0	0	0	0	0	0	0	0	0	0	5.2
741	D6REY1;Q13231-2;Q13231-3;Q13231-4;Q13231	D6REY1;Q13231-2;Q13231-3;Q13231-4;Q13231	4;4;4;4;4	4;4;4;4;4	4;4;4;4;4	Chitotriosidase-1	CHIT1	tr|D6REY1|D6REY1_HUMAN Chitotriosidase-1 OS=Homo sapiens GN=CHIT1 PE=3 SV=1;sp|Q13231-2|CHIT1_HUMAN Isoform 2 of Chitotriosidase-1 OS=Homo sapiens GN=CHIT1;sp|Q13231-3|CHIT1_HUMAN Isoform 3 of Chitotriosidase-1 OS=Homo sapiens GN=CHIT1;sp|Q13231-4|CHIT1_HU	5	4	4	4	4	3	0	0	0	0	0	0	0	0	0	0	0	0	0	0	0	1	0	0	0	0	0	0	0	0	0	0	1	0	0	0	0	0	0	0	16.3
742	D6REY2;P23508;P23508-2;A0A096LNU0	D6REY2;P23508;P23508-2;A0A096LNU0	2;2;2;1	2;2;2;1	2;2;2;1	Colorectal mutant cancer protein	MCC	tr|D6REY2|D6REY2_HUMAN Colorectal mutant cancer protein OS=Homo sapiens GN=MCC PE=1 SV=1;sp|P23508|CRCM_HUMAN Colorectal mutant cancer protein OS=Homo sapiens GN=MCC PE=1 SV=2;sp|P23508-2|CRCM_HUMAN Isoform 2 of Colorectal mutant cancer protein OS=Homo sap	4	2	2	2	1	1	0	0	0	0	0	0	0	0	0	0	0	0	0	0	0	0	0	0	0	0	0	0	0	0	0	0	0	0	0	0	0	0	0	0	3.1
743	D6RF35;D6RBJ7;D6RF20	D6RF35;D6RBJ7	24;13;5	24;13;5	2;0;0		GC	tr|D6RF35|D6RF35_HUMAN Vitamin D-binding protein OS=Homo sapiens GN=GC PE=1 SV=1;tr|D6RBJ7|D6RBJ7_HUMAN Vitamin D-binding protein OS=Homo sapiens GN=GC PE=1 SV=1	3	24	24	2	24	15	10	11	11	9	11	10	11	10	8	7	7	9	10	12	10	5	6	9	7	13	12	12	8	10	4	8	10	11	9	10	9	13	11	10	50.2
744	D6RF48;Q9P2W9;D6RD65;D6RC71;H0YAL4	D6RF48;Q9P2W9;D6RD65	15;15;8;7;7	15;15;8;7;7	15;15;8;7;7	Syntaxin-18	STX18	tr|D6RF48|D6RF48_HUMAN Syntaxin-18 OS=Homo sapiens GN=STX18 PE=1 SV=1;sp|Q9P2W9|STX18_HUMAN Syntaxin-18 OS=Homo sapiens GN=STX18 PE=1 SV=1;tr|D6RD65|D6RD65_HUMAN Syntaxin-18 (Fragment) OS=Homo sapiens GN=STX18 PE=1 SV=1	5	15	15	15	15	7	3	2	3	4	3	4	3	2	3	3	3	2	1	1	2	2	2	1	2	1	1	3	5	2	2	3	3	1	3	2	2	1	2	3	59.7
745	D6RFG8;P27707;D6RCP9	D6RFG8;P27707	5;5;2	5;5;2	4;4;1	Deoxycytidine kinase	DCK	tr|D6RFG8|D6RFG8_HUMAN Deoxycytidine kinase OS=Homo sapiens GN=DCK PE=1 SV=1;sp|P27707|DCK_HUMAN Deoxycytidine kinase OS=Homo sapiens GN=DCK PE=1 SV=1	3	5	5	4	5	4	0	1	0	0	0	0	0	0	1	0	0	1	1	1	0	1	0	1	0	1	0	0	0	1	0	0	0	0	0	0	1	0	0	2	14.8
746	D6RFI3;E7EQR8;Q9GZM5;D6RGY8;H0Y9A1	D6RFI3;E7EQR8;Q9GZM5;D6RGY8;H0Y9A1	3;3;3;2;2	3;3;3;2;2	3;3;3;2;2	Protein YIPF3;Protein YIPF3, 36 kDa form III	YIPF3	tr|D6RFI3|D6RFI3_HUMAN Protein YIPF3 (Fragment) OS=Homo sapiens GN=YIPF3 PE=1 SV=1;tr|E7EQR8|E7EQR8_HUMAN Protein YIPF3 OS=Homo sapiens GN=YIPF3 PE=1 SV=1;sp|Q9GZM5|YIPF3_HUMAN Protein YIPF3 OS=Homo sapiens GN=YIPF3 PE=1 SV=1;tr|D6RGY8|D6RGY8_HUMAN Protein	5	3	3	3	2	3	1	0	1	0	1	1	1	1	0	1	1	1	1	0	1	0	0	1	1	1	1	0	2	1	1	1	1	1	1	1	1	1	1	1	10.3
747	D6RGG3;Q99715;Q99715-4;A0A087X0A8;Q99715-2;H0Y4P7;H0Y991	D6RGG3;Q99715;Q99715-4;A0A087X0A8;Q99715-2	147;147;143;86;86;39;7	147;147;143;86;86;39;7	126;126;126;65;65;39;0	Collagen alpha-1(XII) chain	COL12A1	tr|D6RGG3|D6RGG3_HUMAN Collagen alpha-1(XII) chain OS=Homo sapiens GN=COL12A1 PE=1 SV=1;sp|Q99715|COCA1_HUMAN Collagen alpha-1(XII) chain OS=Homo sapiens GN=COL12A1 PE=1 SV=2;sp|Q99715-4|COCA1_HUMAN Isoform 4 of Collagen alpha-1(XII) chain OS=Homo sapiens	7	147	147	126	131	127	58	57	82	67	87	52	66	68	86	41	46	71	54	72	65	44	88	60	63	83	64	119	50	79	57	55	75	118	56	83	57	93	107	47	53.6
748	D6RGK9;H0Y9C1;H0Y9Z5;Q96LI5-2;Q96LI5;Q9ULM6	D6RGK9;H0Y9C1;H0Y9Z5;Q96LI5-2;Q96LI5;Q9ULM6	2;2;2;2;2;1	2;2;2;2;2;1	2;2;2;2;2;1	CCR4-NOT transcription complex subunit 6-like;CCR4-NOT transcription complex subunit 6	CNOT6L;CNOT6	tr|D6RGK9|D6RGK9_HUMAN CCR4-NOT transcription complex subunit 6-like (Fragment) OS=Homo sapiens GN=CNOT6L PE=4 SV=1;tr|H0Y9C1|H0Y9C1_HUMAN CCR4-NOT transcription complex subunit 6-like (Fragment) OS=Homo sapiens GN=CNOT6L PE=1 SV=1;tr|H0Y9Z5|H0Y9Z5_HUMAN C	6	2	2	2	2	1	1	1	0	0	0	0	0	0	1	0	1	1	0	0	1	0	1	0	0	0	0	0	0	0	0	0	0	0	0	1	1	0	0	1	14.1
749	D6RIE3;D6RGV5;H0UI06;P14406;D6R9C3	D6RIE3;D6RGV5;H0UI06;P14406;D6R9C3	2;2;2;2;1	2;2;2;2;1	2;2;2;2;1	Cytochrome c oxidase subunit 7A2, mitochondrial	COX7A2	tr|D6RIE3|D6RIE3_HUMAN Uncharacterized protein OS=Homo sapiens GN=COX7A2 PE=1 SV=1;tr|D6RGV5|D6RGV5_HUMAN Cytochrome c oxidase subunit 7A2, mitochondrial (Fragment) OS=Homo sapiens GN=COX7A2 PE=1 SV=1;tr|H0UI06|H0UI06_HUMAN Cytochrome c oxidase subunit 7A2	5	2	2	2	2	2	2	2	2	1	2	2	1	1	2	2	2	1	2	1	1	2	2	2	2	2	2	2	2	1	2	1	2	1	2	2	2	2	1	2	25.3
750	R4GMS9;D6RJD3;D6RID8;Q6P1K8;Q13888;D6RIT7;D6RGC9	R4GMS9;D6RJD3;D6RID8;Q6P1K8;Q13888;D6RIT7;D6RGC9	2;2;2;2;2;1;1	2;2;2;2;2;1;1	2;2;2;2;2;1;1	General transcription factor IIH subunit 2-like protein;General transcription factor IIH subunit 2	GTF2H2;GTF2H2C	tr|R4GMS9|R4GMS9_HUMAN General transcription factor IIH subunit 2 (Fragment) OS=Homo sapiens GN=GTF2H2 PE=1 SV=1;tr|D6RJD3|D6RJD3_HUMAN General transcription factor IIH subunit 2-like protein OS=Homo sapiens GN=GTF2H2C PE=1 SV=1;tr|D6RID8|D6RID8_HUMAN Gene	7	2	2	2	1	1	0	0	0	0	0	0	0	0	0	0	0	0	0	0	0	0	0	0	0	0	0	0	0	0	0	0	0	0	0	0	0	0	0	0	13.2
751	D6RIT3;Q8N1A6;D6RIS3;D6RD26	D6RIT3;Q8N1A6;D6RIS3;D6RD26	4;4;2;2	4;4;2;2	4;4;2;2	UPF0462 protein C4orf33	C4orf33	tr|D6RIT3|D6RIT3_HUMAN UPF0462 protein C4orf33 OS=Homo sapiens GN=C4orf33 PE=1 SV=1;sp|Q8N1A6|CD033_HUMAN UPF0462 protein C4orf33 OS=Homo sapiens GN=C4orf33 PE=1 SV=2;tr|D6RIS3|D6RIS3_HUMAN UPF0462 protein C4orf33 (Fragment) OS=Homo sapiens GN=C4orf33 PE=1	4	4	4	4	4	3	2	1	0	2	2	2	1	1	2	2	2	0	1	2	1	3	0	0	1	2	1	0	1	0	1	1	1	1	2	0	0	2	1	0	22.4
752	D6RIY6;Q06265;Q06265-2;Q06265-3;Q06265-4;D6R905;D6RA17;D6RAP4;H0Y9L5	D6RIY6;Q06265;Q06265-2;Q06265-3;Q06265-4	5;5;5;4;4;2;2;1;1	5;5;5;4;4;2;2;1;1	5;5;5;4;4;2;2;1;1	Exosome complex component RRP45	EXOSC9	tr|D6RIY6|D6RIY6_HUMAN Exosome complex component RRP45 OS=Homo sapiens GN=EXOSC9 PE=1 SV=1;sp|Q06265|EXOS9_HUMAN Exosome complex component RRP45 OS=Homo sapiens GN=EXOSC9 PE=1 SV=3;sp|Q06265-2|EXOS9_HUMAN Isoform 2 of Exosome complex component RRP45 OS=Hom	9	5	5	5	5	3	1	1	1	1	2	1	0	1	1	0	1	1	1	2	1	0	1	1	1	1	1	1	0	0	1	0	0	0	0	0	0	1	1	2	15.1
753	D6RJ07;Q9UL40-3;Q9UL40;B7Z4J8;Q9UL40-2;B7Z4N4;B7Z6B6;B7Z6Q2	D6RJ07;Q9UL40-3;Q9UL40;B7Z4J8;Q9UL40-2;B7Z4N4;B7Z6B6;B7Z6Q2	4;4;4;3;3;2;2;2	4;4;4;3;3;2;2;2	4;4;4;3;3;2;2;2	Zinc finger protein 346	ZNF346	tr|D6RJ07|D6RJ07_HUMAN Zinc finger protein 346 OS=Homo sapiens GN=ZNF346 PE=1 SV=1;sp|Q9UL40-3|ZN346_HUMAN Isoform 3 of Zinc finger protein 346 OS=Homo sapiens GN=ZNF346;sp|Q9UL40|ZN346_HUMAN Zinc finger protein 346 OS=Homo sapiens GN=ZNF346 PE=1 SV=1;tr|B	8	4	4	4	4	4	0	1	0	0	0	1	1	1	0	0	0	1	0	0	1	1	0	1	1	0	1	0	1	0	1	0	1	1	0	0	0	0	1	1	15.5
754	D6RJC3;E7EQN9;O15327;E9PHC0;E9PCZ3;E9PG59;H0YA10;O15327-2	D6RJC3;E7EQN9;O15327;E9PHC0;E9PCZ3;E9PG59	6;6;6;4;4;3;1;1	6;6;6;4;4;3;1;1	6;6;6;4;4;3;1;1	Type II inositol 3,4-bisphosphate 4-phosphatase	INPP4B	tr|D6RJC3|D6RJC3_HUMAN Type II inositol 3,4-bisphosphate 4-phosphatase (Fragment) OS=Homo sapiens GN=INPP4B PE=4 SV=1;tr|E7EQN9|E7EQN9_HUMAN Type II inositol 3,4-bisphosphate 4-phosphatase OS=Homo sapiens GN=INPP4B PE=4 SV=1;sp|O15327|INP4B_HUMAN Type II i	8	6	6	6	5	2	0	0	1	0	0	0	0	0	1	0	0	0	0	1	0	0	0	0	0	0	0	0	0	0	0	0	0	1	0	0	0	0	0	0	9.2
755	H0Y7V6;D6W5L6;P07988	H0Y7V6;D6W5L6;P07988	3;3;3	3;3;3	3;3;3	Pulmonary surfactant-associated protein B	SFTPB	tr|H0Y7V6|H0Y7V6_HUMAN Pulmonary surfactant-associated protein B (Fragment) OS=Homo sapiens GN=SFTPB PE=4 SV=1;tr|D6W5L6|D6W5L6_HUMAN Pulmonary surfactant-associated protein B OS=Homo sapiens GN=SFTPB PE=4 SV=1;sp|P07988|PSPB_HUMAN Pulmonary surfactant-ass	3	3	3	3	0	2	2	1	0	0	0	1	0	0	0	0	1	1	0	0	0	0	1	1	0	0	0	1	0	0	1	0	0	0	0	1	0	1	0	0	8.6
756	D6W5N0;Q86UL8-2;Q86UL8;E7EWI0	D6W5N0;Q86UL8-2;Q86UL8	5;5;5;2	5;5;5;2	5;5;5;2	Membrane-associated guanylate kinase, WW and PDZ domain-containing protein 2	MAGI2	tr|D6W5N0|D6W5N0_HUMAN Membrane associated guanylate kinase, WW and PDZ domain containing 2, isoform CRA_b OS=Homo sapiens GN=MAGI2 PE=4 SV=1;sp|Q86UL8-2|MAGI2_HUMAN Isoform 2 of Membrane-associated guanylate kinase, WW and PDZ domain-containing protein 2	4	5	5	5	5	0	0	0	0	0	0	0	0	0	0	0	0	0	0	0	0	0	0	0	0	0	0	0	0	0	0	0	0	0	0	0	0	0	0	0	5.2
757	E5RFJ1;Q96MF7;E5RIM1;A0A087WTZ8;E5RHW9	E5RFJ1;Q96MF7;E5RIM1;A0A087WTZ8;E5RHW9	2;2;1;1;1	2;2;1;1;1	2;2;1;1;1	E3 SUMO-protein ligase NSE2	NSMCE2	tr|E5RFJ1|E5RFJ1_HUMAN E3 SUMO-protein ligase NSE2 OS=Homo sapiens GN=NSMCE2 PE=1 SV=1;sp|Q96MF7|NSE2_HUMAN E3 SUMO-protein ligase NSE2 OS=Homo sapiens GN=NSMCE2 PE=1 SV=2;tr|E5RIM1|E5RIM1_HUMAN E3 SUMO-protein ligase NSE2 (Fragment) OS=Homo sapiens GN=NSM	5	2	2	2	2	0	0	0	0	0	0	0	0	0	0	0	0	0	0	0	0	0	0	0	0	0	0	0	0	0	0	0	0	0	0	0	0	0	0	0	12.3
758	E5RFQ2	E5RFQ2	9	1	0		LAMA4	tr|E5RFQ2|E5RFQ2_HUMAN Laminin subunit alpha-4 (Fragment) OS=Homo sapiens GN=LAMA4 PE=4 SV=2	1	9	1	0	9	5	0	2	4	3	2	3	3	0	2	2	0	2	1	0	2	1	2	2	2	3	2	0	2	2	0	2	2	3	3	0	2	1	3	2	37.8
759	E5RFQ8;Q86SE8-2;Q86SE8;E5RGN1	E5RFQ8;Q86SE8-2;Q86SE8;E5RGN1	3;3;3;2	3;3;3;2	3;3;3;2	Nucleoplasmin-2	NPM2	tr|E5RFQ8|E5RFQ8_HUMAN Nucleoplasmin-2 (Fragment) OS=Homo sapiens GN=NPM2 PE=4 SV=1;sp|Q86SE8-2|NPM2_HUMAN Isoform 2 of Nucleoplasmin-2 OS=Homo sapiens GN=NPM2;sp|Q86SE8|NPM2_HUMAN Nucleoplasmin-2 OS=Homo sapiens GN=NPM2 PE=1 SV=1;tr|E5RGN1|E5RGN1_HUMAN Nu	4	3	3	3	3	2	0	1	1	0	1	1	1	0	0	1	1	0	1	0	0	1	1	0	1	1	0	1	1	1	0	1	0	1	2	0	1	2	2	1	26.3
760	E5RFT4;Q8N4L2;E5RIY0;E5RJC2;E5RIP9	E5RFT4;Q8N4L2;E5RIY0	5;5;4;1;1	5;5;4;1;1	5;5;4;1;1	Type 2 phosphatidylinositol 4,5-bisphosphate 4-phosphatase	TMEM55A	tr|E5RFT4|E5RFT4_HUMAN Type 2 phosphatidylinositol 4,5-bisphosphate 4-phosphatase (Fragment) OS=Homo sapiens GN=TMEM55A PE=1 SV=3;sp|Q8N4L2|TM55A_HUMAN Type 2 phosphatidylinositol 4,5-bisphosphate 4-phosphatase OS=Homo sapiens GN=TMEM55A PE=1 SV=1;tr|E5RIY	5	5	5	5	5	2	0	1	0	0	1	0	0	0	1	1	0	0	0	0	1	0	0	2	1	2	2	0	0	1	1	0	0	1	2	0	0	1	1	0	25.5
761	G5EA19;U3KQS5;E5RG17;Q6P1N9;H0YBX2;E5RGF2;Q6P1N9-2;E5RG62;E5RK70;E5RID7;E5RH86;E5RI69;E5RJY6	G5EA19;U3KQS5;E5RG17;Q6P1N9;H0YBX2;E5RGF2;Q6P1N9-2	9;9;9;9;7;6;6;4;4;2;1;1;1	9;9;9;9;7;6;6;4;4;2;1;1;1	9;9;9;9;7;6;6;4;4;2;1;1;1	Putative deoxyribonuclease TATDN1	TATDN1	tr|G5EA19|G5EA19_HUMAN Putative deoxyribonuclease TATDN1 OS=Homo sapiens GN=TATDN1 PE=1 SV=1;tr|U3KQS5|U3KQS5_HUMAN Putative deoxyribonuclease TATDN1 OS=Homo sapiens GN=TATDN1 PE=1 SV=1;tr|E5RG17|E5RG17_HUMAN Putative deoxyribonuclease TATDN1 (Fragment) OS	13	9	9	9	9	6	1	0	2	1	1	1	0	1	3	3	2	3	1	1	1	1	2	2	1	1	3	0	3	2	1	2	1	2	0	2	0	1	3	1	47.8
762	E5RGN3;E5RIM7;O00244	E5RGN3;E5RIM7;O00244	3;3;3	3;3;3	3;3;3	Copper transport protein ATOX1	ATOX1	tr|E5RGN3|E5RGN3_HUMAN Copper transport protein ATOX1 OS=Homo sapiens GN=ATOX1 PE=1 SV=1;tr|E5RIM7|E5RIM7_HUMAN Copper transport protein ATOX1 OS=Homo sapiens GN=ATOX1 PE=1 SV=1;sp|O00244|ATOX1_HUMAN Copper transport protein ATOX1 OS=Homo sapiens GN=ATOX1	3	3	3	3	3	1	0	0	0	0	0	0	1	0	0	0	1	0	1	1	0	0	0	0	0	0	0	0	0	0	0	0	1	0	0	0	0	0	0	0	44.1
763	E5RGQ3;Q9H446-2;Q9H446;E5RJE3;E5RGS5	E5RGQ3;Q9H446-2;Q9H446;E5RJE3;E5RGS5	2;2;2;1;1	2;2;2;1;1	2;2;2;1;1	RWD domain-containing protein 1	RWDD1	tr|E5RGQ3|E5RGQ3_HUMAN RWD domain-containing protein 1 (Fragment) OS=Homo sapiens GN=RWDD1 PE=1 SV=1;sp|Q9H446-2|RWDD1_HUMAN Isoform 2 of RWD domain-containing protein 1 OS=Homo sapiens GN=RWDD1;sp|Q9H446|RWDD1_HUMAN RWD domain-containing protein 1 OS=Homo	5	2	2	2	2	2	1	1	1	1	1	1	1	0	0	1	1	0	1	1	1	1	0	1	1	1	0	1	0	1	1	0	0	0	1	0	2	1	0	1	25
764	E5RGS2;Q9H6H4;Q9H6H4-2	E5RGS2;Q9H6H4;Q9H6H4-2	3;3;2	3;3;2	3;3;2	Receptor expression-enhancing protein;Receptor expression-enhancing protein 4	REEP4	tr|E5RGS2|E5RGS2_HUMAN Receptor expression-enhancing protein 4 OS=Homo sapiens GN=REEP4 PE=1 SV=1;sp|Q9H6H4|REEP4_HUMAN Receptor expression-enhancing protein 4 OS=Homo sapiens GN=REEP4 PE=1 SV=1;sp|Q9H6H4-2|REEP4_HUMAN Isoform 2 of Receptor expression-enha	3	3	3	3	3	2	1	1	1	1	2	0	1	0	0	1	1	0	0	1	1	0	0	0	0	1	1	1	1	0	1	1	1	1	1	0	0	1	1	1	15.1
765	E5RGS4;O60925;D6RGG5	E5RGS4;O60925	5;5;2	5;5;2	5;5;2	Prefoldin subunit 1	PFDN1	tr|E5RGS4|E5RGS4_HUMAN Prefoldin subunit 1 OS=Homo sapiens GN=PFDN1 PE=1 SV=1;sp|O60925|PFD1_HUMAN Prefoldin subunit 1 OS=Homo sapiens GN=PFDN1 PE=1 SV=2	3	5	5	5	3	5	3	2	2	2	3	2	2	2	2	2	3	2	3	4	3	2	1	2	2	4	0	0	1	1	4	3	2	0	3	2	5	4	3	3	33.3
766	E5RGX5;Q93045;Q93045-2	E5RGX5;Q93045;Q93045-2	3;3;3	1;1;1	1;1;1	Stathmin;Stathmin-2	STMN2	tr|E5RGX5|E5RGX5_HUMAN Stathmin OS=Homo sapiens GN=STMN2 PE=1 SV=1;sp|Q93045|STMN2_HUMAN Stathmin-2 OS=Homo sapiens GN=STMN2 PE=1 SV=3;sp|Q93045-2|STMN2_HUMAN Isoform 2 of Stathmin-2 OS=Homo sapiens GN=STMN2	3	3	1	1	3	1	0	0	0	0	0	0	0	0	0	0	0	1	0	1	1	0	2	2	1	1	0	0	0	0	0	0	1	0	0	0	1	2	0	2	11.9
767	E5RGZ2;H0YKJ1;Q6NT76-2;Q6NT76-3;Q6NT76;Q6NT76-5;H0YLF2;Q6NT76-4;E5RHH9;E0YMJ8;U3KQS6;A0A087WZC2;F5H0K0;P35680-3;P20823-6;P35680-4;P20823-3;P35680-2;P35680;P20823-2;P20823;P20823-7	E5RGZ2;H0YKJ1;Q6NT76-2;Q6NT76-3;Q6NT76;Q6NT76-5;H0YLF2;Q6NT76-4	5;5;5;5;5;5;4;4;1;1;1;1;1;1;1;1;1;1;1;1;1;1	5;5;5;5;5;5;4;4;1;1;1;1;1;1;1;1;1;1;1;1;1;1	5;5;5;5;5;5;4;4;1;1;1;1;1;1;1;1;1;1;1;1;1;1	Homeobox-containing protein 1	HMBOX1	tr|E5RGZ2|E5RGZ2_HUMAN Homeobox-containing protein 1 OS=Homo sapiens GN=HMBOX1 PE=1 SV=1;tr|H0YKJ1|H0YKJ1_HUMAN Homeobox-containing protein 1 OS=Homo sapiens GN=HMBOX1 PE=1 SV=1;sp|Q6NT76-2|HMBX1_HUMAN Isoform 2 of Homeobox-containing protein 1 OS=Homo sap	22	5	5	5	5	4	2	2	2	2	2	2	0	1	2	1	2	1	1	1	1	2	0	2	2	2	0	0	2	1	2	2	1	0	2	0	2	2	2	1	15.8
768	E5RHG8;Q15369;Q15369-2;R4GMY8	E5RHG8;Q15369;Q15369-2;R4GMY8	6;6;5;4	6;6;5;4	6;6;5;4	Transcription elongation factor B polypeptide 1	TCEB1	tr|E5RHG8|E5RHG8_HUMAN Transcription elongation factor B polypeptide 1 (Fragment) OS=Homo sapiens GN=TCEB1 PE=1 SV=1;sp|Q15369|ELOC_HUMAN Transcription elongation factor B polypeptide 1 OS=Homo sapiens GN=TCEB1 PE=1 SV=1;sp|Q15369-2|ELOC_HUMAN Isoform 2 of	4	6	6	6	6	4	3	4	3	4	3	4	3	3	3	3	4	2	3	4	3	4	2	3	4	3	3	3	4	3	4	4	4	3	4	4	4	4	4	4	74.2
769	E5RHT6;F8W1U7;Q8N6T3-3;Q8N6T3;E5RHC5;F8VWH9;Q8N6T3-5;Q8N6T3-2;Q8N6T3-4;F8VWB3;E5RHH7	E5RHT6;F8W1U7;Q8N6T3-3;Q8N6T3;E5RHC5;F8VWH9;Q8N6T3-5;Q8N6T3-2;Q8N6T3-4	7;7;7;7;6;6;6;6;4;1;1	7;7;7;7;6;6;6;6;4;1;1	7;7;7;7;6;6;6;6;4;1;1	ADP-ribosylation factor GTPase-activating protein 1	ARFGAP1	tr|E5RHT6|E5RHT6_HUMAN ADP-ribosylation factor GTPase-activating protein 1 (Fragment) OS=Homo sapiens GN=ARFGAP1 PE=1 SV=2;tr|F8W1U7|F8W1U7_HUMAN ADP-ribosylation factor GTPase-activating protein 1 (Fragment) OS=Homo sapiens GN=ARFGAP1 PE=1 SV=1;sp|Q8N6T3-	11	7	7	7	7	5	1	1	1	1	1	3	1	3	3	4	2	3	1	1	3	4	2	2	2	3	0	1	3	2	3	1	2	0	4	1	3	2	2	4	38.5
770	E5RJB8;E5RHU3;E7ESK6;E9PBI9;P34741	E5RJB8;E5RHU3;E7ESK6;E9PBI9;P34741	2;2;2;2;2	2;2;2;2;2	2;2;2;2;2	Syndecan;Syndecan-2	SDC2	tr|E5RJB8|E5RJB8_HUMAN Syndecan-2 (Fragment) OS=Homo sapiens GN=SDC2 PE=1 SV=1;tr|E5RHU3|E5RHU3_HUMAN Syndecan-2 (Fragment) OS=Homo sapiens GN=SDC2 PE=1 SV=2;tr|E7ESK6|E7ESK6_HUMAN Syndecan OS=Homo sapiens GN=SDC2 PE=1 SV=1;tr|E9PBI9|E9PBI9_HUMAN Syndecan	5	2	2	2	2	1	0	0	0	0	0	0	0	0	0	0	0	0	1	1	0	1	0	0	1	0	0	0	0	0	1	0	0	0	1	0	1	0	0	0	16.1
771	E5RIE8;O43513	E5RIE8;O43513	1;1	1;1	1;1	Mediator of RNA polymerase II transcription subunit 7	MED7	tr|E5RIE8|E5RIE8_HUMAN Mediator of RNA polymerase II transcription subunit 7 (Fragment) OS=Homo sapiens GN=MED7 PE=4 SV=1;sp|O43513|MED7_HUMAN Mediator of RNA polymerase II transcription subunit 7 OS=Homo sapiens GN=MED7 PE=1 SV=1	2	1	1	1	1	0	0	0	0	0	0	0	0	0	0	0	0	0	0	0	0	0	0	0	0	0	0	0	0	0	0	0	0	0	0	0	0	0	0	0	10.3
772	E5RIT6;Q9UNX3;E5RHH1;J3KS10	E5RIT6;Q9UNX3	9;9;4;2	1;1;1;0	1;1;1;0	60S ribosomal protein L26-like 1	RPL26L1	tr|E5RIT6|E5RIT6_HUMAN 60S ribosomal protein L26-like 1 (Fragment) OS=Homo sapiens GN=RPL26L1 PE=1 SV=1;sp|Q9UNX3|RL26L_HUMAN 60S ribosomal protein L26-like 1 OS=Homo sapiens GN=RPL26L1 PE=1 SV=1	4	9	1	1	8	9	5	6	6	6	7	6	5	4	7	7	5	6	7	6	6	8	5	6	7	5	4	5	6	6	7	7	5	6	7	6	7	7	7	7	50
773	E5RIW3;E5RJD8;O75347;E5RHG6;O75347-2;E5RIX8	E5RIW3;E5RJD8;O75347;E5RHG6;O75347-2;E5RIX8	9;9;9;8;6;5	9;9;9;8;6;5	9;9;9;8;6;5	Tubulin-specific chaperone A	TBCA	tr|E5RIW3|E5RIW3_HUMAN Tubulin-specific chaperone A OS=Homo sapiens GN=TBCA PE=1 SV=1;tr|E5RJD8|E5RJD8_HUMAN Tubulin-specific chaperone A OS=Homo sapiens GN=TBCA PE=1 SV=1;sp|O75347|TBCA_HUMAN Tubulin-specific chaperone A OS=Homo sapiens GN=TBCA PE=1 SV=3;	6	9	9	9	9	4	4	4	4	4	4	4	4	4	4	4	4	4	4	4	4	4	3	4	5	4	4	4	4	4	4	4	4	2	4	4	6	4	5	5	69
774	E5RJ11;O60496;G3V114	E5RJ11;O60496;G3V114	4;4;3	4;4;3	4;4;3	Docking protein 2	DOK2	tr|E5RJ11|E5RJ11_HUMAN Docking protein 2 (Fragment) OS=Homo sapiens GN=DOK2 PE=4 SV=1;sp|O60496|DOK2_HUMAN Docking protein 2 OS=Homo sapiens GN=DOK2 PE=1 SV=2;tr|G3V114|G3V114_HUMAN Docking protein 2 OS=Homo sapiens GN=DOK2 PE=4 SV=1	3	4	4	4	4	3	2	1	1	0	0	2	1	0	2	1	2	1	0	0	0	2	0	1	0	0	2	1	1	1	1	1	1	0	1	2	1	0	0	2	20.6
775	E5RJ29;Q9NYI0-2;Q9NYI0;Q9NYI0-3;B4DKF8;A0A087X1Z0;A0A087WXD8;H0YC20;E5RJE4;E5RFG7	E5RJ29;Q9NYI0-2;Q9NYI0;Q9NYI0-3;B4DKF8	9;9;9;7;6;4;4;1;1;1	9;9;9;7;6;4;4;1;1;1	9;9;9;7;6;4;4;1;1;1	PH and SEC7 domain-containing protein 3	PSD3	tr|E5RJ29|E5RJ29_HUMAN PH and SEC7 domain-containing protein 3 OS=Homo sapiens GN=PSD3 PE=1 SV=1;sp|Q9NYI0-2|PSD3_HUMAN Isoform 2 of PH and SEC7 domain-containing protein 3 OS=Homo sapiens GN=PSD3;sp|Q9NYI0|PSD3_HUMAN PH and SEC7 domain-containing protein	10	9	9	9	8	6	0	0	0	0	0	0	0	1	1	1	0	0	1	0	0	0	1	3	1	1	0	1	2	0	0	1	2	2	0	2	1	2	2	2	12.6
776	E5RJ52;P53677;H0YBA0;E7ER80;P53677-2;H0YBM0;H0YAY4	E5RJ52;P53677;H0YBA0;E7ER80;P53677-2	6;6;3;3;3;1;1	4;4;2;2;2;0;1	4;4;2;2;2;0;1	AP-3 complex subunit mu-2	AP3M2	tr|E5RJ52|E5RJ52_HUMAN AP-3 complex subunit mu-2 (Fragment) OS=Homo sapiens GN=AP3M2 PE=4 SV=1;sp|P53677|AP3M2_HUMAN AP-3 complex subunit mu-2 OS=Homo sapiens GN=AP3M2 PE=1 SV=1;tr|H0YBA0|H0YBA0_HUMAN AP-3 complex subunit mu-2 (Fragment) OS=Homo sapiens GN	7	6	4	4	6	4	2	2	2	2	2	2	1	2	1	1	2	1	0	2	2	2	2	2	2	2	2	1	2	1	2	2	3	1	3	2	2	2	4	2	28.2
777	E7EW14;E5RJI0;P06858	E7EW14;E5RJI0;P06858	1;1;1	1;1;1	1;1;1	Lipoprotein lipase	LPL	tr|E7EW14|E7EW14_HUMAN Lipoprotein lipase (Fragment) OS=Homo sapiens GN=LPL PE=3 SV=1;tr|E5RJI0|E5RJI0_HUMAN Lipoprotein lipase (Fragment) OS=Homo sapiens GN=LPL PE=3 SV=3;sp|P06858|LIPL_HUMAN Lipoprotein lipase OS=Homo sapiens GN=LPL PE=1 SV=1	3	1	1	1	1	0	0	0	0	0	0	0	0	0	0	0	0	0	0	0	0	0	0	0	0	0	0	0	0	0	0	0	0	0	0	0	0	0	0	0	11.3
778	H0YBZ4;E5RJS5;Q15390-2;Q15390	H0YBZ4;E5RJS5;Q15390-2;Q15390	1;1;1;1	1;1;1;1	1;1;1;1	Mitochondrial fission regulator 1	MTFR1	tr|H0YBZ4|H0YBZ4_HUMAN Mitochondrial fission regulator 1 (Fragment) OS=Homo sapiens GN=MTFR1 PE=1 SV=1;tr|E5RJS5|E5RJS5_HUMAN Uncharacterized protein OS=Homo sapiens GN=MTFR1 PE=1 SV=1;sp|Q15390-2|MTFR1_HUMAN Isoform 2 of Mitochondrial fission regulator 1	4	1	1	1	1	0	0	0	0	0	0	0	0	0	0	0	0	0	0	0	0	0	0	0	0	0	0	0	0	0	0	0	0	0	0	0	0	0	0	0	4.1
779	E5RK69;H0YC77	E5RK69	31;5	1;0	1;0	Annexin	ANXA6	tr|E5RK69|E5RK69_HUMAN Annexin OS=Homo sapiens GN=ANXA6 PE=1 SV=1	2	31	1	1	30	23	19	19	19	18	20	20	18	17	20	15	19	18	20	18	19	19	13	18	18	21	18	16	14	15	15	18	20	20	18	19	20	21	17	20	66.5
780	E7EM64;Q7L5N1;H7C3T0	E7EM64;Q7L5N1	9;9;3	9;9;3	9;9;3	COP9 signalosome complex subunit 6	COPS6	tr|E7EM64|E7EM64_HUMAN COP9 signalosome complex subunit 6 OS=Homo sapiens GN=COPS6 PE=1 SV=1;sp|Q7L5N1|CSN6_HUMAN COP9 signalosome complex subunit 6 OS=Homo sapiens GN=COPS6 PE=1 SV=1	3	9	9	9	8	7	2	2	2	2	3	2	3	2	2	2	2	3	1	2	2	3	2	3	2	3	0	1	1	2	2	1	2	1	2	1	4	2	3	4	38.7
781	E7EM83;Q92932-2;Q92932-4;Q92932;Q92932-3	E7EM83;Q92932-2;Q92932-4;Q92932;Q92932-3	3;3;3;3;3	3;3;3;3;3	3;3;3;3;3	Protein-tyrosine-phosphatase;Receptor-type tyrosine-protein phosphatase N2	PTPRN2	tr|E7EM83|E7EM83_HUMAN Receptor-type tyrosine-protein phosphatase N2 OS=Homo sapiens GN=PTPRN2 PE=1 SV=1;sp|Q92932-2|PTPR2_HUMAN Isoform 2 of Receptor-type tyrosine-protein phosphatase N2 OS=Homo sapiens GN=PTPRN2;sp|Q92932-4|PTPR2_HUMAN Isoform 4 of Recep	5	3	3	3	3	1	1	2	1	1	1	1	1	1	1	1	2	1	1	1	1	1	1	1	0	1	1	1	1	1	0	1	1	1	0	1	2	1	1	1	3.5
782	E7EM93;Q9BQG2	E7EM93;Q9BQG2	6;6	6;6	6;6	Peroxisomal NADH pyrophosphatase NUDT12	NUDT12	tr|E7EM93|E7EM93_HUMAN Peroxisomal NADH pyrophosphatase NUDT12 OS=Homo sapiens GN=NUDT12 PE=4 SV=1;sp|Q9BQG2|NUD12_HUMAN Peroxisomal NADH pyrophosphatase NUDT12 OS=Homo sapiens GN=NUDT12 PE=1 SV=1	2	6	6	6	5	5	1	2	0	1	0	0	0	0	1	1	2	0	1	1	2	1	0	1	0	1	1	0	2	0	3	2	0	1	2	2	4	1	1	2	13.5
783	E7EMB8;Q99952-2;Q99952	E7EMB8;Q99952-2;Q99952	3;3;3	3;3;3	3;3;3	Tyrosine-protein phosphatase non-receptor type 18	PTPN18	tr|E7EMB8|E7EMB8_HUMAN Tyrosine-protein phosphatase non-receptor type 18 (Fragment) OS=Homo sapiens GN=PTPN18 PE=1 SV=2;sp|Q99952-2|PTN18_HUMAN Isoform 2 of Tyrosine-protein phosphatase non-receptor type 18 OS=Homo sapiens GN=PTPN18;sp|Q99952|PTN18_HUMAN T	3	3	3	3	3	2	0	0	0	0	0	0	0	1	0	0	0	0	0	0	0	0	0	0	0	0	0	0	0	0	0	0	0	0	0	0	1	0	0	0	14.5
784	E7EMN6;P41236;Q6NXS1;E7EUI7	E7EMN6;P41236;Q6NXS1;E7EUI7	7;7;5;4	7;7;5;4	7;7;5;4	Protein phosphatase inhibitor 2;Protein phosphatase inhibitor 2-like protein 3	PPP1R2;PPP1R2P3	tr|E7EMN6|E7EMN6_HUMAN Protein phosphatase inhibitor 2 (Fragment) OS=Homo sapiens GN=PPP1R2 PE=1 SV=1;sp|P41236|IPP2_HUMAN Protein phosphatase inhibitor 2 OS=Homo sapiens GN=PPP1R2 PE=1 SV=2;sp|Q6NXS1|IPP2M_HUMAN Protein phosphatase inhibitor 2-like protei	4	7	7	7	6	2	0	0	0	0	0	1	0	1	0	1	1	1	0	3	0	1	0	0	0	0	1	0	0	0	0	0	0	0	1	1	1	1	1	0	52.4
785	J3KMY5;G3V3E8;E7EMS2;G3V3D1;P61916;H0YIZ1;G3V2V8;P61916-2	J3KMY5;G3V3E8;E7EMS2;G3V3D1;P61916;H0YIZ1;G3V2V8;P61916-2	8;8;8;8;8;7;5;5	8;8;8;8;8;7;5;5	8;8;8;8;8;7;5;5	Epididymal secretory protein E1	NPC2	tr|J3KMY5|J3KMY5_HUMAN Epididymal secretory protein E1 OS=Homo sapiens GN=NPC2 PE=1 SV=1;tr|G3V3E8|G3V3E8_HUMAN Epididymal secretory protein E1 OS=Homo sapiens GN=NPC2 PE=1 SV=1;tr|E7EMS2|E7EMS2_HUMAN Epididymal secretory protein E1 OS=Homo sapiens GN=NPC2	8	8	8	8	8	5	0	0	0	0	1	0	1	0	0	0	0	0	0	1	0	1	0	0	1	1	0	0	1	0	0	0	0	1	2	0	1	2	1	2	44.6
786	E7EMZ9;E9PBC6;O95359-3;O95359;Q4VXL4;D6RAA5;Q4VXL8;O95359-2;O95359-6;O95359-1;O95359-5;H0Y9C3;H0Y8P9;H0Y911;E9PGB3	E7EMZ9;E9PBC6;O95359-3;O95359;Q4VXL4;D6RAA5;Q4VXL8;O95359-2;O95359-6;O95359-1;O95359-5;H0Y9C3	10;10;10;10;9;9;9;9;9;9;9;5;1;1;1	8;8;8;8;7;7;7;7;7;7;7;4;1;1;1	8;8;8;8;7;7;7;7;7;7;7;4;1;1;1	Transforming acidic coiled-coil-containing protein 2	TACC2	tr|E7EMZ9|E7EMZ9_HUMAN Transforming acidic coiled-coil-containing protein 2 OS=Homo sapiens GN=TACC2 PE=1 SV=1;tr|E9PBC6|E9PBC6_HUMAN Transforming acidic coiled-coil-containing protein 2 OS=Homo sapiens GN=TACC2 PE=1 SV=1;sp|O95359-3|TACC2_HUMAN Isoform 3	15	10	8	8	8	4	2	3	3	2	2	2	1	1	3	3	3	2	3	3	3	3	2	4	3	3	2	2	2	2	2	3	2	0	1	3	2	3	2	4	3.8
787	E7ENQ1;G3XAA2;G5E948;E7EN19;E7ESS2;O95819-4;O95819-2;O95819;O95819-5;O95819-3;H7C360;E7EX83;C9J840;H7C0P6;C9J338;E7ETN6;H7C3Z6	E7ENQ1;G3XAA2;G5E948;E7EN19;E7ESS2;O95819-4;O95819-2;O95819;O95819-5;O95819-3;H7C360;E7EX83;C9J840;H7C0P6	13;13;13;13;13;13;13;13;13;13;12;11;10;10;2;1;1	6;6;6;6;6;6;6;6;6;6;5;6;5;5;0;1;1	5;5;5;5;5;5;5;5;5;5;4;5;4;4;0;1;0	Mitogen-activated protein kinase kinase kinase kinase 4	MAP4K4	tr|E7ENQ1|E7ENQ1_HUMAN Mitogen-activated protein kinase kinase kinase kinase 4 OS=Homo sapiens GN=MAP4K4 PE=1 SV=1;tr|G3XAA2|G3XAA2_HUMAN Mitogen-activated protein kinase kinase kinase kinase 4 OS=Homo sapiens GN=MAP4K4 PE=1 SV=2;tr|G5E948|G5E948_HUMAN Mit	17	13	6	5	12	6	3	2	1	1	1	1	2	2	1	3	3	2	5	2	1	3	3	1	2	2	0	2	2	1	2	2	2	3	2	3	3	2	1	3	10.2
788	E7EN20;Q9UPN9;H0Y612;Q9UPN9-2	E7EN20;Q9UPN9;H0Y612;Q9UPN9-2	9;9;8;8	8;8;7;7	8;8;7;7	E3 ubiquitin-protein ligase TRIM33	TRIM33	tr|E7EN20|E7EN20_HUMAN E3 ubiquitin-protein ligase TRIM33 OS=Homo sapiens GN=TRIM33 PE=1 SV=2;sp|Q9UPN9|TRI33_HUMAN E3 ubiquitin-protein ligase TRIM33 OS=Homo sapiens GN=TRIM33 PE=1 SV=3;tr|H0Y612|H0Y612_HUMAN E3 ubiquitin-protein ligase TRIM33 (Fragment)	4	9	8	8	9	3	0	0	0	0	0	0	0	0	0	0	0	0	0	0	1	0	0	0	0	0	0	0	0	0	0	1	0	1	0	0	1	0	0	2	8
789	E7EN32;O00255-2;O00255;O00255-3;E7ENS2;E7EPR4;E7ET29;Q9GZQ5	E7EN32;O00255-2;O00255;O00255-3	7;7;7;6;3;3;3;2	7;7;7;6;3;3;3;2	7;7;7;6;3;3;3;2	Menin	MEN1	tr|E7EN32|E7EN32_HUMAN Menin OS=Homo sapiens GN=MEN1 PE=1 SV=1;sp|O00255-2|MEN1_HUMAN Isoform 2 of Menin OS=Homo sapiens GN=MEN1;sp|O00255|MEN1_HUMAN Menin OS=Homo sapiens GN=MEN1 PE=1 SV=4;sp|O00255-3|MEN1_HUMAN Isoform 3 of Menin OS=Homo sapiens GN=MEN1	8	7	7	7	6	5	1	1	3	2	2	2	2	2	1	1	1	2	2	2	2	3	1	2	2	2	1	1	1	2	2	2	1	1	1	1	1	1	1	3	15.5
790	E7ENM0;E7EN65;P15502-2;P15502-1;P15502-4;E7ETP7;F8WAH6;P15502-7;P15502-6;P15502-13;P15502-5;P15502-10;P15502;P15502-9;G3V0G6;P15502-12;B3KRT8;E7ENW7;E7EQH8;E7EWS8;H7C3K0;E7EN51	E7ENM0;E7EN65;P15502-2;P15502-1;P15502-4;E7ETP7;F8WAH6;P15502-7;P15502-6;P15502-13;P15502-5;P15502-10;P15502;P15502-9;G3V0G6;P15502-12;B3KRT8	8;8;8;8;8;7;7;7;7;7;7;7;7;7;6;6;4;3;2;2;1;1	8;8;8;8;8;7;7;7;7;7;7;7;7;7;6;6;4;3;2;2;1;1	3;3;3;3;3;2;2;2;2;2;3;2;2;2;2;2;2;2;0;2;0;0	Elastin	ELN	tr|E7ENM0|E7ENM0_HUMAN Elastin OS=Homo sapiens GN=ELN PE=4 SV=1;tr|E7EN65|E7EN65_HUMAN Elastin OS=Homo sapiens GN=ELN PE=4 SV=1;sp|P15502-2|ELN_HUMAN Isoform 2 of Elastin OS=Homo sapiens GN=ELN;sp|P15502-1|ELN_HUMAN Isoform 1 of Elastin OS=Homo sapiens GN=	22	8	8	3	6	5	1	1	4	2	3	0	3	1	0	0	0	1	1	0	1	0	0	0	0	1	1	0	2	1	1	0	3	0	0	1	1	3	1	0	18.7
791	E7EN73;Q8IZA0-2;Q8IZA0;B1AN15;H0Y4S8;C9J519;Q8IZA0-3;C9JVB2;B4DYG9	E7EN73;Q8IZA0-2;Q8IZA0;B1AN15;H0Y4S8	10;10;10;6;5;4;4;2;2	10;10;10;6;5;4;4;2;2	10;10;10;6;5;4;4;2;2	Dyslexia-associated protein KIAA0319-like protein	KIAA0319L	tr|E7EN73|E7EN73_HUMAN Dyslexia-associated protein KIAA0319-like protein (Fragment) OS=Homo sapiens GN=KIAA0319L PE=1 SV=1;sp|Q8IZA0-2|K319L_HUMAN Isoform 2 of Dyslexia-associated protein KIAA0319-like protein OS=Homo sapiens GN=KIAA0319L;sp|Q8IZA0|K319L_H	9	10	10	10	9	6	0	0	2	0	0	1	0	0	0	0	1	0	1	0	0	0	0	0	0	0	0	0	1	0	0	0	0	0	1	0	1	0	0	0	12.1
792	E7END6;P04070;P04070-2;H7BYX9;E7ENR9	E7END6;P04070;P04070-2;H7BYX9	7;7;7;4;2	7;7;7;4;2	7;7;7;4;2	Vitamin K-dependent protein C;Vitamin K-dependent protein C light chain;Vitamin K-dependent protein C heavy chain;Activation peptide	PROC	tr|E7END6|E7END6_HUMAN Vitamin K-dependent protein C heavy chain OS=Homo sapiens GN=PROC PE=3 SV=1;sp|P04070|PROC_HUMAN Vitamin K-dependent protein C OS=Homo sapiens GN=PROC PE=1 SV=1;sp|P04070-2|PROC_HUMAN Isoform 2 of Vitamin K-dependent protein C OS=Hom	5	7	7	7	5	4	2	2	2	1	1	3	0	3	2	0	2	2	1	3	3	1	0	4	2	2	2	1	2	2	1	0	1	3	1	2	2	3	3	2	16.2
793	E7ENE7;P10635;P10635-2;H7BY38;A0A087X1C5;A0A087WXN8	E7ENE7;P10635;P10635-2;H7BY38;A0A087X1C5;A0A087WXN8	16;16;15;9;9;8	16;16;15;9;9;8	16;16;15;9;9;8	Cytochrome P450 2D6;Putative cytochrome P450 2D7	CYP2D6;CYP2D7	tr|E7ENE7|E7ENE7_HUMAN Cytochrome P450 2D6 OS=Homo sapiens GN=CYP2D6 PE=3 SV=3;sp|P10635|CP2D6_HUMAN Cytochrome P450 2D6 OS=Homo sapiens GN=CYP2D6 PE=1 SV=2;sp|P10635-2|CP2D6_HUMAN Isoform 2 of Cytochrome P450 2D6 OS=Homo sapiens GN=CYP2D6;tr|H7BY38|H7BY38	6	16	16	16	9	13	2	2	2	0	1	2	5	2	3	1	5	1	12	2	3	4	3	4	2	2	4	2	2	4	1	3	1	2	1	2	4	3	3	2	39.3
794	E7ENL6;P12111-4	E7ENL6;P12111-4	161;161	3;3	0;0	Collagen alpha-3(VI) chain	COL6A3	tr|E7ENL6|E7ENL6_HUMAN Collagen alpha-3(VI) chain OS=Homo sapiens GN=COL6A3 PE=4 SV=2;sp|P12111-4|CO6A3_HUMAN Isoform 4 of Collagen alpha-3(VI) chain OS=Homo sapiens GN=COL6A3	2	161	3	0	141	142	83	81	87	95	75	87	105	94	84	83	89	107	99	101	104	78	114	81	96	98	105	117	80	95	83	86	101	117	98	104	87	114	105	87	64.5
795	E7ENT5;E7EV45;Q9ULF5	E7ENT5;E7EV45;Q9ULF5	3;3;3	3;3;3	3;3;3	Zinc transporter ZIP10	SLC39A10	tr|E7ENT5|E7ENT5_HUMAN Zinc transporter ZIP10 (Fragment) OS=Homo sapiens GN=SLC39A10 PE=4 SV=1;tr|E7EV45|E7EV45_HUMAN Zinc transporter ZIP10 (Fragment) OS=Homo sapiens GN=SLC39A10 PE=4 SV=1;sp|Q9ULF5|S39AA_HUMAN Zinc transporter ZIP10 OS=Homo sapiens GN=SL	3	3	3	3	3	2	1	1	1	1	1	1	2	1	1	0	1	0	0	2	1	1	1	0	1	1	1	1	1	0	1	0	1	0	0	0	0	0	1	1	21.4
796	E7ENV7;Q86YQ8;Q86YQ8-2;Q9HCH3-2;O95741;Q9UBL6-2;Q9HCH3;O95741-2;Q9UBL6	E7ENV7;Q86YQ8;Q86YQ8-2	3;3;2;1;1;1;1;1;1	2;2;1;0;0;0;0;0;0	2;2;1;0;0;0;0;0;0	Copine-8	CPNE8	tr|E7ENV7|E7ENV7_HUMAN Copine-8 OS=Homo sapiens GN=CPNE8 PE=1 SV=2;sp|Q86YQ8|CPNE8_HUMAN Copine-8 OS=Homo sapiens GN=CPNE8 PE=1 SV=2;sp|Q86YQ8-2|CPNE8_HUMAN Isoform 2 of Copine-8 OS=Homo sapiens GN=CPNE8	9	3	2	2	3	2	1	1	1	1	1	1	1	1	1	1	1	1	1	1	1	1	1	1	1	1	1	1	2	1	1	1	1	1	1	1	2	1	1	1	7.2
797	E7EV99;E7ENY0;P35611-2;P35611-6;P35611;P35611-3;P35611-4;P35611-5;H0Y9H2;D6RF25;D6RJE2;D6RAH3;H0YG19	E7EV99;E7ENY0;P35611-2;P35611-6;P35611;P35611-3;P35611-4;P35611-5;H0Y9H2	19;19;19;19;19;19;18;12;11;5;4;4;2	19;19;19;19;19;19;18;12;11;5;4;4;2	16;16;16;16;16;16;15;11;8;5;4;4;2	Alpha-adducin	ADD1	tr|E7EV99|E7EV99_HUMAN Alpha-adducin OS=Homo sapiens GN=ADD1 PE=1 SV=1;tr|E7ENY0|E7ENY0_HUMAN Alpha-adducin OS=Homo sapiens GN=ADD1 PE=1 SV=1;sp|P35611-2|ADDA_HUMAN Isoform 2 of Alpha-adducin OS=Homo sapiens GN=ADD1;sp|P35611-6|ADDA_HUMAN Isoform 6 of Alph	13	19	19	16	18	14	4	4	4	5	7	4	5	3	3	5	3	5	2	6	5	5	5	6	7	8	3	3	5	3	3	3	3	2	5	3	3	3	6	7	42.6
798	E7EW77;E7EP65;F8WAL6;Q9NYB9-2;Q9NYB9-4;Q9NYB9;E9PEZ7;Q9NYB9-3;F8WBL5;F8WAQ3;F8WEB9;H0Y6B5;E7EUA1;F8WAU3;F8WCD7;F8WAZ8;H7C3Q7	E7EW77;E7EP65;F8WAL6;Q9NYB9-2;Q9NYB9-4;Q9NYB9;E9PEZ7;Q9NYB9-3	9;9;9;9;9;9;7;5;3;3;3;3;2;2;2;2;2	9;9;9;9;9;9;7;5;3;3;3;3;2;2;2;2;2	8;8;8;8;8;8;6;5;3;3;3;3;2;2;2;2;2	Abl interactor 2	ABI2	tr|E7EW77|E7EW77_HUMAN Abl interactor 2 OS=Homo sapiens GN=ABI2 PE=1 SV=1;tr|E7EP65|E7EP65_HUMAN Abl interactor 2 (Fragment) OS=Homo sapiens GN=ABI2 PE=1 SV=1;tr|F8WAL6|F8WAL6_HUMAN Abl interactor 2 OS=Homo sapiens GN=ABI2 PE=1 SV=2;sp|Q9NYB9-2|ABI2_HUMAN	17	9	9	8	9	4	0	0	0	0	0	0	0	0	1	0	1	0	0	1	1	2	0	0	0	1	0	0	0	2	0	0	0	0	1	2	0	0	1	1	24.6
799	E7EP72;Q9UFG5;K7EK56;Q9UFG5-2;K7ER12;K7EQW1;A0A087WUU5;K7ELZ1	E7EP72;Q9UFG5;K7EK56;Q9UFG5-2	4;4;3;3;1;1;1;1	4;4;3;3;1;1;1;1	4;4;3;3;1;1;1;1	UPF0449 protein C19orf25	C19orf25	tr|E7EP72|E7EP72_HUMAN UPF0449 protein C19orf25 OS=Homo sapiens GN=C19orf25 PE=4 SV=1;sp|Q9UFG5|CS025_HUMAN UPF0449 protein C19orf25 OS=Homo sapiens GN=C19orf25 PE=1 SV=2;tr|K7EK56|K7EK56_HUMAN UPF0449 protein C19orf25 OS=Homo sapiens GN=C19orf25 PE=4 SV=1	8	4	4	4	4	2	0	0	0	0	0	0	0	0	0	0	0	0	0	0	0	0	0	0	0	0	0	0	0	0	0	0	0	0	0	0	0	0	0	0	34.2
800	E7EPB3;P50914	E7EPB3;P50914	6;6	6;6	6;6	60S ribosomal protein L14	RPL14	tr|E7EPB3|E7EPB3_HUMAN 60S ribosomal protein L14 OS=Homo sapiens GN=RPL14 PE=1 SV=1;sp|P50914|RL14_HUMAN 60S ribosomal protein L14 OS=Homo sapiens GN=RPL14 PE=1 SV=4	2	6	6	6	6	6	5	4	5	3	5	4	4	3	2	4	5	3	5	5	4	4	4	5	5	5	4	3	4	4	5	3	3	5	5	5	5	5	5	5	47.6
801	E7EPG1;Q13201;Q13201-2	E7EPG1;Q13201	21;21;7	21;21;7	21;21;7	Multimerin-1;Platelet glycoprotein Ia*;155 kDa platelet multimerin	MMRN1	tr|E7EPG1|E7EPG1_HUMAN Multimerin-1 OS=Homo sapiens GN=MMRN1 PE=4 SV=1;sp|Q13201|MMRN1_HUMAN Multimerin-1 OS=Homo sapiens GN=MMRN1 PE=1 SV=3	3	21	21	21	21	14	1	0	2	1	5	4	2	1	1	0	1	2	2	1	2	0	2	1	5	1	0	2	2	2	2	1	3	5	2	1	1	1	4	1	25.4
802	J3KNL5;Q3KR37;E7EPH8;Q3KR37-2;E9PRD6;Q3KR37-3	J3KNL5;Q3KR37;E7EPH8;Q3KR37-2;E9PRD6;Q3KR37-3	22;22;22;21;13;11	22;22;22;21;13;11	19;19;19;18;10;11	GRAM domain-containing protein 1B	GRAMD1B	tr|J3KNL5|J3KNL5_HUMAN GRAM domain-containing protein 1B OS=Homo sapiens GN=GRAMD1B PE=1 SV=1;sp|Q3KR37|GRM1B_HUMAN GRAM domain-containing protein 1B OS=Homo sapiens GN=GRAMD1B PE=1 SV=1;tr|E7EPH8|E7EPH8_HUMAN GRAM domain-containing protein 1B OS=Homo sapi	6	22	22	19	20	10	3	0	4	4	3	3	1	3	3	4	3	3	4	2	4	4	4	2	4	4	1	1	6	1	2	2	2	6	6	4	8	4	6	5	32
803	E7EPN9;Q9Y520-6;Q9Y520-4;Q9Y520-5;Q9Y520;Q9Y520-7;Q9Y520-2;Q9Y520-3;H7C5N8	E7EPN9;Q9Y520-6;Q9Y520-4;Q9Y520-5;Q9Y520;Q9Y520-7;Q9Y520-2;Q9Y520-3	29;29;29;29;29;29;26;25;11	29;29;29;29;29;29;26;25;11	27;27;27;27;27;27;26;23;11	Protein PRRC2C	PRRC2C	tr|E7EPN9|E7EPN9_HUMAN Protein PRRC2C OS=Homo sapiens GN=PRRC2C PE=1 SV=1;sp|Q9Y520-6|PRC2C_HUMAN Isoform 6 of Protein PRRC2C OS=Homo sapiens GN=PRRC2C;sp|Q9Y520-4|PRC2C_HUMAN Isoform 4 of Protein PRRC2C OS=Homo sapiens GN=PRRC2C;sp|Q9Y520-5|PRC2C_HUMAN Is	9	29	29	27	27	17	4	3	4	2	4	4	2	3	3	5	2	1	3	4	2	3	5	4	1	2	1	3	3	3	5	1	1	2	3	3	2	2	2	6	13.6
804	E7EPP7;Q6ZWJ1	E7EPP7;Q6ZWJ1	1;1	1;1	1;1	Syntaxin-binding protein 4	STXBP4	tr|E7EPP7|E7EPP7_HUMAN Syntaxin-binding protein 4 OS=Homo sapiens GN=STXBP4 PE=1 SV=1;sp|Q6ZWJ1|STXB4_HUMAN Syntaxin-binding protein 4 OS=Homo sapiens GN=STXBP4 PE=1 SV=2	2	1	1	1	1	1	0	0	0	0	0	0	0	0	0	0	0	0	0	0	0	0	0	0	0	0	0	0	0	0	0	0	0	0	0	0	0	0	0	0	2.6
805	E7EPT4;P19404	E7EPT4;P19404	11;11	11;11	11;11	NADH dehydrogenase [ubiquinone] flavoprotein 2, mitochondrial	NDUFV2	tr|E7EPT4|E7EPT4_HUMAN NADH dehydrogenase [ubiquinone] flavoprotein 2, mitochondrial OS=Homo sapiens GN=NDUFV2 PE=1 SV=1;sp|P19404|NDUV2_HUMAN NADH dehydrogenase [ubiquinone] flavoprotein 2, mitochondrial OS=Homo sapiens GN=NDUFV2 PE=1 SV=2	2	11	11	11	11	6	3	3	3	3	3	3	3	2	1	1	3	3	3	2	2	2	3	3	3	2	3	1	3	3	3	3	2	3	3	3	3	3	3	3	54.4
806	E7EPU2;Q9Y2E4;H0Y7Q3;F6XJ20;Q9Y2E4-2	E7EPU2;Q9Y2E4	11;11;3;1;1	4;4;1;0;1	4;4;1;0;1	Disco-interacting protein 2 homolog C	DIP2C	tr|E7EPU2|E7EPU2_HUMAN Disco-interacting protein 2 homolog C OS=Homo sapiens GN=DIP2C PE=4 SV=2;sp|Q9Y2E4|DIP2C_HUMAN Disco-interacting protein 2 homolog C OS=Homo sapiens GN=DIP2C PE=2 SV=2	5	11	4	4	9	7	3	3	3	4	4	1	3	4	4	1	3	3	2	1	3	1	2	3	2	2	0	2	2	2	3	2	3	0	1	2	2	4	3	2	7.7
807	E7EPV7;P37840-2;P37840;H6UYS7;P37840-3;D6RA31	E7EPV7;P37840-2;P37840;H6UYS7;P37840-3	3;3;3;2;2;1	3;3;3;2;2;1	3;3;3;2;2;1	Alpha-synuclein	SNCA	tr|E7EPV7|E7EPV7_HUMAN Alpha-synuclein OS=Homo sapiens GN=SNCA PE=1 SV=1;sp|P37840-2|SYUA_HUMAN Isoform 2-4 of Alpha-synuclein OS=Homo sapiens GN=SNCA;sp|P37840|SYUA_HUMAN Alpha-synuclein OS=Homo sapiens GN=SNCA PE=1 SV=1;tr|H6UYS7|H6UYS7_HUMAN Alpha-synuc	6	3	3	3	3	3	1	0	0	1	1	0	3	1	3	1	0	1	0	0	2	3	3	0	0	1	0	0	0	0	0	0	1	1	2	3	1	1	1	0	42.6
808	F8VPI7;E7EPX0;E7EVJ4;E9PH62;Q9NUL3-6;Q9NUL3-8;Q9NUL3-3;Q9NUL3-7;Q9NUL3-2;Q9NUL3;G5EA18;E5RJN7;Q9NUL3-4;E7EVI1;E5RJ67;H0YBY0;E5RFK1	F8VPI7;E7EPX0;E7EVJ4;E9PH62;Q9NUL3-6;Q9NUL3-8;Q9NUL3-3;Q9NUL3-7;Q9NUL3-2;Q9NUL3;G5EA18;E5RJN7;Q9NUL3-4;E7EVI1	9;9;9;9;9;9;9;9;9;9;8;8;8;7;2;2;1	8;8;8;8;8;8;8;8;8;8;7;7;7;6;2;2;1	8;8;8;8;8;8;8;8;8;8;7;7;7;6;2;2;1	Double-stranded RNA-binding protein Staufen homolog 2	STAU2	tr|F8VPI7|F8VPI7_HUMAN Double-stranded RNA-binding protein Staufen homolog 2 OS=Homo sapiens GN=STAU2 PE=1 SV=1;tr|E7EPX0|E7EPX0_HUMAN Double-stranded RNA-binding protein Staufen homolog 2 OS=Homo sapiens GN=STAU2 PE=1 SV=1;tr|E7EVJ4|E7EVJ4_HUMAN Double-st	17	9	8	8	9	4	1	1	1	1	1	1	1	1	0	1	1	1	1	2	2	1	1	1	1	2	0	1	1	2	1	1	1	1	2	1	2	1	1	2	21.5
809	E7EPZ9;P22105-3;A0A087X0I0;P22105-2;C9J7W4;Q16473;REV__Q96CG3	E7EPZ9;P22105-3	154;154;64;25;21;14;1	3;3;0;0;2;0;0	3;3;0;0;2;0;0	Tenascin-X	TNXB	tr|E7EPZ9|E7EPZ9_HUMAN Tenascin-X OS=Homo sapiens GN=TNXB PE=4 SV=1;sp|P22105-3|TENX_HUMAN Isoform 3 of Tenascin-X OS=Homo sapiens GN=TNXB	7	154	3	3	148	109	61	67	93	69	71	68	77	81	30	53	42	53	34	22	57	29	26	39	70	76	46	20	36	57	41	35	56	16	65	50	32	62	34	27	47.8
[truncated: 7,452 more rows]
[truncated: 43 more columns]
